# Supplementary material for: Comparative proteomic analysis of seminal plasma exosomes in buffalo with high and low sperm motility
Source: BMC Genomics. 2023 Jan 9;24:8. doi: 10.1186/s12864-022-09106-2 (PMC9830767; doi:10.1186/s12864-022-09106-2)
Supplement: Supplementary file 2 — Additional file 2: Table S1. Proteome profile of spermatozoa. Table S2. Proteome profile of SP. Table S3. Proteome profile of SPEs. Table S4. DEP list of SPEs. Table S5. GO_BP enrichment of DEPs. Table S6. GO_MF enrichment of DEPs. Table S7. GO_CC enrichment of DEPs. Table S8. KEGG enrichment of DEPs. Table S9. Peak area of PRM validation. [file 12864_2022_9106_MOESM2_ESM.xlsx]

## Sheet: Table S1
Table S1. Proteome profile of spermatozoa.
Checked	Protein FDR Confidence	Master	Accession	Description	Exp. q-value	Sum PEP Score	Coverage	# Peptides	# PSMs	# Unique Peptides	# Protein Groups	# AAs	MW [kDa]	calc. pI	Found in Sample: [S1] F1: Sample	Modifications	Score Sequest HT	# Peptides Sequest HT
FALSE	High	Master Protein	F6RP72	Tubulin alpha chain OS=Bos taurus OX=9913 GN=LOC100295712 PE=3 SV=2	0	185.431	61.3537	21	591	3	1	458	50.853	5.15	High		105.891	21
FALSE	High	Master Protein	F2Z4C1	Tubulin alpha chain OS=Bos taurus OX=9913 GN=TUBA1A PE=3 SV=1	0	161.887	58.5366	19	504	1	1	451	50.104	5.06	High		44.2542	19
FALSE	High	Master Protein	P81948	Tubulin alpha-4A chain OS=Bos taurus OX=9913 GN=TUBA4A PE=1 SV=2	0	146.61	51.3393	17	440	4	1	448	49.892	5.06	High		21.7643	17
FALSE	High	Master Protein	Q3MHM5	Tubulin beta-4B chain OS=Bos taurus OX=9913 GN=TUBB4B PE=2 SV=1	0	218.397	73.4831	24	397	3	1	445	49.799	4.89	High		108.913	24
FALSE	High	Master Protein	F1MYH5	A-kinase anchoring protein 4 OS=Bos taurus OX=9913 GN=AKAP4 PE=4 SV=1	0	169.366	25.4717	21	329	21	1	848	93.942	6.65	High		81.5481	21
FALSE	High	Master Protein	Q2HJB8	Tubulin alpha-8 chain OS=Bos taurus OX=9913 GN=TUBA8 PE=2 SV=1	0	117.788	40.0891	15	326	4	1	449	50.022	5.2	High		17.9512	15
FALSE	High	Master Protein	Q2T9U2	Outer dense fiber protein 2 OS=Bos taurus OX=9913 GN=ODF2 PE=2 SV=1	0	253.71	50.2283	33	309	3	1	657	75.451	7.59	High		191.984	33
FALSE	High	Master Protein	F1MU43	Outer dense fiber protein 2 OS=Bos taurus OX=9913 GN=ODF2 PE=4 SV=3	0	243.114	38.9462	32	279	2	1	873	100.619	8.31	High		183.146	32
FALSE	High	Master Protein	A0A3Q1LM23	Outer dense fiber protein 2 OS=Bos taurus OX=9913 GN=ODF2 PE=4 SV=1	0	240.03	35.4726	30	277	2	1	857	97.904	7.61	High		183.185	30
FALSE	High	Master Protein	Q2KJD0	Tubulin beta-5 chain OS=Bos taurus OX=9913 GN=TUBB5 PE=2 SV=1	0	180.673	63.7387	22	236	2	1	444	49.639	4.89	High		84.0501	22
FALSE	High	Master Protein	Q2KJE5	Glyceraldehyde-3-phosphate dehydrogenase, testis-specific OS=Bos taurus OX=9913 GN=GAPDHS PE=2 SV=1	0	127.569	64.0506	18	226	16	1	395	43.26	8.12	High		45.2993	18
FALSE	High	Master Protein	Q2KIV8	Glutathione S-transferase OS=Bos taurus OX=9913 GN=GSTM3 PE=1 SV=1	0	109.27	54.2222	16	219	14	1	225	26.832	7.24	High		35.4929	16
FALSE	High	Master Protein	A0A452DII8	ATP synthase subunit beta OS=Bos taurus OX=9913 GN=ATP5F1B PE=3 SV=1	0	226.294	57.2899	22	211	22	1	583	62.187	5.68	High		90.4958	22
FALSE	High	Master Protein	A0A452DIL8	Tubulin beta chain OS=Bos taurus OX=9913 GN=TUBB2B PE=3 SV=1	0	158.291	61.6592	20	195	1	1	446	49.939	5	High		87.4754	20
FALSE	High	Master Protein	E1BJB1	Tubulin beta chain OS=Bos taurus OX=9913 GN=TUBB2A PE=1 SV=1	0	156.3	61.7978	20	193	1	1	445	49.875	4.89	High		84.0869	20
FALSE	High	Master Protein	O77797	A-kinase anchor protein 3 OS=Bos taurus OX=9913 GN=AKAP3 PE=2 SV=2	0	178.779	45.5711	31	191	1	1	858	94.612	6.71	High		100.194	31
FALSE	High	Master Protein	Q2T9S0	Tubulin beta-3 chain OS=Bos taurus OX=9913 GN=TUBB3 PE=1 SV=1	0	107.11	31.7778	12	186	1	1	450	50.4	4.93	High		55.1037	12
FALSE	High	Master Protein	A0A3Q1M7H2	Dynein axonemal heavy chain 17 OS=Bos taurus OX=9913 GN=DNAH17 PE=4 SV=1	0	410.035	28.2914	101	184	14	1	4489	511.747	5.71	High		68.9627	101
FALSE	High	Master Protein	F1MJS8	A-kinase anchor protein 3 OS=Bos taurus OX=9913 GN=AKAP3 PE=4 SV=1	0	173.334	44.4056	31	184	1	1	858	94.68	6.71	High		98.3658	31
FALSE	High	Master Protein	F1MLB8	ATP synthase subunit alpha OS=Bos taurus OX=9913 GN=ATP5F1A PE=1 SV=1	0	137.434	42.1338	17	182	17	1	553	59.653	9.19	High		88.0157	17
FALSE	High	Master Protein	F1N191	Interleukin 4 induced 1 OS=Bos taurus OX=9913 GN=IL4I1 PE=4 SV=3	0	183.976	44.4637	20	171	20	1	578	64.439	9.54	High		69.8884	20
FALSE	High	Master Protein	E1B9R5	Dynein axonemal heavy chain 8 OS=Bos taurus OX=9913 GN=DNAH8 PE=4 SV=3	0	340.559	23.1501	87	164	86	1	4730	540.909	6.01	High		46.1158	87
FALSE	High	Master Protein	G3N2A4	Dynein axonemal heavy chain 17 OS=Bos taurus OX=9913 GN=DNAH17 PE=4 SV=2	0	352.839	25.4989	88	158	1	1	4259	485.815	5.81	High		58.9179	88
FALSE	High	Master Protein	E1BNL3	Zonadhesin (gene/pseudogene) OS=Bos taurus OX=9913 GN=ZAN PE=4 SV=3	0	159.503	18.9508	33	141	33	1	2459	268.904	6.81	High		50.1333	33
FALSE	High	Master Protein	F1MB15	Fibrous sheath interacting protein 2 OS=Bos taurus OX=9913 GN=FSIP2 PE=4 SV=3	0	286.207	12.8612	66	140	66	1	6749	760.112	6.43	High		51.7136	66
FALSE	High	Master Protein	F1N058	Ropporin-1 OS=Bos taurus OX=9913 GN=ROPN1 PE=4 SV=1	0	81.8339	51.4151	8	133	8	1	212	23.962	5.43	High		14.3867	8
FALSE	High	Master Protein	A5D984	Pyruvate kinase OS=Bos taurus OX=9913 GN=PKM PE=1 SV=1	0	164.597	54.049	23	129	23	1	531	57.912	7.85	High		59.7848	23
FALSE	High	Master Protein	F1MGH5	Tektin-5 OS=Bos taurus OX=9913 GN=TEKT5 PE=4 SV=3	0	140.654	53.9877	23	123	23	1	489	56.453	7.66	High	Acetyl [N-Term]	40.1711	23
FALSE	High	Master Protein	P20004	Aconitate hydratase, mitochondrial OS=Bos taurus OX=9913 GN=ACO2 PE=1 SV=4	0	197.235	43.0769	25	121	25	1	780	85.306	7.83	High		62.9841	25
FALSE	High	Master Protein	Q32LG3	Malate dehydrogenase, mitochondrial OS=Bos taurus OX=9913 GN=MDH2 PE=1 SV=1	0	113.775	59.1716	15	107	15	1	338	35.646	8.54	High		76.5041	15
FALSE	High	Master Protein	F1N5R7	Dynein axonemal heavy chain 7 OS=Bos taurus OX=9913 GN=DNAH7 PE=4 SV=2	0	238.565	21.8936	69	104	64	1	4024	461.011	6.09	High		34.0963	69
FALSE	High	Master Protein	A0A3Q1NDR1	Hydroxyacyl-CoA dehydrogenase trifunctional multienzyme complex subunit alpha OS=Bos taurus OX=9913 GN=HADHA PE=1 SV=1	0	146.063	30.4799	18	101	18	1	771	84.527	8.98	High		16.1547	18
FALSE	High	Master Protein	Q32KR2	Acrosomal vesicle protein 1 OS=Bos taurus OX=9913 GN=ACRV1 PE=2 SV=1	0	29.6086	16.8498	3	96	3	1	273	28.934	4.58	High		3.48097	3
FALSE	High	Master Protein	A0A3Q1M0F0	Hexokinase-1 OS=Bos taurus OX=9913 GN=HK1 PE=1 SV=1	0	152.199	34.2714	28	95	28	1	995	110.874	8.32	High		56.8744	28
FALSE	High	Master Protein	A0A3Q1MXQ0	Alpha-enolase OS=Bos taurus OX=9913 GN=ENO1 PE=3 SV=1	0	73.6153	39.8	13	95	13	1	500	54.261	8.98	High		15.5468	13
FALSE	High	Master Protein	A7E3Q2	Heat shock 70kDa protein 1A OS=Bos taurus OX=9913 GN=HSPA2 PE=2 SV=1	0	119.672	38.6792	21	90	13	1	636	69.766	5.67	High		26.8684	21
FALSE	High	Master Protein	A6QLL8	Fructose-bisphosphate aldolase OS=Bos taurus OX=9913 GN=ALDOA PE=1 SV=1	0	87.8222	57.6923	16	90	13	1	364	39.411	8.19	High		14.134	16
FALSE	High	Master Protein	F1MF73	Chromosome 3 C1orf56 homolog OS=Bos taurus OX=9913 GN=C3H1orf56 PE=4 SV=1	0	37.7039	27.3616	6	86	6	1	307	33.023	7.08	High		14.4155	6
FALSE	High	Master Protein	F1MUZ9	60 kDa heat shock protein, mitochondrial OS=Bos taurus OX=9913 GN=HSPD1 PE=1 SV=1	0	107.887	46.5969	19	83	19	1	573	60.939	5.87	High		12.4473	19
FALSE	High	Master Protein	A6H782	Tektin-3 OS=Bos taurus OX=9913 GN=TEKT3 PE=1 SV=1	0	114.975	39.3878	16	78	2	1	490	56.646	6.89	High		23.2696	16
FALSE	High	Master Protein	Q28068	Calicin OS=Bos taurus OX=9913 GN=CCIN PE=1 SV=1	0	93.5148	39.2857	20	78	20	1	588	66.847	8.18	High		30.763	20
FALSE	High	Master Protein	F1MUB8	Spermatogenesis and centriole associated 1 OS=Bos taurus OX=9913 GN=SPATC1 PE=4 SV=3	0	48.8615	24.0964	8	77	8	1	415	44.792	8.03	High		19.5516	8
FALSE	High	Master Protein	F1ML59	Uncharacterized protein OS=Bos taurus OX=9913 GN=NT5C1B PE=4 SV=1	0	91.5179	36.8794	14	76	14	1	564	63.987	8.51	High		15.8668	14
FALSE	High	Master Protein	P79136	F-actin-capping protein subunit beta OS=Bos taurus OX=9913 GN=CAPZB PE=1 SV=1	0	108.457	56.1462	17	74	17	1	301	33.72	6.43	High		35.1751	17
FALSE	High	Master Protein	A0A3Q1MGG8	Uncharacterized protein OS=Bos taurus OX=9913 PE=4 SV=1	0	141.91	10.7345	24	72	24	1	3540	363.316	9.16	High		24.4458	24
FALSE	High	Master Protein	Q32KZ2	Actin-like protein 7A OS=Bos taurus OX=9913 GN=ACTL7A PE=2 SV=1	0	109.973	54.3379	17	71	17	1	438	48.985	6.74	High		28.9535	17
FALSE	High	Master Protein	P0CB32	Heat shock 70 kDa protein 1-like OS=Bos taurus OX=9913 GN=HSPA1L PE=3 SV=1	0	119.405	36.3495	20	70	15	1	641	70.345	6.2	High		35.1955	20
FALSE	High	Master Protein	E1B9P4	Epididymal sperm binding protein 1 OS=Bos taurus OX=9913 GN=ELSPBP1 PE=4 SV=1	0	56.5707	60.0897	13	70	13	1	223	25.997	7.94	High		10.5659	13
FALSE	High	Master Protein	Q2TA43	Actin-related protein T2 OS=Bos taurus OX=9913 GN=ACTRT2 PE=2 SV=1	0	74.4477	37.4005	14	69	14	1	377	41.886	5.71	High		25.8777	14
FALSE	High	Master Protein	A0A3Q1LSI9	Uncharacterized protein OS=Bos taurus OX=9913 GN=CALM2 PE=3 SV=1	0	33.3004	35.2564	5	69	5	1	156	17.79	4.5	High		15.4269	5
FALSE	High	Master Protein	A0A3Q1M7D1	Dynein heavy chain 12, axonemal OS=Bos taurus OX=9913 GN=DNAH12 PE=4 SV=1	0	180.958	17.9707	54	68	52	1	3962	454.011	5.96	High		19.7776	54
FALSE	High	Master Protein	F1N343	Coiled-coil domain containing 136 OS=Bos taurus OX=9913 GN=CCDC136 PE=4 SV=3	0	123.518	28.393	26	68	26	1	1201	138.171	4.75	High		24.2483	26
FALSE	High	Master Protein	Q3MHR3	Dynein light chain 2, cytoplasmic OS=Bos taurus OX=9913 GN=DYNLL2 PE=3 SV=1	0	49.2278	44.9438	3	68	2	1	89	10.343	7.37	High		24.7048	3
FALSE	High	Master Protein	Q3MHX5	Succinate--CoA ligase [GDP-forming] subunit beta, mitochondrial OS=Bos taurus OX=9913 GN=SUCLG2 PE=2 SV=1	0	67.9972	37.2685	12	67	12	1	432	46.662	7.62	High		11.3932	12
FALSE	High	Master Protein	Q76LV2	Heat shock protein HSP 90-alpha OS=Bos taurus OX=9913 GN=HSP90AA1 PE=1 SV=3	0	113.685	37.2442	23	66	18	1	733	84.678	5.01	High		23.805	23
FALSE	High	Master Protein	G1K1X0	Cytochrome b-c1 complex subunit 1, mitochondrial OS=Bos taurus OX=9913 GN=UQCRC1 PE=4 SV=1	0	91.4817	45.8333	16	65	16	1	480	52.716	6.38	High		35.8133	16
FALSE	High	Master Protein	A0A3Q1MLW0	Serine/threonine-protein phosphatase OS=Bos taurus OX=9913 GN=PPP1CC PE=3 SV=1	0	79.0839	45.1039	13	65	4	1	337	38.523	6.13	High		22.4374	13
FALSE	High	Master Protein	Q9BGI1	Peroxiredoxin-5, mitochondrial OS=Bos taurus OX=9913 GN=PRDX5 PE=2 SV=2	0	54.8282	39.2694	8	65	8	1	219	23.238	8.07	High		29.3676	8
FALSE	High	Master Protein	E1BNS9	L-lactate dehydrogenase OS=Bos taurus OX=9913 GN=LDHC PE=3 SV=2	0	83.3266	50.6024	14	64	11	1	332	35.992	7.71	High		15.5539	14
FALSE	High	Master Protein	F1MYA6	IZUMO family member 4 OS=Bos taurus OX=9913 GN=IZUMO4 PE=4 SV=3	0	57.4269	43.662	8	64	8	1	213	24.359	6.71	High		42.0923	8
FALSE	High	Master Protein	F1N369	Zona pellucida binding protein OS=Bos taurus OX=9913 GN=ZPBP PE=4 SV=3	0	48.5604	35.7143	11	64	11	1	350	39.458	8.88	High		13.6774	11
FALSE	High	Master Protein	Q148N0	2-oxoglutarate dehydrogenase, mitochondrial OS=Bos taurus OX=9913 GN=OGDH PE=2 SV=1	0	170.215	35.1906	26	62	26	1	1023	115.734	6.76	High		36.1861	26
FALSE	High	Master Protein	A0A3Q1MCH3	Succinate dehydrogenase [ubiquinone] flavoprotein subunit, mitochondrial OS=Bos taurus OX=9913 GN=SDHA PE=3 SV=1	0	118.184	42.9421	18	62	18	1	673	73.937	7.61	High		24.1149	18
FALSE	High	Master Protein	P48818	Very long-chain specific acyl-CoA dehydrogenase, mitochondrial OS=Bos taurus OX=9913 GN=ACADVL PE=2 SV=3	0	102.621	36.9466	19	61	19	1	655	70.604	8.54	High		38.8765	19
FALSE	High	Master Protein	A0A3Q1MH46	Trifunctional enzyme subunit beta, mitochondrial OS=Bos taurus OX=9913 GN=HADHB PE=1 SV=1	0	86.9544	29.8354	12	61	12	1	486	52.714	9.26	High		48.6534	12
FALSE	High	Master Protein	P68002	Voltage-dependent anion-selective channel protein 2 OS=Bos taurus OX=9913 GN=VDAC2 PE=2 SV=2	0	43.9684	49.6599	10	61	10	1	294	31.6	7.55	High		3.31566	10
FALSE	High	Master Protein	Q2T9Q6	Tektin-2 OS=Bos taurus OX=9913 GN=TEKT2 PE=2 SV=1	0	97.1814	40.4651	14	60	14	1	430	49.855	6.3	High		21.8636	14
FALSE	High	Master Protein	A0A3Q1LW75	Dynein axonemal heavy chain 6 OS=Bos taurus OX=9913 GN=DNAH6 PE=4 SV=1	0	169.138	16.6827	50	59	49	1	4154	475.384	5.86	High		14.5419	50
FALSE	High	Master Protein	F1MX07	Tektin-3 OS=Bos taurus OX=9913 GN=TEKT3 PE=4 SV=1	0	93.849	36.9388	15	59	1	1	490	56.607	7.15	High		20.8122	15
FALSE	High	Master Protein	P17697	Clusterin OS=Bos taurus OX=9913 GN=CLU PE=1 SV=1	0	61.5477	18.9066	8	59	8	1	439	51.081	6.04	High		17.396	8
FALSE	High	Master Protein	E1B7S8	Acrosin binding protein OS=Bos taurus OX=9913 GN=ACRBP PE=4 SV=2	0	57.2668	21.0332	9	59	9	1	542	61.234	5.05	High		19.3376	9
FALSE	High	Master Protein	Q32KP0	Spermatid-specific manchette-related protein 1 OS=Bos taurus OX=9913 GN=SMRP1 PE=2 SV=1	0	102.294	51.6447	13	57	13	1	304	35.043	8.37	High		38.0151	13
FALSE	High	Master Protein	Q9MZ13	Voltage-dependent anion-selective channel protein 3 OS=Bos taurus OX=9913 GN=VDAC3 PE=2 SV=1	0	32.6674	38.1625	8	57	7	1	283	30.719	8.78	High		10.6657	8
FALSE	High	Master Protein	A0A3Q1LNB4	Dynein axonemal heavy chain 10 OS=Bos taurus OX=9913 GN=DNAH10 PE=4 SV=1	0	137.148	12.1802	41	54	40	1	4573	525.526	5.66	High		7.69395	41
FALSE	High	Master Protein	Q2TA38	Tektin-4 OS=Bos taurus OX=9913 GN=TEKT4 PE=2 SV=1	0	92.6923	47.651	16	54	16	1	447	51.913	6.44	High		29.9358	16
FALSE	High	Master Protein	F1MQJ0	Angiotensin-converting enzyme OS=Bos taurus OX=9913 GN=ACE PE=3 SV=3	0	61.9372	14.3951	17	54	17	1	1306	150.002	6.33	High		13.5467	17
FALSE	High	Master Protein	A0A452DIX3	Triosephosphate isomerase OS=Bos taurus OX=9913 GN=TPI1 PE=3 SV=1	0	87.8475	64.3357	14	53	14	1	286	30.558	6.24	High		29.8273	14
FALSE	High	Master Protein	F1N206	Dihydrolipoyl dehydrogenase OS=Bos taurus OX=9913 GN=DLD PE=1 SV=2	0	81.1748	29.666	10	53	10	1	509	54.153	7.68	High		23.6814	10
FALSE	High	Master Protein	A0A452DI77	Sperm equatorial segment protein 1 OS=Bos taurus OX=9913 GN=SPESP1 PE=4 SV=1	0	69.1616	45.5285	11	53	11	1	369	41.743	6.21	High		7.87545	11
FALSE	High	Master Protein	A0A3Q1LPX2	Acyl-CoA synthetase long chain family member 6 OS=Bos taurus OX=9913 GN=ACSL6 PE=4 SV=1	0	99.0458	29.7784	20	52	20	1	722	80.885	6.49	High		11.0891	20
FALSE	High	Master Protein	F1MZM5	Outer dense fiber protein 1 OS=Bos taurus OX=9913 GN=ODF1 PE=4 SV=1	0	41.6424	34.3511	8	52	8	1	262	29.385	7.97	High		5.02884	8
FALSE	High	Master Protein	Q2KIV7	pyrophosphatase (Inorganic) 2 OS=Bos taurus OX=9913 GN=PPA2 PE=1 SV=1	0	73.7247	55.9633	13	51	1	1	327	36.94	6.84	High		13.6839	13
FALSE	High	Master Protein	P19858	L-lactate dehydrogenase A chain OS=Bos taurus OX=9913 GN=LDHA PE=2 SV=2	0	68.3551	44.5783	14	50	10	1	332	36.574	8	High		15.15	14
FALSE	High	Master Protein	A0A3Q1MYU9	Sperm acrosome associated 9 OS=Bos taurus OX=9913 GN=SPACA9 PE=4 SV=1	0	48.8313	30.3571	5	50	5	1	224	25.121	8.7	High		10.6673	5
FALSE	High	Master Protein	Q2T9Y3	Pyruvate dehydrogenase E1 component subunit alpha OS=Bos taurus OX=9913 GN=PDHA2 PE=2 SV=1	0	62.802	40.4092	12	49	9	1	391	43.264	8.35	High		11.1608	12
FALSE	High	Master Protein	Q3SWW9	Serine/threonine-protein phosphatase PP1-beta catalytic subunit OS=Bos taurus OX=9913 GN=PPP1CB PE=2 SV=1	0	59.3995	33.945	10	49	1	1	327	37.163	6.19	High		11.0175	10
FALSE	High	Master Protein	Q32LE5	Isoaspartyl peptidase/L-asparaginase OS=Bos taurus OX=9913 GN=ASRGL1 PE=2 SV=1	0	49.8243	49.6753	10	49	10	1	308	32.03	7.4	High	Acetyl [N-Term]	26.6852	10
FALSE	High	Master Protein	G5E5C6	Acrosin OS=Bos taurus OX=9913 GN=ACR PE=3 SV=2	0	39.8271	17.8744	7	49	7	1	414	45.465	9.54	High		21.1081	7
FALSE	High	Master Protein	A2VDL2	Solute carrier family 2 (Facilitated glucose transporter), member 3 OS=Bos taurus OX=9913 GN=SLC2A3 PE=2 SV=1	0	37.1573	9.91903	5	49	5	1	494	54.083	5.86	High		12.7156	5
FALSE	High	Master Protein	F1MHK9	Uncharacterized protein OS=Bos taurus OX=9913 GN=LOC524391 PE=4 SV=3	0	84.9118	13.2246	16	48	16	1	1656	188.298	7.96	High		20.0744	16
FALSE	High	Master Protein	G3X757	Transitional endoplasmic reticulum ATPase OS=Bos taurus OX=9913 GN=VCP PE=3 SV=1	0	84.0408	36.2283	20	48	20	1	806	89.247	5.26	High		12.8118	20
FALSE	High	Master Protein	A0A3Q1LXA8	Pyrophosphatase (inorganic) 2 OS=Bos taurus OX=9913 GN=PPA2 PE=1 SV=1	0	70.5698	53.5088	13	48	1	1	342	38.712	6.68	High		13.6839	13
FALSE	High	Master Protein	G3X6E2	Family with sequence similarity 166 member A OS=Bos taurus OX=9913 GN=FAM166A PE=4 SV=1	0	63.0639	51.875	13	48	13	1	320	36.181	9.16	High		11.6786	13
FALSE	High	Master Protein	P11966	Pyruvate dehydrogenase E1 component subunit beta, mitochondrial OS=Bos taurus OX=9913 GN=PDHB PE=1 SV=2	0	52.4766	32.5905	9	48	9	1	359	39.101	6.65	High		7.37682	9
FALSE	High	Master Protein	P61285	Dynein light chain 1, cytoplasmic OS=Bos taurus OX=9913 GN=DYNLL1 PE=1 SV=1	0	31.4251	37.0787	2	48	1	1	89	10.359	7.4	High		32.3076	2
FALSE	High	Master Protein	P00727	Cytosol aminopeptidase OS=Bos taurus OX=9913 GN=LAP3 PE=1 SV=3	0	81.6998	48.3622	18	47	18	1	519	56.254	6.48	High		15.7487	18
FALSE	High	Master Protein	A0A3S5ZPV0	Stabilizer of axonemal microtubules 1 OS=Bos taurus OX=9913 GN=SAXO1 PE=4 SV=1	0	72.2855	28.5115	9	47	9	1	477	54.558	8.53	High		6.29281	9
FALSE	High	Master Protein	A0A3Q1M7H9	Uncharacterized protein OS=Bos taurus OX=9913 PE=3 SV=1	0	59.0664	28.9183	9	47	4	1	453	48.177	8.88	High		4.72502	9
FALSE	High	Master Protein	F1MK55	Dynein axonemal heavy chain 2 OS=Bos taurus OX=9913 GN=DNAH2 PE=4 SV=3	0	131.877	11.4828	38	46	37	1	4424	507.966	6.18	High		15.7342	38
FALSE	High	Master Protein	F1MRU4	Dynein axonemal heavy chain 3 OS=Bos taurus OX=9913 GN=DNAH3 PE=4 SV=3	0	115.194	14.1169	32	46	28	1	3131	356.217	6.28	High		16.6718	32
FALSE	High	Master Protein	E1B8N5	Sodium/potassium-transporting ATPase subunit alpha OS=Bos taurus OX=9913 GN=ATP1A4 PE=3 SV=2	0	89.0915	26.1165	20	46	14	1	1030	113.661	6.27	High		16.5438	20
FALSE	High	Master Protein	P60712	Actin, cytoplasmic 1 OS=Bos taurus OX=9913 GN=ACTB PE=1 SV=1	0	74.0692	60.5333	15	45	9	1	375	41.71	5.48	High		8.2517	15
FALSE	High	Master Protein	Q9N2J2	Phospholipid hydroperoxide glutathione peroxidase OS=Bos taurus OX=9913 GN=GPX4 PE=2 SV=2	0	49.9032	35.533	7	45	7	1	197	22.226	8.65	High		34.7751	7
FALSE	High	Master Protein	E1B7X2	Uncharacterized protein OS=Bos taurus OX=9913 GN=LOC616410 PE=3 SV=1	0	94.2747	26.5781	20	44	20	1	1204	129.384	6.79	High		10.782	20
FALSE	High	Master Protein	A0A3Q1M442	Tubulin beta chain OS=Bos taurus OX=9913 GN=TUBB1 PE=3 SV=1	0	24.8362	8.18363	5	44	1	1	501	55.347	5.62	High		26.1972	5
FALSE	High	Master Protein	Q2HJD7	3-hydroxyisobutyrate dehydrogenase, mitochondrial OS=Bos taurus OX=9913 GN=HIBADH PE=2 SV=1	0	97.9041	37.2024	10	43	10	1	336	35.387	8.13	High		46.1533	10
FALSE	High	Master Protein	P15103	Glutamine synthetase OS=Bos taurus OX=9913 GN=GLUL PE=2 SV=4	0	57.1237	36.7292	10	43	10	1	373	42.004	6.84	High		12.967	10
FALSE	High	Master Protein	A0A3Q1MTV4	Glycerol-3-phosphate dehydrogenase OS=Bos taurus OX=9913 GN=GPD2 PE=3 SV=1	0	79.8355	36.1761	20	42	20	1	727	80.746	7.05	High		14.1469	20
FALSE	High	Master Protein	E1BKH1	EF-hand domain containing 1 OS=Bos taurus OX=9913 GN=EFHC1 PE=4 SV=1	0	79.3366	31.0938	17	42	17	1	640	73.985	6.14	High		21.6717	17
FALSE	High	Master Protein	F1MNL6	Nucleoporin 210 like OS=Bos taurus OX=9913 GN=NUP210L PE=4 SV=3	0	79.1642	12.9512	20	42	20	1	1884	209.519	7.25	High		24.3572	20
FALSE	High	Master Protein	A0A3Q1LSG3	Casein kinase II subunit alpha OS=Bos taurus OX=9913 GN=CSNK2A1 PE=3 SV=1	0	70.5572	36.0619	13	42	12	1	452	51.163	9.28	High		10.1318	13
FALSE	High	Master Protein	P49951	Clathrin heavy chain 1 OS=Bos taurus OX=9913 GN=CLTC PE=1 SV=1	0	99.2233	24.8358	29	41	29	1	1675	191.467	5.69	High		13.9683	29
FALSE	High	Master Protein	P41563	Isocitrate dehydrogenase [NAD] subunit alpha, mitochondrial OS=Bos taurus OX=9913 GN=IDH3A PE=1 SV=1	0	52.1601	36.8852	10	41	10	1	366	39.642	7.2	High		7.74888	10
FALSE	High	Master Protein	P24627	Lactotransferrin OS=Bos taurus OX=9913 GN=LTF PE=1 SV=2	0	76.7243	34.4633	21	40	20	1	708	78.006	8.32	High		24.4275	21
FALSE	High	Master Protein	A0A140T897	Serum albumin OS=Bos taurus OX=9913 GN=ALB PE=4 SV=1	0	70.1371	30.6425	15	40	15	1	607	69.278	6.18	High		9.54103	15
FALSE	High	Master Protein	Q3ZCH0	Stress-70 protein, mitochondrial OS=Bos taurus OX=9913 GN=HSPA9 PE=2 SV=1	0	70.8983	26.215	14	39	14	1	679	73.696	6.3	High		27.553	14
FALSE	High	Master Protein	A4FUZ6	Hydroxysteroid dehydrogenase-like protein 2 OS=Bos taurus OX=9913 GN=HSDL2 PE=2 SV=1	0	65.8961	36.1244	14	39	14	1	418	45.12	8.25	High		10.9169	14
FALSE	High	Master Protein	A0A3Q1MJM1	Hypoxia up-regulated 1 OS=Bos taurus OX=9913 GN=HYOU1 PE=1 SV=1	0	98.5519	29.4809	22	38	22	1	1021	113.469	5.74	High		24.7161	22
FALSE	High	Master Protein	A0A140T842	Lon protease homolog, mitochondrial OS=Bos taurus OX=9913 GN=LONP1 PE=3 SV=2	0	79.8279	25.7059	18	38	18	1	1027	113.846	8.09	High		10.872	18
FALSE	High	Master Protein	Q3MHW9	NADH-cytochrome b5 reductase 1 OS=Bos taurus OX=9913 GN=CYB5R1 PE=2 SV=1	0	70.1041	51.8033	12	38	12	1	305	33.839	9.25	High		20.2219	12
FALSE	High	Master Protein	P00515	cAMP-dependent protein kinase type II-alpha regulatory subunit OS=Bos taurus OX=9913 GN=PRKAR2A PE=1 SV=2	0	64.4148	42.394	13	38	13	1	401	45.066	4.93	High		7.31775	13
FALSE	High	Master Protein	Q2NKZ8	Glycerol kinase OS=Bos taurus OX=9913 GN=LOC538702 PE=2 SV=1	0	61.5235	35.443	14	38	8	1	553	60.563	6.38	High		14.5347	14
FALSE	High	Master Protein	Q32KS3	F-actin-capping protein subunit alpha OS=Bos taurus OX=9913 GN=CAPZA3 PE=2 SV=1	0	54.218	45.4849	11	38	11	1	299	35.044	8.1	High		15.7414	11
FALSE	High	Master Protein	Q3ZBH0	T-complex protein 1 subunit beta OS=Bos taurus OX=9913 GN=CCT2 PE=1 SV=3	0	67.8794	41.6822	16	37	16	1	535	57.439	6.64	High		16.6966	16
FALSE	High	Master Protein	E1BN01	Dynein axonemal light intermediate chain 1 OS=Bos taurus OX=9913 GN=DNALI1 PE=4 SV=3	0	52.5536	46.124	12	37	12	1	258	29.654	8.5	High		8.37828	12
FALSE	High	Master Protein	F1MWD3	Chaperonin containing TCP1 subunit 5 OS=Bos taurus OX=9913 GN=CCT5 PE=1 SV=3	0	62.9994	30.6839	15	36	14	1	541	59.563	5.91	High		20.014	15
FALSE	High	Master Protein	A0A3Q1MHX8	RAB2A, member RAS oncogene family OS=Bos taurus OX=9913 GN=RAB2A PE=1 SV=1	0	56.0606	53.6946	9	36	5	1	203	22.456	6.54	High		19.617	9
FALSE	High	Master Protein	F1MJQ7	Fibronectin type III domain-containing protein 8 OS=Bos taurus OX=9913 GN=FNDC8 PE=4 SV=1	0	55.875	42.9907	9	36	9	1	321	35.321	5.57	High		17.4917	9
FALSE	High	Master Protein	F1MDK8	ADP/ATP translocase 4 OS=Bos taurus OX=9913 GN=SLC25A31 PE=3 SV=1	0	25.8596	30.031	9	36	8	1	323	35.632	9.55	High		11.9348	9
FALSE	High	Master Protein	F1N0E5	T-complex protein 1 subunit delta OS=Bos taurus OX=9913 GN=CCT4 PE=3 SV=2	0	62.5217	43.1734	17	35	16	1	542	58.125	7.61	High		16.8665	17
FALSE	High	Master Protein	O77784	Isocitrate dehydrogenase [NAD] subunit beta, mitochondrial OS=Bos taurus OX=9913 GN=IDH3B PE=2 SV=2	0	56.7362	42.0779	11	35	11	1	385	42.47	8.68	High		14.7578	11
FALSE	High	Master Protein	G3MX69	LRRC37AB_C domain-containing protein OS=Bos taurus OX=9913 PE=4 SV=2	0	38.821	12.9117	9	35	9	1	759	85.919	9.1	High		10.4957	9
FALSE	High	Master Protein	F1MFA3	Pitrilysin metallopeptidase 1 OS=Bos taurus OX=9913 GN=PITRM1 PE=4 SV=2	0	83.57	25	15	34	15	1	1032	116.307	6.49	High		16.6458	15
FALSE	High	Master Protein	P15690	NADH-ubiquinone oxidoreductase 75 kDa subunit, mitochondrial OS=Bos taurus OX=9913 GN=NDUFS1 PE=1 SV=1	0	74.6516	34.3879	16	34	16	1	727	79.391	6.15	High		14.5597	16
FALSE	High	Master Protein	E1B8W3	Armadillo repeat containing 4 OS=Bos taurus OX=9913 GN=ARMC4 PE=4 SV=3	0	73.2002	24.3295	16	34	16	1	1044	115.786	7.31	High		16.9709	16
FALSE	High	Master Protein	F1MX05	Saccharopine dehydrogenase-like oxidoreductase OS=Bos taurus OX=9913 GN=SCCPDH PE=4 SV=2	0	60.6196	24.9417	8	34	8	1	429	47.285	8.92	High		34.0307	8
FALSE	High	Master Protein	A0A3Q1LYN4	Outer dense fiber protein 3 OS=Bos taurus OX=9913 GN=ODF3 PE=4 SV=1	0	54.3015	40.8397	9	34	9	1	262	28.536	9.96	High		23.818	9
FALSE	High	Master Protein	P10096	Glyceraldehyde-3-phosphate dehydrogenase OS=Bos taurus OX=9913 GN=GAPDH PE=1 SV=4	0	39.4422	36.9369	9	34	6	1	333	35.845	8.35	High		21.5289	9
FALSE	High	Master Protein	Q3ZCI9	T-complex protein 1 subunit theta OS=Bos taurus OX=9913 GN=CCT8 PE=1 SV=3	0	61.051	39.781	17	33	17	1	548	59.571	5.59	High		5.60165	17
FALSE	High	Master Protein	Q0VCX2	Endoplasmic reticulum chaperone BiP OS=Bos taurus OX=9913 GN=HSPA5 PE=2 SV=1	0	60.5112	27.0229	13	33	11	1	655	72.356	5.16	High		10.0175	13
FALSE	High	Master Protein	Q148D3	Fumarate hydratase OS=Bos taurus OX=9913 GN=FH PE=1 SV=1	0	55.6325	35.8824	10	33	10	1	510	54.656	9	High		10.6199	10
FALSE	High	Master Protein	E1BC58	RAB2B, member RAS oncogene family OS=Bos taurus OX=9913 GN=RAB2B PE=4 SV=1	0	47.1514	49.0741	8	33	4	1	216	24.152	7.08	High		9.10497	8
FALSE	High	Master Protein	P00517	cAMP-dependent protein kinase catalytic subunit alpha OS=Bos taurus OX=9913 GN=PRKACA PE=1 SV=3	0	47.0619	40.1709	10	33	10	1	351	40.594	8.65	High		10.354	10
FALSE	High	Master Protein	P13620	ATP synthase subunit d, mitochondrial OS=Bos taurus OX=9913 GN=ATP5PD PE=1 SV=2	0	38.6118	49.0683	7	33	7	1	161	18.681	6.24	High		7.94354	7
FALSE	High	Master Protein	F1MN30	Sperm acrosome membrane-associated protein 1 OS=Bos taurus OX=9913 GN=SPACA1 PE=4 SV=1	0	19.321	16.0714	3	33	3	1	280	30.962	4.59	High		3.64238	3
FALSE	High	Master Protein	A0A3Q1M7J5	Cilia and flagella associated protein 58 OS=Bos taurus OX=9913 GN=CFAP58 PE=4 SV=1	0	86.0213	30.6987	21	32	21	1	873	103.688	7.96	High		15.5033	21
FALSE	High	Master Protein	A0A3Q1LMS5	Heat shock cognate 71 kDa protein OS=Bos taurus OX=9913 GN=HSPA8 PE=1 SV=1	0	61.8888	22.4771	12	32	5	1	654	71.72	5.52	High		17.2331	12
FALSE	High	Master Protein	A0A3Q1MG52	NADH dehydrogenase [ubiquinone] flavoprotein 1, mitochondrial OS=Bos taurus OX=9913 GN=NDUFV1 PE=3 SV=1	0	59.4231	34.7594	13	32	13	1	561	60.322	8.87	High		10.7823	13
FALSE	High	Master Protein	F1MJ55	Casein kinase II subunit alpha' OS=Bos taurus OX=9913 GN=CSNK2A2 PE=3 SV=3	0	57.1571	52.5714	14	32	13	1	350	41.145	8.56	High		4.6936	14
FALSE	High	Master Protein	Q32L61	Calcium binding tyrosine phosphorylation regulated OS=Bos taurus OX=9913 GN=CABYR PE=2 SV=1	0	40.4354	20.4846	7	32	7	1	454	48.534	4.92	High		27.7263	7
FALSE	High	Master Protein	Q32KS2	Dynein intermediate chain 1, axonemal OS=Bos taurus OX=9913 GN=DNAI1 PE=2 SV=1	0	86.4398	30.3419	15	31	15	1	702	79.844	6.65	High		8.80175	15
FALSE	High	Master Protein	Q3T0K2	T-complex protein 1 subunit gamma OS=Bos taurus OX=9913 GN=CCT3 PE=1 SV=1	0	57.0147	35.7798	17	31	17	1	545	60.547	6.8	High		10.8063	17
FALSE	High	Master Protein	A4IFP2	KRT4 protein OS=Bos taurus OX=9913 GN=KRT4 PE=2 SV=1	0	49.7597	29.5082	13	31	11	1	549	58.01	7.55	High		18.2966	13
FALSE	High	Master Protein	A0A3Q1LJB2	IF rod domain-containing protein OS=Bos taurus OX=9913 GN=KRT13 PE=3 SV=1	0	53.5559	37.5854	14	30	6	1	439	47.388	4.92	High		9.72031	14
FALSE	High	Master Protein	A0A3Q1LIX4	Succinyl-CoA:3-ketoacid-coenzyme A transferase OS=Bos taurus OX=9913 GN=OXCT1 PE=1 SV=1	0	40.3467	24.6654	8	30	8	1	523	56.799	8.59	High		3.35006	8
FALSE	High	Master Protein	A0A3Q1MH13	Dynein axonemal heavy chain 1 OS=Bos taurus OX=9913 GN=DNAH1 PE=4 SV=1	0	75.402	10.5247	25	29	24	1	3202	363.792	6.18	High		8.65558	25
FALSE	High	Master Protein	E1BJG2	Radial spoke head 6 homolog A OS=Bos taurus OX=9913 GN=RSPH6A PE=4 SV=3	0	46.8347	19.1761	8	29	8	1	704	79.719	4.39	High		16.0379	8
FALSE	High	Master Protein	Q2YDN4	Coiled-coil domain-containing protein 105 OS=Bos taurus OX=9913 GN=CCDC105 PE=2 SV=1	0	69.1409	28.6	14	28	14	1	500	57.606	9.8	High		12.1922	14
FALSE	High	Master Protein	E1BCW3	ATP-dependent 6-phosphofructokinase OS=Bos taurus OX=9913 GN=PFKP PE=3 SV=3	0	62.2247	23.6458	15	28	14	1	960	102.902	7.96	High		5.38889	15
FALSE	High	Master Protein	A0A3Q1N2Q9	Adenylate kinase isoenzyme 1 OS=Bos taurus OX=9913 GN=AK1 PE=1 SV=1	0	59.9758	33.913	7	28	7	1	230	25.179	8.63	High		22.7318	7
FALSE	High	Master Protein	Q95M18	Endoplasmin OS=Bos taurus OX=9913 GN=HSP90B1 PE=2 SV=1	0	57.8454	19.403	12	28	11	1	804	92.369	4.84	High		10.1019	12
FALSE	High	Master Protein	Q32L54	Sperm associated antigen 6 OS=Bos taurus OX=9913 GN=SPAG6 PE=2 SV=1	0	47.7431	30.4519	11	28	11	1	509	55.408	6.84	High		15.5666	11
FALSE	High	Master Protein	Q2T9N7	Lysozyme-like protein 4 OS=Bos taurus OX=9913 GN=LYZL4 PE=2 SV=1	0	40.4527	39.3103	4	28	4	1	145	16.282	8.12	High		9.9469	4
FALSE	High	Master Protein	F6PXW3	Actin related protein T3 OS=Bos taurus OX=9913 GN=ACTRT3 PE=3 SV=1	0	38.7924	31.6629	9	28	9	1	439	48.525	5.77	High		0	9
FALSE	High	Master Protein	F1MSV5	Uncharacterized protein OS=Bos taurus OX=9913 GN=GK2 PE=3 SV=3	0	38.3943	25.8123	11	28	5	1	554	60.829	5.76	High		8.5748	11
FALSE	High	Master Protein	F1MTV1	Hyaluronidase OS=Bos taurus OX=9913 GN=SPAM1 PE=3 SV=1	0	33.9896	16.6365	9	28	9	1	553	62.241	8.48	High		9.31879	9
FALSE	High	Master Protein	G3X6J2	FAM75 domain-containing protein OS=Bos taurus OX=9913 PE=4 SV=2	0	74.4059	16.8367	13	27	13	1	980	108.654	6.54	High		17.7519	13
FALSE	High	Master Protein	E1BPV0	Armadillo repeat containing 3 OS=Bos taurus OX=9913 GN=ARMC3 PE=4 SV=3	0	70.029	23.651	17	27	17	1	871	95.741	6.18	High		9.26413	17
FALSE	High	Master Protein	Q9N285	Mitochondrial carrier homolog 2 OS=Bos taurus OX=9913 GN=MTCH2 PE=2 SV=2	0	50.2578	45.5446	10	27	10	1	303	33.272	8.05	High		24.9163	10
FALSE	High	Master Protein	A0A3Q1MCJ8	Uncharacterized protein OS=Bos taurus OX=9913 PE=3 SV=1	0	46.6089	19.426	6	27	1	1	453	48.087	9.13	High		4.72502	6
FALSE	High	Master Protein	F1MGC0	Succinate--CoA ligase [ADP-forming] subunit beta, mitochondrial OS=Bos taurus OX=9913 GN=SUCLA2 PE=3 SV=2	0	44.5297	24.838	10	27	10	1	463	50.114	7.18	High		7.11477	10
FALSE	High	Master Protein	E1B9R1	Chromosome 4 C7orf31 homolog OS=Bos taurus OX=9913 GN=C4H7orf31 PE=4 SV=3	0	39.1713	37.8049	10	27	10	1	492	56.819	7.77	High		3.71936	10
FALSE	High	Master Protein	A0JNM6	Lysozyme-like protein 1 OS=Bos taurus OX=9913 GN=LYZL1 PE=2 SV=1	0	29.26	22.2973	2	27	2	1	148	16.768	7.83	High		9.9814	2
FALSE	High	Master Protein	F1MZ38	Succinate--CoA ligase [ADP/GDP-forming] subunit alpha, mitochondrial OS=Bos taurus OX=9913 GN=SUCLG1 PE=3 SV=1	0	27.2004	20.8092	5	27	5	1	346	36.116	9.32	High		22.943	5
FALSE	High	Master Protein	Q2KIU7	Radial spoke head protein 9 homolog OS=Bos taurus OX=9913 GN=RSPH9 PE=2 SV=1	0	51.6786	33.3333	7	26	7	1	276	31.274	5.57	High		17.8097	7
FALSE	High	Master Protein	A5D7E8	Protein disulfide-isomerase OS=Bos taurus OX=9913 GN=PDIA3 PE=2 SV=1	0	49.9175	34.2574	13	26	13	1	505	56.894	6.81	High		5.71917	13
FALSE	High	Master Protein	F1MWR3	Electron transfer flavoprotein subunit alpha, mitochondrial OS=Bos taurus OX=9913 GN=ETFA PE=1 SV=1	0	46.6112	41.1411	9	26	9	1	333	34.936	8.56	High		4.65783	9
FALSE	High	Master Protein	F1MQX0	Acetyl-coenzyme A synthetase OS=Bos taurus OX=9913 GN=ACSS1 PE=1 SV=3	0	40.432	23.1111	9	26	9	1	675	74.247	6.93	High		8.59231	9
FALSE	High	Master Protein	A7MB35	Pyruvate dehydrogenase E1 component subunit alpha, somatic form, mitochondrial OS=Bos taurus OX=9913 GN=PDHA1 PE=2 SV=1	0	39.8258	42.3077	11	26	8	1	390	43.36	8.03	High		5.74034	11
FALSE	High	Master Protein	Q0VCU3	Cathepsin F OS=Bos taurus OX=9913 GN=CTSF PE=2 SV=1	0	35.2788	26.9565	11	26	11	1	460	50.861	8.35	High		1.6098	11
FALSE	High	Master Protein	A0A3S5ZPB0	Fructose-bisphosphate aldolase OS=Bos taurus OX=9913 GN=ALDOC PE=1 SV=1	0	24.6163	17.6471	7	26	4	1	510	55.62	8.47	High		2.17938	7
FALSE	High	Master Protein	G3MX54	Dynein light chain OS=Bos taurus OX=9913 PE=3 SV=1	0	22.5112	37.0787	2	26	1	1	89	10.371	7.4	High		9.22609	2
FALSE	High	Master Protein	P63103	14-3-3 protein zeta/delta OS=Bos taurus OX=9913 GN=YWHAZ PE=1 SV=1	0	49.9545	46.5306	10	25	8	1	245	27.728	4.79	High		7.3706	10
FALSE	High	Master Protein	A0A3Q1MRI8	Isocitrate dehydrogenase [NAD] subunit, mitochondrial OS=Bos taurus OX=9913 GN=IDH3G PE=3 SV=1	0	43.0366	36.4557	9	25	9	1	395	43.163	8.21	High		5.68958	9
FALSE	High	Master Protein	F1N7X7	Family with sequence similarity 71 member B OS=Bos taurus OX=9913 GN=FAM71B PE=4 SV=1	0	33.886	18.2283	7	25	7	1	587	62.625	9.72	High		18.3444	7
FALSE	High	Master Protein	A6QPW2	Leucine zipper protein 2 OS=Bos taurus OX=9913 GN=LUZP2 PE=2 SV=1	0	31.0117	26.9663	5	25	5	1	267	30.556	5.78	High		18.1306	5
FALSE	High	Master Protein	A0A3Q1M7L5	Heat shock protein family A (Hsp70) member 4 like OS=Bos taurus OX=9913 GN=HSPA4L PE=4 SV=1	0	68.8768	20.5331	16	24	15	1	1013	114.269	5.52	High		14.4341	16
FALSE	High	Master Protein	F1MMP2	Cilia and flagella associated protein 57 OS=Bos taurus OX=9913 GN=CFAP57 PE=4 SV=3	0	65.2619	15.5608	16	24	16	1	1266	147.087	6	High		6.98097	16
FALSE	High	Master Protein	A0A3Q1MJ67	Cilia and flagella associated protein 45 OS=Bos taurus OX=9913 GN=CFAP45 PE=4 SV=1	0	64.7465	21.147	10	24	10	1	558	66.615	9.33	High		18.226	10
FALSE	High	Master Protein	Q2NKZ1	T-complex protein 1 subunit eta OS=Bos taurus OX=9913 GN=CCT7 PE=1 SV=1	0	62.3786	30.7551	11	24	11	1	543	59.405	7.2	High	Acetyl [N-Term]	12.2753	11
FALSE	High	Master Protein	F1MKF8	Pyr_redox_2 domain-containing protein OS=Bos taurus OX=9913 GN=SQOR PE=1 SV=2	0	43.5401	28	9	24	9	1	450	49.824	9.26	High		7.05105	9
FALSE	High	Master Protein	E1BPM9	Dynein axonemal intermediate chain 2 OS=Bos taurus OX=9913 GN=DNAI2 PE=4 SV=1	0	42.6912	24.8377	11	24	11	1	616	70.075	4.92	High		5.89221	11
FALSE	High	Master Protein	P62261	14-3-3 protein epsilon OS=Bos taurus OX=9913 GN=YWHAE PE=2 SV=1	0	41.8317	43.9216	10	24	8	1	255	29.155	4.74	High	Acetyl [N-Term]	8.45856	10
FALSE	High	Master Protein	A0A3Q1LYY4	Carnitine O-acetyltransferase OS=Bos taurus OX=9913 GN=CRAT PE=1 SV=1	0	39.7706	20.9265	11	24	11	1	626	71.083	8.22	High		8.99816	11
FALSE	High	Master Protein	Q2T9W4	Actin-like protein 9 OS=Bos taurus OX=9913 GN=ACTL9 PE=2 SV=1	0	39.4622	18.2692	6	24	6	1	416	45.537	6.24	High		23.5212	6
FALSE	High	Master Protein	P08760	GTP:AMP phosphotransferase AK3, mitochondrial OS=Bos taurus OX=9913 GN=AK3 PE=1 SV=3	0	33.2442	33.9207	7	24	7	1	227	25.656	9.04	High		6.10583	7
FALSE	High	Master Protein	P05631	ATP synthase subunit gamma, mitochondrial OS=Bos taurus OX=9913 GN=ATP5F1C PE=1 SV=3	0	30.9277	21.1409	6	24	6	1	298	33.051	9.33	High		9.68248	6
FALSE	High	Master Protein	Q29RK1	Citrate synthase, mitochondrial OS=Bos taurus OX=9913 GN=CS PE=1 SV=1	0	25.6626	19.5279	7	24	7	1	466	51.739	8.12	High		1.83222	7
FALSE	High	Master Protein	A0A3Q1M3K6	Uncharacterized protein OS=Bos taurus OX=9913 PE=4 SV=1	0	17.6181	4.95868	3	24	3	1	726	79.473	4.54	High		5.21757	3
FALSE	High	Master Protein	E1BKF9	Cilia and flagella associated protein 52 OS=Bos taurus OX=9913 GN=CFAP52 PE=4 SV=1	0	57.3193	26.3242	12	23	12	1	623	68.593	6.93	High		15.9611	12
FALSE	High	Master Protein	Q5E9Y9	Nucleoside diphosphate kinase 7 OS=Bos taurus OX=9913 GN=NME7 PE=2 SV=1	0	55.2189	46.9496	13	23	13	1	377	42.571	6.11	High		2.509	13
FALSE	High	Master Protein	A0A3Q1M6K7	ATP-dependent 6-phosphofructokinase OS=Bos taurus OX=9913 GN=PFKM PE=1 SV=1	0	54.8159	26.4706	14	23	13	1	850	93.368	8.15	High		10.9409	14
FALSE	High	Master Protein	E1BMD1	Cilia and flagella associated protein 43 OS=Bos taurus OX=9913 GN=CFAP43 PE=4 SV=3	0	53.4091	15.1952	18	23	18	1	1665	192.383	6.09	High		5.31938	18
FALSE	High	Master Protein	E1B7Q2	Adenylate kinase 7 OS=Bos taurus OX=9913 GN=AK7 PE=4 SV=2	0	45.2749	18.3702	11	23	11	1	724	82.964	4.81	High		11.7278	11
FALSE	High	Master Protein	P12344	Aspartate aminotransferase, mitochondrial OS=Bos taurus OX=9913 GN=GOT2 PE=1 SV=2	0	38.5262	24.4186	10	23	10	1	430	47.483	9.07	High		10.6381	10
FALSE	High	Master Protein	Q58DP6	Ribonuclease A family member 4 OS=Bos taurus OX=9913 GN=RNASE4 PE=2 SV=1	0	27.5495	42.8571	5	23	5	1	147	16.927	8.85	High		0	5
FALSE	High	Master Protein	A6QQ77	Sperm acrosome membrane-associated protein 3 OS=Bos taurus OX=9913 GN=SPACA3 PE=2 SV=1	0	21.108	30.0613	3	23	3	1	163	18.087	6.29	High		1.63004	3
FALSE	High	Master Protein	F1MBE1	Threonine synthase like 1 OS=Bos taurus OX=9913 GN=THNSL1 PE=3 SV=3	0	52.4048	22.9947	13	22	13	1	748	83.685	7.74	High		4.68348	13
FALSE	High	Master Protein	A0A3Q1MDT8	Uncharacterized protein OS=Bos taurus OX=9913 GN=GATD3A PE=1 SV=1	0	48.5094	26.4574	7	22	7	1	446	46.461	9.42	High		9.93522	7
FALSE	High	Master Protein	Q2YDN8	Inactive serine/threonine-protein kinase VRK3 OS=Bos taurus OX=9913 GN=VRK3 PE=2 SV=1	0	44.2377	41.2417	13	22	13	1	451	50.517	8.54	High		7.35904	13
FALSE	High	Master Protein	C9QNT9	TEPP protein OS=Bos taurus OX=9913 GN=TEPP PE=2 SV=1	0	40.8373	60.6481	11	22	11	1	216	24.89	9	High		11.4632	11
FALSE	High	Master Protein	A5PKG4	NFS1 protein OS=Bos taurus OX=9913 GN=NFS1 PE=2 SV=1	0	40.171	25.6018	9	22	9	1	457	50.312	8.1	High		3.38608	9
FALSE	High	Master Protein	F1N690	Acetyltransferase component of pyruvate dehydrogenase complex OS=Bos taurus OX=9913 GN=DLAT PE=1 SV=1	0	38.7636	23.1839	11	22	11	1	647	69.023	8.12	High		3.66088	11
FALSE	High	Master Protein	F6QJG7	Uncharacterized protein OS=Bos taurus OX=9913 GN=ZPBP2 PE=4 SV=1	0	36.8926	34.0491	8	22	8	1	326	37.385	8.21	High		3.27426	8
FALSE	High	Master Protein	P13621	ATP synthase subunit O, mitochondrial OS=Bos taurus OX=9913 GN=ATP5PO PE=1 SV=2	0	36.202	35.2113	5	22	5	1	213	23.305	9.89	High		21.262	5
FALSE	High	Master Protein	P00514	cAMP-dependent protein kinase type I-alpha regulatory subunit OS=Bos taurus OX=9913 GN=PRKAR1A PE=1 SV=2	0	25.2622	26.5789	8	22	8	1	380	42.866	5.35	High		5.36212	8
FALSE	High	Master Protein	A0A3Q1LV36	Importin 5 OS=Bos taurus OX=9913 GN=IPO5 PE=1 SV=1	0	68.7001	21.6955	16	21	16	1	1097	123.501	4.94	High		9.732	16
FALSE	High	Master Protein	F1MMV1	EF-hand domain family member B OS=Bos taurus OX=9913 GN=EFHB PE=4 SV=3	0	55.9012	21.3227	12	21	12	1	877	97.758	7.72	High		8.86715	12
FALSE	High	Master Protein	F6RFP6	Basigin OS=Bos taurus OX=9913 GN=BSG PE=1 SV=1	0	54.5968	21.5625	6	21	6	1	320	34.876	8.43	High		6.84729	6
FALSE	High	Master Protein	A0A3Q1MME4	Heterogeneous nuclear ribonucleoproteins A2/B1 OS=Bos taurus OX=9913 GN=HNRNPA2B1 PE=1 SV=1	0	52.46	39.9361	11	21	9	1	313	33.89	9.03	High		15.1542	11
FALSE	High	Master Protein	A0A3Q1N1R0	EF-hand domain containing 2 OS=Bos taurus OX=9913 GN=EFHC2 PE=4 SV=1	0	37.6147	18.8267	13	21	13	1	733	85.399	6.8	High		2.074	13
FALSE	High	Master Protein	A0A3Q1LKJ8	V-set and immunoglobulin domain containing 10 like OS=Bos taurus OX=9913 GN=VSIG10L PE=4 SV=1	0	32.4772	23.9766	8	21	8	1	342	37.13	9.77	High		9.83017	8
FALSE	High	Master Protein	Q4R0H2	Spermadhesin 2 OS=Bos taurus OX=9913 GN=spadh2 PE=2 SV=1	0	32.3385	19.403	3	21	3	1	134	15.211	6.37	High		7.43689	3
FALSE	High	Master Protein	F1MR35	Angiotensin-converting enzyme OS=Bos taurus OX=9913 GN=ACE3 PE=3 SV=3	0	29.9707	17.0013	9	21	9	1	747	86.691	6.18	High		7.25	9
FALSE	High	Master Protein	A0A3Q1M558	Actin, alpha cardiac muscle 1 OS=Bos taurus OX=9913 GN=ACTC1 PE=3 SV=1	0	26.9972	21.1735	7	21	1	1	392	43.541	5.44	High		0	7
FALSE	High	Master Protein	P00426	Cytochrome c oxidase subunit 5A, mitochondrial OS=Bos taurus OX=9913 GN=COX5A PE=1 SV=2	0	26.5947	26.9737	4	21	4	1	152	16.725	6.92	High		7.82351	4
FALSE	High	Master Protein	A5PK39	Tripeptidyl-peptidase 2 OS=Bos taurus OX=9913 GN=TPP2 PE=2 SV=1	0	52.7955	15.052	14	20	14	1	1249	138.274	6.29	High		6.28306	14
FALSE	High	Master Protein	F1MWY9	Enoyl-CoA delta isomerase 2 OS=Bos taurus OX=9913 GN=ECI2 PE=1 SV=3	0	51.094	29.2621	8	20	8	1	393	42.745	8.68	High		13.5085	8
FALSE	High	Master Protein	E1B715	Kinesin-like protein OS=Bos taurus OX=9913 GN=KIF9 PE=3 SV=1	0	48.2502	16.6033	10	20	9	1	789	89.763	7.78	High		9.19433	10
FALSE	High	Master Protein	Q3T0P6	Phosphoglycerate kinase 1 OS=Bos taurus OX=9913 GN=PGK1 PE=2 SV=3	0	47.2755	27.0983	8	20	8	1	417	44.509	8.27	High		9.36438	8
FALSE	High	Master Protein	P17694	NADH dehydrogenase [ubiquinone] iron-sulfur protein 2, mitochondrial OS=Bos taurus OX=9913 GN=NDUFS2 PE=1 SV=2	0	44.227	29.1577	9	20	9	1	463	52.522	6.99	High		12.0279	9
FALSE	High	Master Protein	F1MS25	NADH dehydrogenase [ubiquinone] iron-sulfur protein 3, mitochondrial OS=Bos taurus OX=9913 GN=NDUFS3 PE=3 SV=3	0	41.65	42.4812	10	20	10	1	266	30.222	7.46	High		8.23608	10
FALSE	High	Master Protein	Q76LV1	Heat shock protein HSP 90-beta OS=Bos taurus OX=9913 GN=HSP90AB1 PE=2 SV=3	0	41.577	13.9503	8	20	2	1	724	83.201	5.03	High		5.6795	8
FALSE	High	Master Protein	A0A3Q1MDV9	Ropporin-1-like protein OS=Bos taurus OX=9913 GN=ROPN1L PE=4 SV=1	0	40.1828	41.3333	8	20	8	1	225	24.951	6.39	High		14.5824	8
FALSE	High	Master Protein	G5E531	T-complex protein 1 subunit alpha OS=Bos taurus OX=9913 GN=TCP1 PE=3 SV=1	0	37.252	25.5396	11	20	11	1	556	60.185	6.11	High		3.37851	11
FALSE	High	Master Protein	E1B836	Enkurin, TRPC channel interacting protein OS=Bos taurus OX=9913 GN=ENKUR PE=4 SV=2	0	34.5954	26.6409	7	20	7	1	259	30.138	9.39	High		3.7846	7
FALSE	High	Master Protein	Q17QL7	KRT15 protein OS=Bos taurus OX=9913 GN=KRT15 PE=1 SV=2	0	34.0353	20.3091	9	20	1	1	453	48.969	4.88	High		3.3283	9
FALSE	High	Master Protein	F1MJY8	Interferon-gamma-inducible GTPase IFGGE protein OS=Bos taurus OX=9913 GN=IRGC PE=4 SV=1	0	30.9093	25.8065	10	20	10	1	465	50.665	5.45	High		3.81493	10
FALSE	High	Master Protein	Q32LJ7	RIB43A-like with coiled-coils protein 2 OS=Bos taurus OX=9913 GN=RIBC2 PE=2 SV=2	0	30.1859	28.9125	9	20	9	1	377	44.668	8.97	High		3.2739	9
FALSE	High	Master Protein	Q1RML2	1-phosphatidylinositol 4,5-bisphosphate phosphodiesterase zeta-1 OS=Bos taurus OX=9913 GN=PLCZ1 PE=2 SV=1	0	28.9502	13.8801	8	20	8	1	634	73.685	7.02	High		8.12138	8
FALSE	High	Master Protein	A0A3Q1M9N4	Uncharacterized protein OS=Bos taurus OX=9913 GN=AUH PE=1 SV=1	0	24.2225	18.5455	5	20	5	1	275	29.899	9.92	High		11.6427	5
FALSE	High	Master Protein	Q32LB5	GLIPR1-like protein 1 OS=Bos taurus OX=9913 GN=GLIPR1L1 PE=1 SV=1	0	10.2246	14.1079	4	20	4	1	241	27.149	8.48	High		3.61704	4
FALSE	High	Master Protein	A7MBH5	Coiled-coil domain-containing protein 151 OS=Bos taurus OX=9913 GN=CCDC151 PE=2 SV=1	0	61.4734	27.6973	13	19	13	1	621	71.999	8.4	High		10.5641	13
FALSE	High	Master Protein	A0A3Q1M9F3	Nucleoporin 155 OS=Bos taurus OX=9913 GN=NUP155 PE=4 SV=1	0	55.6266	15.1139	15	19	15	1	1449	161.433	6.2	High		5.96871	15
FALSE	High	Master Protein	F1N6H1	LDL receptor related protein 2 OS=Bos taurus OX=9913 GN=LRP2 PE=1 SV=3	0	54.7509	6.05798	19	19	19	1	4622	516.892	5.26	High		0	19
FALSE	High	Master Protein	F1MXX6	Lactadherin OS=Bos taurus OX=9913 GN=MFGE8 PE=4 SV=1	0	49.6835	26.9142	9	19	9	1	431	47.815	7.15	High		8.70903	9
FALSE	High	Master Protein	E1BG25	Melanotransferrin OS=Bos taurus OX=9913 GN=MELTF PE=3 SV=1	0	49.2912	22.7334	12	19	12	1	739	80.643	5.82	High		7.38145	12
FALSE	High	Master Protein	F1ME38	Ubiquitin like modifier activating enzyme 6 OS=Bos taurus OX=9913 GN=UBA6 PE=4 SV=1	0	37.9434	15.9886	13	19	13	1	1057	118.716	5.83	High		3.73155	13
FALSE	High	Master Protein	A0A3Q1M905	Radial spoke head 1 homolog OS=Bos taurus OX=9913 GN=RSPH1 PE=4 SV=1	0	30.5963	25.731	6	19	6	1	342	38.809	4.63	High		4.24049	6
FALSE	High	Master Protein	A0A3Q1MHE5	Dihydrolipoyllysine-residue succinyltransferase component of 2-oxoglutarate dehydrogenase complex, mitochondrial OS=Bos taurus OX=9913 GN=DLST PE=4 SV=1	0	28.4085	14.1777	6	19	6	1	529	56.537	9.19	High		17.3964	6
FALSE	High	Master Protein	Q3T056	L-lactate dehydrogenase A-like 6B OS=Bos taurus OX=9913 GN=LDHAL6B PE=2 SV=1	0	26.1109	27.0341	8	19	6	1	381	41.566	8.68	High		0	8
FALSE	High	Master Protein	E1BHL1	Superoxide dismutase [Mn], mitochondrial OS=Bos taurus OX=9913 GN=SOD2 PE=4 SV=3	0	26.0167	15.8537	5	19	5	1	492	51.949	10.36	High		20.3132	5
FALSE	High	Master Protein	A5D7J6	Calreticulin OS=Bos taurus OX=9913 GN=CALR PE=2 SV=1	0	48.57	24.94	7	18	6	1	417	48.068	4.48	High		9.5422	7
FALSE	High	Master Protein	A0A3Q1N9Y5	Sulfhydryl oxidase OS=Bos taurus OX=9913 GN=QSOX1 PE=4 SV=1	0	47.6876	18.5841	11	18	11	1	791	86.109	8.91	High		7.45656	11
FALSE	High	Master Protein	E1BDA8	Izumo sperm-egg fusion 1 OS=Bos taurus OX=9913 GN=IZUMO1 PE=4 SV=3	0	47.5285	25.1553	6	18	6	1	322	36.434	7.01	High		2.34323	6
FALSE	High	Master Protein	F1MLX0	FAA_hydrolase domain-containing protein OS=Bos taurus OX=9913 GN=FAHD2A PE=4 SV=1	0	44.6512	28.0255	7	18	7	1	314	34.519	7.06	High		12.1662	7
FALSE	High	Master Protein	A0A3Q1MKK4	Prohibitin OS=Bos taurus OX=9913 GN=PHB2 PE=1 SV=1	0	38.2066	31.454	8	18	8	1	337	37.81	9.83	High		7.04025	8
FALSE	High	Master Protein	G3MWG4	Isoleucyl-tRNA synthetase 2, mitochondrial OS=Bos taurus OX=9913 GN=IARS2 PE=3 SV=2	0	36.9443	13.9328	11	18	11	1	1012	113.536	6.9	High		5.88442	11
FALSE	High	Master Protein	P04394	NADH dehydrogenase [ubiquinone] flavoprotein 2, mitochondrial OS=Bos taurus OX=9913 GN=NDUFV2 PE=1 SV=3	0	29.5361	24.8996	5	18	5	1	249	27.29	8.06	High		14.4481	5
FALSE	High	Master Protein	Q2KJD2	Vesicle-associated membrane protein 3 OS=Bos taurus OX=9913 GN=VAMP3 PE=3 SV=1	0	26.8784	32.6923	3	18	3	1	104	11.528	8.79	High		5.47568	3
FALSE	High	Master Protein	F1MYG5	Lamin A/C OS=Bos taurus OX=9913 GN=LMNA PE=1 SV=1	0	42.8069	19.4277	12	17	12	1	664	74.082	7.39	High		9.76583	12
FALSE	High	Master Protein	G3MZM7	Uncharacterized protein OS=Bos taurus OX=9913 PE=4 SV=2	0	42.5661	15.3846	6	17	6	1	520	55.93	6.13	High		12.2343	6
FALSE	High	Master Protein	P08165	NADPH:adrenodoxin oxidoreductase, mitochondrial OS=Bos taurus OX=9913 GN=FDXR PE=1 SV=3	0	40.8808	24.187	9	17	9	1	492	54.304	8.43	High		12.1748	9
FALSE	High	Master Protein	F1MBZ1	Kelch like family member 10 OS=Bos taurus OX=9913 GN=KLHL10 PE=4 SV=1	0	40.5296	28.125	13	17	13	1	608	68.872	5.77	High		2.112	13
FALSE	High	Master Protein	A0A3S5ZP98	Alpha-aminoadipic semialdehyde dehydrogenase OS=Bos taurus OX=9913 GN=ALDH7A1 PE=3 SV=1	0	40.4731	34.3228	11	17	11	1	539	58.559	7.09	High		4.85241	11
FALSE	High	Master Protein	A0A3Q1N4S4	Nucleoporin 205 OS=Bos taurus OX=9913 GN=NUP205 PE=4 SV=1	0	39.0135	6.61034	12	17	12	1	2012	227.461	6.27	High		3.34493	12
FALSE	High	Master Protein	F6RJC2	Cilia and flagella associated protein 161 OS=Bos taurus OX=9913 GN=CFAP161 PE=4 SV=1	0	37.6946	27.1028	7	17	7	1	321	36.446	6.71	High		9.80972	7
FALSE	High	Master Protein	A0A3Q1M047	Maestro heat like repeat family member 2B OS=Bos taurus OX=9913 GN=MROH2B PE=4 SV=1	0	35.3611	12.0947	12	17	1	1	1141	129.653	7.39	High		9.01807	12
FALSE	High	Master Protein	Q3SZB4	Medium-chain specific acyl-CoA dehydrogenase, mitochondrial OS=Bos taurus OX=9913 GN=ACADM PE=2 SV=1	0	33.8163	25.8907	8	17	8	1	421	46.544	8.1	High		11.5028	8
FALSE	High	Master Protein	A0A3Q1MP25	Acyl-CoA dehydrogenase family member 9 OS=Bos taurus OX=9913 GN=ACAD9 PE=3 SV=1	0	33.6911	23.5484	10	17	10	1	620	68.146	8.25	High		11.3848	10
FALSE	High	Master Protein	F1MT40	RAN binding protein 17 OS=Bos taurus OX=9913 GN=RANBP17 PE=4 SV=3	0	32.9812	12.0626	9	17	9	1	1086	123.677	6.37	High		0	9
FALSE	High	Master Protein	Q02368	NADH dehydrogenase [ubiquinone] 1 beta subcomplex subunit 7 OS=Bos taurus OX=9913 GN=NDUFB7 PE=1 SV=2	0	31.9116	49.635	6	17	6	1	137	16.387	8.18	High		5.21736	6
FALSE	High	Master Protein	A0A3Q1MQS3	14-3-3 protein theta OS=Bos taurus OX=9913 GN=YWHAQ PE=1 SV=1	0	31.2323	35.4086	8	17	6	1	257	29.036	5.21	High		4.67549	8
FALSE	High	Master Protein	P12234	Phosphate carrier protein, mitochondrial OS=Bos taurus OX=9913 GN=SLC25A3 PE=1 SV=1	0	30.2881	18.5083	6	17	6	1	362	40.114	9.31	High		3.98139	6
FALSE	High	Master Protein	F1MP48	T-complex protein 1 subunit zeta-2 OS=Bos taurus OX=9913 GN=CCT6B PE=3 SV=1	0	30.075	22.2222	8	17	1	1	531	57.929	7.69	High		0	8
FALSE	High	Master Protein	F6RLA2	Testis specific serine kinase 4 OS=Bos taurus OX=9913 GN=TSSK4 PE=3 SV=1	0	24.4136	22.0859	7	17	7	1	326	37.25	8.75	High		3.97382	7
FALSE	High	Master Protein	Q2KHU4	ATP-dependent Clp protease proteolytic subunit, mitochondrial OS=Bos taurus OX=9913 GN=CLPP PE=2 SV=1	0	23.5594	22.0588	4	17	4	1	272	29.685	8.16	High		1.85063	4
FALSE	High	Master Protein	Q6YFP9	Cytochrome c oxidase subunit 6B2 OS=Bos taurus OX=9913 GN=COX6B2 PE=2 SV=1	0	23.1583	63.6364	5	17	5	1	88	10.526	9.41	High	Acetyl [N-Term]	10.3108	5
FALSE	High	Master Protein	P67868	Casein kinase II subunit beta OS=Bos taurus OX=9913 GN=CSNK2B PE=1 SV=1	0	21.2084	33.4884	5	17	5	1	215	24.926	5.55	High		9.05195	5
FALSE	High	Master Protein	A0A3Q1MWG7	Malic enzyme OS=Bos taurus OX=9913 GN=ME2 PE=3 SV=1	0	51.128	27.5124	10	16	10	1	607	68.204	8.41	High		2.02858	10
FALSE	High	Master Protein	Q3SZW9	DnaJ (Hsp40) related, subfamily B, member 13 OS=Bos taurus OX=9913 GN=DNAJB13 PE=2 SV=1	0	44.6335	30.6962	9	16	9	1	316	36.055	7.85	High		10.5736	9
FALSE	High	Master Protein	A8E4N3	Radial spoke head protein 3 homolog OS=Bos taurus OX=9913 GN=RSPH3 PE=2 SV=1	0	43.2265	20.462	8	16	8	1	606	68.658	6.7	High		9.08968	8
FALSE	High	Master Protein	Q2T9W3	Coiled-coil domain-containing protein 63 OS=Bos taurus OX=9913 GN=CCDC63 PE=2 SV=1	0	42.5584	23.8351	11	16	11	1	558	65.925	9.09	High		11.2235	11
FALSE	High	Master Protein	A5PK42	TTC25 protein OS=Bos taurus OX=9913 GN=TTC25 PE=2 SV=1	0	40.0264	21.2299	10	16	10	1	683	78.32	5.74	High		4.56201	10
FALSE	High	Master Protein	A5PJZ5	Nuclear pore complex protein Nup93 OS=Bos taurus OX=9913 GN=NUP93 PE=2 SV=1	0	38.9135	21.1233	14	16	14	1	819	93.4	5.72	High		5.31601	14
FALSE	High	Master Protein	F1N0B2	Phospholipid-transporting ATPase OS=Bos taurus OX=9913 GN=LOC536660 PE=3 SV=3	0	37.6383	12.4478	11	16	10	1	1197	135.411	7.61	High		5.97546	11
FALSE	High	Master Protein	E1BA36	Sperm associated antigen 17 OS=Bos taurus OX=9913 GN=SPAG17 PE=4 SV=3	0	37.3747	7.58188	11	16	11	1	2229	252.048	6.13	High		5.81702	11
FALSE	High	Master Protein	F1N124	Leucine-rich repeat-containing protein 23 OS=Bos taurus OX=9913 GN=LRRC23 PE=4 SV=2	0	36.4823	41.5205	11	16	11	1	342	39.587	4.69	High		3.78917	11
FALSE	High	Master Protein	Q17QH9	Dynein regulatory complex protein 10 OS=Bos taurus OX=9913 GN=IQCD PE=2 SV=1	0	35.094	25.4505	9	16	9	1	444	51.591	8.53	High		0	9
FALSE	High	Master Protein	E1BM47	Maestro heat like repeat family member 2B OS=Bos taurus OX=9913 GN=MROH2B PE=4 SV=2	0	33.998	8.57687	12	16	1	1	1574	179.336	6.67	High		5.46354	12
FALSE	High	Master Protein	Q3MHL7	T-complex protein 1 subunit zeta OS=Bos taurus OX=9913 GN=CCT6A PE=1 SV=3	0	30.0115	19.3974	7	16	4	1	531	57.92	6.76	High		0	7
FALSE	High	Master Protein	A0A3Q1N8Q5	10 kDa heat shock protein, mitochondrial OS=Bos taurus OX=9913 GN=HSPE1 PE=1 SV=1	0	29.0382	18.5328	5	16	5	1	259	27.576	10.2	High		17.7445	5
FALSE	High	Master Protein	F1MC11	Keratin, type I cytoskeletal 14 OS=Bos taurus OX=9913 GN=KRT14 PE=1 SV=3	0	28.7749	19.4175	9	16	4	1	515	55.861	5.27	High		5.62717	9
FALSE	High	Master Protein	P22439	Pyruvate dehydrogenase protein X component OS=Bos taurus OX=9913 GN=PDHX PE=1 SV=3	0	27.3137	24.7505	8	16	8	1	501	53.852	8.44	High		1.79054	8
FALSE	High	Master Protein	A0A3Q1M8N8	NADH dehydrogenase [ubiquinone] 1 alpha subcomplex subunit 12 OS=Bos taurus OX=9913 GN=LOC101906178 PE=3 SV=1	0	26.9362	57.2414	6	16	6	1	145	17.026	9.45	High	Acetyl [N-Term]	10.0426	6
FALSE	High	Master Protein	A6QNZ7	Keratin 10 (Epidermolytic hyperkeratosis; keratosis palmaris et plantaris) OS=Bos taurus OX=9913 GN=KRT10 PE=2 SV=1	0	26.8583	16.73	9	16	5	1	526	54.816	5.07	High		1.75372	9
FALSE	High	Master Protein	F1MX68	Carboxypeptidase OS=Bos taurus OX=9913 GN=CPVL PE=3 SV=2	0	25.2107	12.6476	7	16	7	1	593	66.239	9.31	High		5.71576	7
FALSE	High	Master Protein	F1MGQ1	Deoxyribonuclease OS=Bos taurus OX=9913 GN=DNASE1L3 PE=3 SV=3	0	22.1155	23.9344	5	16	5	1	305	34.914	9.29	High		0	5
FALSE	High	Master Protein	A0A3Q1LPH5	Gp_dh_N domain-containing protein OS=Bos taurus OX=9913 PE=3 SV=1	0	11.3711	14.7929	2	16	1	1	169	18.606	7.23	High		6.9658	2
FALSE	High	Master Protein	A0A3Q1N191	GCN1 activator of EIF2AK4 OS=Bos taurus OX=9913 GN=GCN1 PE=4 SV=1	0	45.7154	7.18273	15	15	15	1	2687	294.07	7.36	High		5.44109	15
FALSE	High	Master Protein	F1N2L9	4-trimethylaminobutyraldehyde dehydrogenase OS=Bos taurus OX=9913 GN=ALDH9A1 PE=3 SV=3	0	42.6523	18.2692	8	15	8	1	520	56.668	7.12	High		12.2972	8
FALSE	High	Master Protein	O02691	3-hydroxyacyl-CoA dehydrogenase type-2 OS=Bos taurus OX=9913 GN=HSD17B10 PE=1 SV=3	0	39.5223	48.659	9	15	9	1	261	27.123	8.28	High		6.01039	9
FALSE	High	Master Protein	E1BIN5	Cullin 3 OS=Bos taurus OX=9913 GN=CUL3 PE=3 SV=2	0	39.4287	18.6198	12	15	12	1	768	88.902	8.48	High		7.45486	12
FALSE	High	Master Protein	F1N3G6	Phospholipid-transporting ATPase OS=Bos taurus OX=9913 GN=ATP11C PE=3 SV=3	0	39.131	13.7623	11	15	10	1	1119	128.232	6.64	High		1.72271	11
FALSE	High	Master Protein	E1BED9	Glutathione S-transferase omega 2 OS=Bos taurus OX=9913 GN=GSTO2 PE=3 SV=2	0	33.7154	36.4754	9	15	9	1	244	28.242	7.53	High		7.47688	9
FALSE	High	Master Protein	A0A3Q1MP70	Glucose-6-phosphate isomerase OS=Bos taurus OX=9913 GN=GPI PE=1 SV=1	0	33.5271	20.531	8	15	8	1	565	63.595	7.72	High		6.86417	8
FALSE	High	Master Protein	F1N4M3	Pyruvate dehydrogenase phosphatase regulatory subunit, mitochondrial OS=Bos taurus OX=9913 GN=PDPR PE=4 SV=2	0	30.5612	16.1731	10	15	10	1	878	98.778	6.54	High		4.17916	10
FALSE	High	Master Protein	Q3T084	T-complex protein 1 subunit zeta-2 OS=Bos taurus OX=9913 GN=CCT6B PE=2 SV=3	0	29.9201	21.0923	8	15	1	1	531	57.995	7.71	High		0	8
FALSE	High	Master Protein	E1BES2	Choline dehydrogenase OS=Bos taurus OX=9913 GN=CHDH PE=3 SV=1	0	29.5961	23.064	7	15	7	1	594	65.476	8.56	High		1.60647	7
FALSE	High	Master Protein	Q29RK2	Pyruvate carboxylase, mitochondrial OS=Bos taurus OX=9913 GN=PC PE=2 SV=2	0	29.1288	13.4126	11	15	11	1	1178	129.616	6.84	High		0	11
FALSE	High	Master Protein	Q0P594	Serine/threonine-protein phosphatase 2A catalytic subunit beta isoform OS=Bos taurus OX=9913 GN=PPP2CB PE=1 SV=1	0	28.0729	28.8026	6	15	1	1	309	35.538	5.43	High		4.17623	6
FALSE	High	Master Protein	A5PK71	PACRG protein OS=Bos taurus OX=9913 GN=PACRG PE=2 SV=1	0	27.8648	24.1245	5	15	5	1	257	29.265	8.37	High		1.76146	5
FALSE	High	Master Protein	P67774	Serine/threonine-protein phosphatase 2A catalytic subunit alpha isoform OS=Bos taurus OX=9913 GN=PPP2CA PE=1 SV=1	0	27.8203	28.8026	6	15	1	1	309	35.571	5.54	High		4.17623	6
FALSE	High	Master Protein	F1N4A1	Armadillo repeat containing 12 OS=Bos taurus OX=9913 GN=ARMC12 PE=4 SV=2	0	25.0469	28.1065	6	15	6	1	338	38.11	7.78	High		1.61913	6
FALSE	High	Master Protein	P62894	Cytochrome c OS=Bos taurus OX=9913 GN=CYCS PE=1 SV=2	0	21.5736	54.2857	5	15	4	1	105	11.696	9.5	High		3.36447	5
FALSE	High	Master Protein	P58353	Solute carrier family 2, facilitated glucose transporter member 5 OS=Bos taurus OX=9913 GN=SLC2A5 PE=1 SV=2	0	16.4927	5.38922	3	15	3	1	501	55.357	6.57	High		0	3
FALSE	High	Master Protein	A0A3Q1MVR8	Multifunctional fusion protein OS=Bos taurus OX=9913 GN=ALDH4A1 PE=1 SV=1	0	49.119	18.7075	8	14	8	1	588	63.744	7.81	High		10.7047	8
FALSE	High	Master Protein	F1MY93	Leucine rich repeat containing 34 OS=Bos taurus OX=9913 GN=LRRC34 PE=4 SV=3	0	44.312	25.9424	9	14	9	1	451	49.586	6.47	High		3.67308	9
FALSE	High	Master Protein	G3MXR8	Androglobin OS=Bos taurus OX=9913 GN=ADGB PE=3 SV=2	0	42.5735	7.78663	11	14	11	1	1631	186.044	8.4	High		6.15616	11
FALSE	High	Master Protein	A0A3Q1MC53	5-oxoprolinase OS=Bos taurus OX=9913 GN=OPLAH PE=4 SV=1	0	42.0531	15.9091	14	14	14	1	1364	145.747	6.73	High		5.60124	14
FALSE	High	Master Protein	E1BLG0	Adenylate kinase 8 OS=Bos taurus OX=9913 GN=AK8 PE=3 SV=2	0	40.611	28.9157	9	14	9	1	498	56.648	6.99	High		3.1781	9
FALSE	High	Master Protein	F1N3R4	Mitochondrial proton/calcium exchanger protein OS=Bos taurus OX=9913 GN=LETM1 PE=4 SV=2	0	38.2365	20.3562	11	14	11	1	786	87.805	8.59	High		3.63258	11
FALSE	High	Master Protein	Q32PB1	Profilin-3 OS=Bos taurus OX=9913 GN=PFN3 PE=2 SV=1	0	35.6117	38.6861	5	14	5	1	137	14.62	8.69	High		11.1161	5
FALSE	High	Master Protein	E1BM70	Coiled-coil domain-containing protein 39 OS=Bos taurus OX=9913 GN=CCDC39 PE=3 SV=1	0	35.5699	14.5435	11	14	11	1	942	110.304	6.93	High		1.81831	11
FALSE	High	Master Protein	Q2NL29	Inositol-3-phosphate synthase 1 OS=Bos taurus OX=9913 GN=ISYNA1 PE=2 SV=1	0	34.4143	26.0323	9	14	9	1	557	60.723	6	High		6.97751	9
FALSE	High	Master Protein	F1MW14	Ran guanine nucleotide release factor OS=Bos taurus OX=9913 GN=RANGRF PE=4 SV=1	0	34.2352	54.8387	6	14	6	1	186	20.701	4.7	High		2.15553	6
FALSE	High	Master Protein	A0A3Q1M3S4	Septin-7 OS=Bos taurus OX=9913 GN=SEPTIN7 PE=3 SV=1	0	33.7525	22.3361	8	14	7	1	488	56.395	9	High		8.35257	8
FALSE	High	Master Protein	P00125	Cytochrome c1, heme protein, mitochondrial OS=Bos taurus OX=9913 GN=CYC1 PE=1 SV=2	0	33.7374	27.3846	5	14	5	1	325	35.274	8.98	High		10.9575	5
FALSE	High	Master Protein	A0A3Q1ME83	Uncharacterized protein OS=Bos taurus OX=9913 GN=CFAP70 PE=4 SV=1	0	33.3692	11.6548	10	14	10	1	1124	126.081	5.47	High		3.62629	10
FALSE	High	Master Protein	P20000	Aldehyde dehydrogenase, mitochondrial OS=Bos taurus OX=9913 GN=ALDH2 PE=1 SV=2	0	32.8039	26.3462	10	14	9	1	520	56.617	7.65	High		1.61491	10
FALSE	High	Master Protein	Q3T165	Prohibitin OS=Bos taurus OX=9913 GN=PHB PE=2 SV=1	0	32.6714	38.6029	7	14	7	1	272	29.786	5.76	High		9.01356	7
FALSE	High	Master Protein	G3X6L8	Uncharacterized protein OS=Bos taurus OX=9913 GN=NIPSNAP3A PE=4 SV=1	0	32.1161	25.9109	6	14	6	1	247	28.506	9.38	High		8.05332	6
FALSE	High	Master Protein	A0A3Q1ND53	Hydroxyacylglutathione hydrolase, mitochondrial OS=Bos taurus OX=9913 GN=HAGH PE=1 SV=1	0	29.5505	17.1123	7	14	7	1	561	60.516	8.1	High		5.98554	7
FALSE	High	Master Protein	A0A3Q1LM20	Histone H4 OS=Bos taurus OX=9913 GN=LOC112445649 PE=3 SV=1	0	28.7018	31.6176	5	14	5	1	136	14.997	11.12	High		10.4721	5
FALSE	High	Master Protein	G3N0V2	Keratin 1 OS=Bos taurus OX=9913 GN=KRT1 PE=1 SV=2	0	26.637	8.25083	6	14	6	1	606	63.127	8.46	High		5.37761	6
FALSE	High	Master Protein	Q2TBQ6	Heat shock protein beta-9 OS=Bos taurus OX=9913 GN=HSPB9 PE=2 SV=1	0	24.7765	55.414	6	14	6	1	157	16.773	7.96	High		6.55219	6
FALSE	High	Master Protein	Q3SYT6	Calmegin OS=Bos taurus OX=9913 GN=CLGN PE=2 SV=1	0	22.0614	17.8218	9	14	9	1	606	69.471	4.65	High		0	9
FALSE	High	Master Protein	F6R695	WAP four-disulfide core domain 2 OS=Bos taurus OX=9913 GN=WFDC2 PE=1 SV=1	0	16.704	28.6585	3	14	3	1	164	16.926	4.7	High		6.06793	3
FALSE	High	Master Protein	E1BAJ3	Coiled-coil domain containing 40 OS=Bos taurus OX=9913 GN=CCDC40 PE=4 SV=2	0	43.2961	14.6667	12	13	12	1	1125	129.178	5.35	High		5.58626	12
FALSE	High	Master Protein	E1BDX8	Dynein cytoplasmic 1 heavy chain 1 OS=Bos taurus OX=9913 GN=DYNC1H1 PE=1 SV=2	0	37.1358	3.55221	12	13	12	1	4645	531.62	6.4	High		1.6929	12
FALSE	High	Master Protein	A8SMG2	Testis-expressed protein 43 OS=Bos taurus OX=9913 GN=TEX43 PE=2 SV=2	0	35.5734	34.5865	3	13	3	1	133	15.171	9.2	High		13.942	3
FALSE	High	Master Protein	F1MJ69	WD repeat domain 63 OS=Bos taurus OX=9913 GN=WDR63 PE=4 SV=3	0	34.7702	15.0224	10	13	10	1	892	102.908	5.62	High		5.21315	10
FALSE	High	Master Protein	F1N1E1	Protein phosphatase 1 regulatory subunit 32 OS=Bos taurus OX=9913 GN=PPP1R32 PE=4 SV=1	0	34.1013	28.271	8	13	8	1	428	47.656	8.35	High		5.91291	8
FALSE	High	Master Protein	A0A3Q1MFE4	MICOS complex subunit MIC60 OS=Bos taurus OX=9913 GN=IMMT PE=1 SV=1	0	32.8283	13.2626	7	13	7	1	754	83.478	6.7	High		9.49015	7
FALSE	High	Master Protein	P68530	Cytochrome c oxidase subunit 2 OS=Bos taurus OX=9913 GN=MT-CO2 PE=1 SV=1	0	32.0648	20.2643	3	13	3	1	227	26.004	4.89	High		10.8048	3
FALSE	High	Master Protein	Q04467	Isocitrate dehydrogenase [NADP], mitochondrial OS=Bos taurus OX=9913 GN=IDH2 PE=1 SV=2	0	32.0305	19.2478	7	13	7	1	452	50.707	8.69	High		3.78372	7
FALSE	High	Master Protein	A0A3Q1MXU1	Septin 4 OS=Bos taurus OX=9913 GN=SEPTIN4 PE=3 SV=1	0	31.6484	16.5618	7	13	7	1	477	54.841	6	High		7.89125	7
FALSE	High	Master Protein	Q32L91	Actin-like protein 7B OS=Bos taurus OX=9913 GN=ACTL7B PE=2 SV=1	0	29.8592	29.0168	7	13	7	1	417	45.534	5.6	High		1.75217	7
FALSE	High	Master Protein	Q2KIQ2	Meiosis-specific nuclear structural protein 1 OS=Bos taurus OX=9913 GN=MNS1 PE=2 SV=2	0	29.1981	15.9596	9	13	9	1	495	60.381	7.8	High		8.13718	9
FALSE	High	Master Protein	F1N6M5	Coiled-coil domain containing 183 OS=Bos taurus OX=9913 GN=CCDC183 PE=4 SV=2	0	29.144	21.7228	9	13	9	1	534	62.349	9.1	High		7.26215	9
FALSE	High	Master Protein	Q3SZB7	Fructose-1,6-bisphosphatase 1 OS=Bos taurus OX=9913 GN=FBP1 PE=2 SV=3	0	25.632	31.6568	7	13	7	1	338	36.705	6.99	High		1.81828	7
FALSE	High	Master Protein	Q3T0B6	Complement component 1 Q subcomponent-binding protein, mitochondrial OS=Bos taurus OX=9913 GN=C1QBP PE=2 SV=1	0	21.9294	26.259	5	13	5	1	278	30.587	4.86	High		0	5
FALSE	High	Master Protein	Q3SZT9	Cytochrome c 2 OS=Bos taurus OX=9913 GN=CYCT PE=3 SV=3	0	19.1038	55.2381	6	13	5	1	105	11.732	9.44	High		5.18623	6
FALSE	High	Master Protein	F1MDV8	Septin-10 OS=Bos taurus OX=9913 GN=SEPTIN10 PE=3 SV=3	0	18.9083	21.3508	8	13	8	1	459	53.407	7.49	High		1.62918	8
FALSE	High	Master Protein	A0A3Q1MA90	Transmembrane protein 190 OS=Bos taurus OX=9913 GN=TMEM190 PE=4 SV=1	0	16.3495	12.0155	2	13	2	1	258	28.293	6.6	High		2.01928	2
FALSE	High	Master Protein	A3KFF6	Postacrosomal sheath WW domain-binding protein OS=Bos taurus OX=9913 GN=WBP2NL PE=2 SV=1	0	16.1677	21.0863	5	13	5	1	313	31.946	5.86	High		4.43409	5
FALSE	High	Master Protein	A7MBJ5	Cullin-associated NEDD8-dissociated protein 1 OS=Bos taurus OX=9913 GN=CAND1 PE=2 SV=1	0	34.2229	12.3577	11	12	11	1	1230	136.289	5.78	High		3.52065	11
FALSE	High	Master Protein	Q3SZ71	Mitochondrial-processing peptidase subunit beta OS=Bos taurus OX=9913 GN=PMPCB PE=2 SV=1	0	32.4115	22.8571	8	12	8	1	490	54.202	6.43	High		0	8
FALSE	High	Master Protein	P42029	NADH dehydrogenase [ubiquinone] 1 alpha subcomplex subunit 8 OS=Bos taurus OX=9913 GN=NDUFA8 PE=1 SV=2	0	31.5399	31.3953	5	12	5	1	172	20.078	7.9	High		7.33917	5
FALSE	High	Master Protein	F1MFC4	Phospholipid-transporting ATPase OS=Bos taurus OX=9913 GN=ATP8B3 PE=3 SV=3	0	31.3839	9.49322	10	12	9	1	1401	160.363	6.84	High		5.06832	10
FALSE	High	Master Protein	E1BJL9	Coiled-coil domain containing 173 OS=Bos taurus OX=9913 GN=CCDC173 PE=4 SV=3	0	30.2403	13.7112	8	12	8	1	547	65.26	9.03	High		8.25439	8
FALSE	High	Master Protein	F1MG05	Elongation factor 1-gamma OS=Bos taurus OX=9913 GN=EEF1G PE=4 SV=1	0	29.921	27.7273	11	12	11	1	440	50.33	6.74	High		1.67882	11
FALSE	High	Master Protein	A0A3Q1LUJ8	Sodium/potassium-transporting ATPase subunit alpha OS=Bos taurus OX=9913 GN=ATP1A1 PE=1 SV=1	0	29.668	8.07985	7	12	1	1	1052	115.652	5.67	High		4.165	7
FALSE	High	Master Protein	E1BNS6	Sperm associated antigen 8 OS=Bos taurus OX=9913 GN=SPAG8 PE=4 SV=3	0	29.4112	18.8017	5	12	5	1	484	51.51	7.06	High		7.17897	5
FALSE	High	Master Protein	Q2KJH7	Delta-1-pyrroline-5-carboxylate synthase OS=Bos taurus OX=9913 GN=ALDH18A1 PE=2 SV=1	0	29.0757	16.9811	10	12	10	1	795	87.14	7.3	High		2.15077	10
FALSE	High	Master Protein	Q3SWX2	Acyl-coenzyme A thioesterase 9, mitochondrial OS=Bos taurus OX=9913 GN=ACOT9 PE=2 SV=1	0	28.9399	20.1373	6	12	6	1	437	49.82	8.68	High		4.17382	6
FALSE	High	Master Protein	A0A3Q1M5T5	Calcium/calmodulin dependent protein kinase IV OS=Bos taurus OX=9913 GN=CAMK4 PE=3 SV=1	0	23.4283	15.5508	5	12	5	1	463	49.871	5.15	High		4.417	5
FALSE	High	Master Protein	E1BB04	MYCBP associated and testis expressed 1 OS=Bos taurus OX=9913 GN=MAATS1 PE=4 SV=3	0	22.8766	11.2565	7	12	7	1	764	89.699	8.12	High		2.10614	7
FALSE	High	Master Protein	Q5E946	Protein/nucleic acid deglycase DJ-1 OS=Bos taurus OX=9913 GN=PARK7 PE=2 SV=1	0	22.8167	39.6825	6	12	6	1	189	20.023	7.33	High		3.65111	6
FALSE	High	Master Protein	P23935	NADH dehydrogenase [ubiquinone] 1 alpha subcomplex subunit 5 OS=Bos taurus OX=9913 GN=NDUFA5 PE=1 SV=3	0	22.657	57.7586	4	12	4	1	116	13.307	8.1	High		0	4
FALSE	High	Master Protein	Q5E9H9	Mycophenolic acid acyl-glucuronide esterase, mitochondrial OS=Bos taurus OX=9913 GN=ABHD10 PE=2 SV=1	0	17.6661	24.8366	5	12	5	1	306	33.961	8.72	High		1.62223	5
FALSE	High	Master Protein	P32007	ADP/ATP translocase 3 OS=Bos taurus OX=9913 GN=SLC25A6 PE=1 SV=3	0	16.6877	23.4899	7	12	5	1	298	32.856	9.8	High		1.87813	7
FALSE	High	Master Protein	A0A3Q1MA45	Uncharacterized protein OS=Bos taurus OX=9913 PE=4 SV=1	0	16.4879	13.164	2	12	2	1	433	46.689	5.83	High		3.2898	2
FALSE	High	Master Protein	P62935	Peptidyl-prolyl cis-trans isomerase A OS=Bos taurus OX=9913 GN=PPIA PE=1 SV=2	0	15.4474	26.2195	4	12	4	1	164	17.858	8.16	High		2.86258	4
FALSE	High	Master Protein	A0A3Q1MB49	Cytochrome c oxidase subunit 6B1 OS=Bos taurus OX=9913 GN=COX6B1 PE=4 SV=1	0	14.0241	32.1918	5	12	5	1	146	16.335	9.33	High		3.50299	5
FALSE	High	Master Protein	F1MI43	Sperm surface protein Sp17 OS=Bos taurus OX=9913 GN=SPA17 PE=4 SV=1	0	11.2566	30.6122	3	12	3	1	147	16.949	4.89	High		0	3
FALSE	High	Master Protein	P0C0S4	Histone H2A.Z OS=Bos taurus OX=9913 GN=H2AZ1 PE=1 SV=2	0	9.61218	20.3125	3	12	3	1	128	13.545	10.58	High		5.52619	3
FALSE	High	Master Protein	P62992	Ubiquitin-40S ribosomal protein S27a OS=Bos taurus OX=9913 GN=RPS27A PE=1 SV=2	0	8.95758	16.0256	2	12	2	1	156	17.953	9.64	High		0	2
FALSE	High	Master Protein	A0A3Q1MS21	Voltage-dependent anion-selective channel protein 1 OS=Bos taurus OX=9913 GN=VDAC1 PE=1 SV=1	0	6.72291	7.90378	2	12	1	1	291	31.597	8.78	High		0	2
FALSE	High	Master Protein	F1MR53	Uncharacterized protein OS=Bos taurus OX=9913 PE=4 SV=3	0	37.7734	25.9016	6	11	6	1	305	36.046	5.12	High		6.49219	6
FALSE	High	Master Protein	F1MLS4	Membrane spanning 4-domains A14 OS=Bos taurus OX=9913 GN=MS4A14 PE=4 SV=3	0	35.9317	8.59466	4	11	4	1	861	97.295	5.19	High		2.20006	4
FALSE	High	Master Protein	Q2TA08	BAG family molecular chaperone regulator 5 OS=Bos taurus OX=9913 GN=BAG5 PE=2 SV=1	0	32.332	31.0962	9	11	9	1	447	50.923	5.99	High		1.60591	9
FALSE	High	Master Protein	Q3MHX0	Sulfite oxidase OS=Bos taurus OX=9913 GN=SUOX PE=1 SV=1	0	31.6437	13.5283	5	11	5	1	547	60.463	6.3	High		2.20337	5
FALSE	High	Master Protein	A0A452DIR0	Propionyl-CoA carboxylase beta chain, mitochondrial OS=Bos taurus OX=9913 GN=PCCB PE=4 SV=1	0	30.9369	25.1852	9	11	9	1	540	58.364	7.09	High		4.00729	9
FALSE	High	Master Protein	E1BPT0	Leucine rich repeats and death domain containing 1 OS=Bos taurus OX=9913 GN=LRRD1 PE=4 SV=1	0	30.673	13.905	10	11	10	1	863	98.451	7.85	High		3.45195	10
FALSE	High	Master Protein	E1BBY7	Heat shock protein family A (Hsp70) member 4 OS=Bos taurus OX=9913 GN=HSPA4 PE=1 SV=2	0	30.6662	12.8571	8	11	7	1	840	94.449	5.21	High		4.31442	8
FALSE	High	Master Protein	P04272	Annexin A2 OS=Bos taurus OX=9913 GN=ANXA2 PE=1 SV=2	0	28.2638	30.3835	8	11	8	1	339	38.588	7.31	High		5.06831	8
FALSE	High	Master Protein	A6H768	Galactokinase OS=Bos taurus OX=9913 GN=GALK1 PE=2 SV=2	0	27.7717	16.8367	5	11	5	1	392	42.201	6.15	High		8.3621	5
FALSE	High	Master Protein	A0A3Q1M4T9	Uncharacterized protein OS=Bos taurus OX=9913 PE=4 SV=1	0	27.6184	34.2742	6	11	6	1	248	27.59	9.95	High		2.11399	6
FALSE	High	Master Protein	F1N6B6	Nucleoporin 188 OS=Bos taurus OX=9913 GN=NUP188 PE=4 SV=3	0	26.3471	6.05368	9	11	9	1	1751	196.02	6.84	High		5.08208	9
FALSE	High	Master Protein	F1MBQ1	Serine/threonine-protein phosphatase with EF-hands OS=Bos taurus OX=9913 GN=PPEF1 PE=3 SV=2	0	26.1612	16.2614	8	11	8	1	658	75.916	7.58	High		1.60664	8
FALSE	High	Master Protein	A0A3Q1M524	Carboxypeptidase Q OS=Bos taurus OX=9913 GN=CPQ PE=4 SV=1	0	26.126	17.7686	6	11	6	1	484	52.976	6.21	High		6.49036	6
FALSE	High	Master Protein	A5D7Q3	Septin-12 OS=Bos taurus OX=9913 GN=SEPTIN12 PE=2 SV=1	0	25.7499	22.4377	6	11	6	1	361	41.184	7.72	High		2.22432	6
FALSE	High	Master Protein	F1N1I6	Gelsolin OS=Bos taurus OX=9913 GN=GSN PE=1 SV=2	0	24.8461	13.0024	6	11	6	1	846	92.027	6.86	High		5.53512	6
FALSE	High	Master Protein	A0A3S5ZPD5	Uncharacterized protein OS=Bos taurus OX=9913 GN=GSTT2 PE=1 SV=1	0	24.0868	21.7082	6	11	6	1	281	31.612	7.08	High		4.90048	6
FALSE	High	Master Protein	A0A452DIQ6	Electron transfer flavoprotein-ubiquinone oxidoreductase, mitochondrial OS=Bos taurus OX=9913 GN=ETFDH PE=4 SV=1	0	24.0523	11.1639	7	11	7	1	842	92.417	9.04	High		3.65191	7
FALSE	High	Master Protein	F1MTR1	IQ motif containing GTPase activating protein 2 OS=Bos taurus OX=9913 GN=IQGAP2 PE=1 SV=3	0	23.1275	8.88889	11	11	10	1	1575	181.527	5.81	High		0	11
FALSE	High	Master Protein	F1MIM1	Uncharacterized protein OS=Bos taurus OX=9913 PE=4 SV=2	0	22.9177	23.8938	2	11	2	1	113	13.25	7.53	High		4.92417	2
FALSE	High	Master Protein	A0A3Q1MPL2	Chromosome 26 C10orf82 homolog OS=Bos taurus OX=9913 GN=C26H10orf82 PE=4 SV=1	0	22.5617	18.7279	5	11	5	1	283	31.799	8.87	High		5.62744	5
FALSE	High	Master Protein	F1MVL2	Short-chain-specific acyl-CoA dehydrogenase, mitochondrial OS=Bos taurus OX=9913 GN=ACADS PE=3 SV=3	0	22.0748	21.8447	6	11	6	1	412	44.416	8.47	High		3.53803	6
FALSE	High	Master Protein	Q5XQN5	Keratin, type II cytoskeletal 5 OS=Bos taurus OX=9913 GN=KRT5 PE=1 SV=1	0	21.9451	10.1498	7	11	5	1	601	62.898	7.81	High		12.589	7
FALSE	High	Master Protein	E1BLK7	Mitochondria-eating protein OS=Bos taurus OX=9913 GN=SPATA18 PE=3 SV=1	0	21.1057	11.1732	4	11	4	1	537	60.546	8.75	High		9.35181	4
FALSE	High	Master Protein	Q2TA11	Uncharacterized protein C1orf158 homolog OS=Bos taurus OX=9913 PE=2 SV=1	0	21.0564	31.6327	5	11	5	1	196	23.22	9.79	High		7.51223	5
FALSE	High	Master Protein	A0A3Q1LH42	Dynein light chain 1, axonemal OS=Bos taurus OX=9913 GN=DNAL1 PE=4 SV=1	0	20.5969	30	5	11	5	1	220	24.903	6.38	High		1.94	5
FALSE	High	Master Protein	G5E5A3	Uncharacterized protein OS=Bos taurus OX=9913 PE=4 SV=2	0	20.4009	28.3636	5	11	5	1	275	31.283	9.2	High		7.64037	5
FALSE	High	Master Protein	F1MMZ2	Ferritin OS=Bos taurus OX=9913 GN=FTMT PE=3 SV=1	0	20.1232	28.9256	5	11	5	1	242	27.379	7.33	High		3.31078	5
FALSE	High	Master Protein	F1N2N9	Coiled-coil domain containing 114 OS=Bos taurus OX=9913 GN=CCDC114 PE=4 SV=3	0	19.4632	10.0437	6	11	6	1	687	77.515	6.61	High		4.0545	6
FALSE	High	Master Protein	A0A3Q1LZ07	Succinate dehydrogenase [ubiquinone] iron-sulfur subunit, mitochondrial OS=Bos taurus OX=9913 GN=SDHB PE=3 SV=1	0	19.2777	27.7193	5	11	5	1	285	31.972	8.68	High		1.83504	5
FALSE	High	Master Protein	Q3SZQ3	Spermatogenesis-associated protein 19, mitochondrial OS=Bos taurus OX=9913 GN=SPATA19 PE=2 SV=1	0	18.8571	35.7143	4	11	4	1	154	17.888	7.12	High		8.13795	4
FALSE	High	Master Protein	Q32L77	Protein C9orf135 homolog OS=Bos taurus OX=9913 PE=2 SV=1	0	18.7652	43.1034	6	11	6	1	232	26.606	7.11	High		3.38065	6
FALSE	High	Master Protein	A0A140T894	14-3-3 protein beta/alpha OS=Bos taurus OX=9913 GN=YWHAB PE=3 SV=1	0	17.8044	27.6423	5	11	3	1	246	28.065	4.83	High		4.67549	5
FALSE	High	Master Protein	F1MMY0	SSD domain-containing protein OS=Bos taurus OX=9913 GN=LOC100297820 PE=4 SV=2	0	17.6907	10.4561	6	11	6	1	899	100.135	5.36	High		5.71433	6
FALSE	High	Master Protein	E1B6Z7	Corrinoid adenosyltransferase OS=Bos taurus OX=9913 GN=MMAB PE=3 SV=3	0	17.5534	18.6722	4	11	4	1	241	26.599	9.19	High		3.37058	4
FALSE	High	Master Protein	P34943	NADH dehydrogenase [ubiquinone] 1 alpha subcomplex subunit 9, mitochondrial OS=Bos taurus OX=9913 GN=NDUFA9 PE=1 SV=1	0	16.448	18.1579	6	11	6	1	380	42.822	9.57	High		0	6
FALSE	High	Master Protein	Q8MJN0	FUN14 domain-containing protein 2 OS=Bos taurus OX=9913 GN=FUNDC2 PE=2 SV=1	0	13.4573	18.4211	4	11	4	1	190	20.565	9.57	High		4.14	4
FALSE	High	Master Protein	A0A140T857	Cytochrome c oxidase subunit 7A2, mitochondrial OS=Bos taurus OX=9913 GN=COX7A2 PE=4 SV=1	0	12.3996	27.7108	2	11	1	1	83	9.317	9.99	High		8.47398	2
FALSE	High	Master Protein	F1MUX5	Uncharacterized protein OS=Bos taurus OX=9913 GN=LOC100295687 PE=4 SV=3	0	11.2269	20.1835	4	11	2	1	218	25.579	8.57	High		3.31783	4
FALSE	High	Master Protein	A0A452DJD0	Secretoglobin family 1D member OS=Bos taurus OX=9913 GN=SCGB1D PE=4 SV=1	0	7.22995	19.6078	2	11	2	1	102	11.286	8.73	High		5.13761	2
FALSE	High	Master Protein	A0A140T871	Glutamate dehydrogenase 1, mitochondrial OS=Bos taurus OX=9913 GN=GLUD1 PE=1 SV=1	0	41.8218	20.4991	10	10	10	1	561	61.592	7.96	High		6.52479	10
FALSE	High	Master Protein	F1MIE9	Testis specific serine kinase substrate OS=Bos taurus OX=9913 GN=TSKS PE=4 SV=1	0	33.3642	18.0531	7	10	7	1	565	60.515	6.07	High		4.75687	7
FALSE	High	Master Protein	E1B993	Ankyrin repeat and EF-hand domain containing 1 OS=Bos taurus OX=9913 GN=ANKEF1 PE=4 SV=1	0	33.3511	16.8814	10	10	10	1	776	86.859	8.21	High		6.71989	10
FALSE	High	Master Protein	G3N2D2	Testis-specific serine/threonine-protein kinase 1 OS=Bos taurus OX=9913 GN=TSSK1B PE=3 SV=1	0	32.1163	20.436	7	10	5	1	367	41.514	7.46	High		1.66943	7
FALSE	High	Master Protein	Q3T0R7	3-ketoacyl-CoA thiolase, mitochondrial OS=Bos taurus OX=9913 GN=ACAA2 PE=2 SV=1	0	31.4365	30.7305	7	10	7	1	397	42.104	7.91	High		2.0121	7
FALSE	High	Master Protein	A6QPG6	LANCL2 protein OS=Bos taurus OX=9913 GN=LANCL2 PE=2 SV=1	0	31.0841	25.8661	8	10	8	1	433	49.135	7.59	High		2.59388	8
FALSE	High	Master Protein	F1MHC2	Syntaxin binding protein 2 OS=Bos taurus OX=9913 GN=STXBP2 PE=1 SV=1	0	31.0707	19.3929	8	10	8	1	593	66.314	6.87	High		4.16481	8
FALSE	High	Master Protein	Q2TBK0	Uncharacterized protein C6orf163 homolog OS=Bos taurus OX=9913 PE=2 SV=1	0	30.5738	29.4833	8	10	8	1	329	38.968	7.05	High		6.70416	8
FALSE	High	Master Protein	Q2HJH1	Aspartyl aminopeptidase OS=Bos taurus OX=9913 GN=DNPEP PE=1 SV=1	0	30.0241	28.2378	9	10	9	1	471	51.796	6.92	High		1.6737	9
FALSE	High	Master Protein	E1BLA2	Translin associated factor X interacting protein 1 OS=Bos taurus OX=9913 GN=TSNAXIP1 PE=4 SV=3	0	28.5055	18.6327	9	10	9	1	746	87.27	5.57	High		2.92578	9
FALSE	High	Master Protein	F1N450	Regulator of G protein signaling 22 OS=Bos taurus OX=9913 GN=RGS22 PE=4 SV=3	0	28.1454	11.179	10	10	10	1	1145	133.282	8.5	High		5.04613	10
FALSE	High	Master Protein	F1MFB3	Gem-associated protein 6 OS=Bos taurus OX=9913 GN=GEMIN6 PE=4 SV=3	0	28.0236	17.1769	7	10	7	1	588	68.086	7.53	High		3.37328	7
FALSE	High	Master Protein	F1N650	Annexin OS=Bos taurus OX=9913 GN=ANXA1 PE=3 SV=1	0	27.8883	25.7225	7	10	7	1	346	38.955	6.81	High		0	7
FALSE	High	Master Protein	Q32KY1	Dynein regulatory complex protein 1 OS=Bos taurus OX=9913 GN=DRC1 PE=2 SV=1	0	26.926	14.3258	9	10	9	1	712	84.018	5.92	High		3.97372	9
FALSE	High	Master Protein	F1MVL0	IQ motif containing with AAA domain 1 like OS=Bos taurus OX=9913 GN=IQCA1L PE=4 SV=3	0	26.6122	17.4074	9	10	9	1	810	93.696	9.17	High		0	9
FALSE	High	Master Protein	Q5E9A4	mRNA export factor OS=Bos taurus OX=9913 GN=RAE1 PE=2 SV=1	0	25.7458	25.2717	6	10	6	1	368	40.941	7.83	High		3.91807	6
FALSE	High	Master Protein	Q3ZBG1	RAB14 protein OS=Bos taurus OX=9913 GN=RAB14 PE=1 SV=2	0	24.9388	43.7209	6	10	6	1	215	23.882	6.21	High		3.74318	6
FALSE	High	Master Protein	E1BIE7	PGAM family member 5, mitochondrial serine/threonine protein phosphatase OS=Bos taurus OX=9913 GN=PGAM5 PE=4 SV=1	0	24.5568	21.1073	5	10	5	1	289	31.987	8.56	High		8.13815	5
FALSE	High	Master Protein	F1MUF5	Adenylate kinase 9 OS=Bos taurus OX=9913 GN=AK9 PE=4 SV=3	0	23.9341	16.6421	9	10	9	1	679	78.134	5.02	High		0	9
FALSE	High	Master Protein	G3MY97	DUF3699 domain-containing protein OS=Bos taurus OX=9913 PE=4 SV=2	0	23.3784	10.9572	6	10	6	1	794	87.125	9.48	High		1.93874	6
FALSE	High	Master Protein	F1MZJ1	Uncharacterized protein OS=Bos taurus OX=9913 GN=C7H19orf71 PE=4 SV=3	0	22.8461	47.1154	6	10	6	1	208	24.511	9.61	High		7.69384	6
FALSE	High	Master Protein	Q9N0F3	Serine--tRNA ligase, mitochondrial OS=Bos taurus OX=9913 GN=SARS2 PE=1 SV=1	0	22.4997	17.3745	6	10	6	1	518	58.259	7.56	High		2.64725	6
FALSE	High	Master Protein	P68103	Elongation factor 1-alpha 1 OS=Bos taurus OX=9913 GN=EEF1A1 PE=1 SV=1	0	20.9577	22.2944	5	10	5	1	462	50.109	9.01	High		4.46257	5
FALSE	High	Master Protein	Q58DK1	Carnitine O-palmitoyltransferase 1, muscle isoform OS=Bos taurus OX=9913 GN=CPT1B PE=2 SV=1	0	20.7976	11.8029	7	10	7	1	771	88.455	8.88	High		1.84814	7
FALSE	High	Master Protein	F1MMT9	Ferritin OS=Bos taurus OX=9913 PE=3 SV=2	0	20.2833	33.1429	4	10	4	1	175	19.911	6.21	High		0	4
FALSE	High	Master Protein	F1MVX2	Glutathione S-transferase LANCL1 OS=Bos taurus OX=9913 GN=LANCL1 PE=1 SV=2	0	20.14	18.797	5	10	5	1	399	45.279	7.33	High		0	5
FALSE	High	Master Protein	F1N7G5	Methyl-CpG binding domain protein 1 OS=Bos taurus OX=9913 GN=MBD1 PE=4 SV=3	0	19.8695	17.3152	7	10	7	1	514	61.976	8.65	High		3.3669	7
FALSE	High	Master Protein	Q2KIN2	Deoxyguanosine kinase OS=Bos taurus OX=9913 GN=DGUOK PE=2 SV=1	0	19.1761	27.0758	4	10	4	1	277	31.965	9.07	High		0	4
FALSE	High	Master Protein	P08728	Keratin, type I cytoskeletal 19 OS=Bos taurus OX=9913 GN=KRT19 PE=2 SV=1	0	18.8013	16.0401	6	10	2	1	399	43.858	5.01	High		5.62717	6
FALSE	High	Master Protein	E1B9S6	WD repeat domain 78 OS=Bos taurus OX=9913 GN=WDR78 PE=4 SV=3	0	18.7855	11.6447	8	10	8	1	833	93.084	6.1	High		0	8
FALSE	High	Master Protein	Q02337	D-beta-hydroxybutyrate dehydrogenase, mitochondrial OS=Bos taurus OX=9913 GN=BDH1 PE=1 SV=2	0	16.9898	12.2093	3	10	3	1	344	38.366	8.69	High		7.72692	3
FALSE	High	Master Protein	A7Z057	14-3-3 protein gamma OS=Bos taurus OX=9913 GN=YWHAG PE=2 SV=1	0	16.9168	20.6478	4	10	2	1	247	28.285	4.89	High		4.67549	4
FALSE	High	Master Protein	P68509	14-3-3 protein eta OS=Bos taurus OX=9913 GN=YWHAH PE=1 SV=2	0	13.6667	19.1057	4	10	2	1	246	28.194	4.89	High		4.67549	4
FALSE	High	Master Protein	G3X6L0	Acyl carrier protein OS=Bos taurus OX=9913 GN=NDUFAB1 PE=3 SV=1	0	13.5308	9.61538	2	10	2	1	156	17.363	5.07	High		0	2
FALSE	High	Master Protein	A0A452DIM5	Cytochrome c oxidase subunit 6A, mitochondrial OS=Bos taurus OX=9913 GN=COX6A1 PE=3 SV=1	0	13.0915	10.5263	1	10	1	1	171	19.173	10.26	High		6.52635	1
FALSE	High	Master Protein	Q0VC36	14-3-3 protein sigma OS=Bos taurus OX=9913 GN=SFN PE=2 SV=1	0	12.9905	14.9194	3	10	1	1	248	27.832	4.72	High		4.67549	3
FALSE	High	Master Protein	Q32L04	Late cornified envelope-like proline-rich protein 1 OS=Bos taurus OX=9913 GN=LELP1 PE=3 SV=1	0	12.5211	22.7273	2	10	2	1	110	11.758	8.13	High		0	2
FALSE	High	Master Protein	Q32PB3	Sperm acrosome membrane-associated protein 4 OS=Bos taurus OX=9913 GN=SPACA4 PE=2 SV=1	0	12.282	33.3333	2	10	2	1	126	12.955	5.62	High		0	2
FALSE	High	Master Protein	A0A3Q1MBN5	Histone H2B OS=Bos taurus OX=9913 PE=3 SV=1	0	11.4291	19.0476	2	10	2	1	126	13.911	10.39	High		0	2
FALSE	High	Master Protein	A0A3Q1MKR2	Glutamyl-prolyl-tRNA synthetase OS=Bos taurus OX=9913 GN=EPRS1 PE=1 SV=1	0	34.524	7.77339	7	9	7	1	1518	170.636	7.39	High		2.87313	7
FALSE	High	Master Protein	F1MWF0	Huntingtin interacting protein 1 OS=Bos taurus OX=9913 GN=HIP1 PE=4 SV=2	0	31.7068	11.9576	9	9	9	1	1037	116.421	5.47	High		5.14471	9
FALSE	High	Master Protein	A0A452DJ42	ATP synthase-coupling factor 6, mitochondrial OS=Bos taurus OX=9913 GN=ATP5PF PE=1 SV=1	0	31.3031	13.8298	4	9	4	1	282	30.241	10.32	High		5.17427	4
FALSE	High	Master Protein	E1BJ01	WD repeat domain 66 OS=Bos taurus OX=9913 GN=WDR66 PE=4 SV=3	0	27.8071	9.90764	8	9	8	1	1191	134.696	4.84	High		4.02249	8
FALSE	High	Master Protein	Q8SQ21	Histidine triad nucleotide-binding protein 2, mitochondrial OS=Bos taurus OX=9913 GN=HINT2 PE=2 SV=1	0	27.3979	32.5153	3	9	3	1	163	17.136	7.5	High		7.09602	3
FALSE	High	Master Protein	F1MWE0	Proteasome 26S subunit, ATPase 3 OS=Bos taurus OX=9913 GN=PSMC3 PE=1 SV=3	0	26.4843	24.0909	8	9	8	1	440	49.286	5.29	High		0	8
FALSE	High	Master Protein	F1MV72	Uncharacterized protein OS=Bos taurus OX=9913 GN=DNAH3 PE=4 SV=2	0	26.0947	11.6046	7	9	7	1	698	81.225	6.51	High		3.91826	7
FALSE	High	Master Protein	F1MWU9	Heat shock protein family A (Hsp70) member 6 OS=Bos taurus OX=9913 GN=HSPA6 PE=1 SV=3	0	25.5161	7.82473	4	9	2	1	639	70.527	5.94	High		12.5858	4
FALSE	High	Master Protein	Q58D31	Sorbitol dehydrogenase OS=Bos taurus OX=9913 GN=SORD PE=1 SV=3	0	24.9235	26.9663	5	9	5	1	356	38.075	7.46	High		1.77848	5
FALSE	High	Master Protein	Q0VCQ9	Reticulocalbin 2 OS=Bos taurus OX=9913 GN=RCN2 PE=2 SV=1	0	24.4503	32.4921	7	9	7	1	317	36.887	4.4	High		0	7
FALSE	High	Master Protein	A0A3Q1N1J5	Phospholipase B-like OS=Bos taurus OX=9913 GN=PLBD2 PE=3 SV=1	0	23.7507	13.7658	6	9	6	1	632	70.635	8.73	High		2.04885	6
FALSE	High	Master Protein	F1MSL8	IQ motif and ubiquitin domain containing OS=Bos taurus OX=9913 GN=IQUB PE=4 SV=2	0	23.7288	13.3333	8	9	8	1	795	91.972	7.17	High		0	8
FALSE	High	Master Protein	E1BNQ4	ATP-dependent (S)-NAD(P)H-hydrate dehydratase OS=Bos taurus OX=9913 GN=NAXD PE=3 SV=1	0	23.6058	24.6201	6	9	6	1	329	34.787	8.46	High		3.54317	6
FALSE	High	Master Protein	F1MWX4	Histone deacetylase 11 OS=Bos taurus OX=9913 GN=HDAC11 PE=4 SV=3	0	23.0181	20.2597	6	9	6	1	385	42.805	8.16	High		3.52188	6
FALSE	High	Master Protein	A0A3Q1LN22	Methylmalonate-semialdehyde dehydrogenase [acylating], mitochondrial OS=Bos taurus OX=9913 GN=ALDH6A1 PE=4 SV=1	0	22.5281	21.7877	7	9	7	1	537	58.01	8.07	High		1.74608	7
FALSE	High	Master Protein	P81265	Polymeric immunoglobulin receptor OS=Bos taurus OX=9913 GN=PIGR PE=2 SV=1	0	22.466	12.8137	7	9	7	1	757	82.383	7.27	High		1.83902	7
FALSE	High	Master Protein	E1BJW4	Cilia and flagella associated protein 69 OS=Bos taurus OX=9913 GN=CFAP69 PE=4 SV=2	0	22.4211	13.2837	8	9	8	1	941	106.119	7.4	High		0	8
FALSE	High	Master Protein	F1N7P3	Uncharacterized protein OS=Bos taurus OX=9913 PE=4 SV=3	0	22.4176	19.1919	7	9	7	1	495	55.538	8.97	High		2.02173	7
FALSE	High	Master Protein	A0A3Q1LJD6	Cilia and flagella associated protein 77 OS=Bos taurus OX=9913 GN=CFAP77 PE=4 SV=1	0	21.9129	23.9437	5	9	5	1	284	32.918	10.14	High		3.91059	5
FALSE	High	Master Protein	A0A3Q1M8B3	Hormone-sensitive lipase OS=Bos taurus OX=9913 GN=LIPE PE=4 SV=1	0	21.3584	11.4713	7	9	7	1	802	88.032	8.6	High		3.85538	7
FALSE	High	Master Protein	A5D973	Alpha isoform of regulatory subunit A, protein phosphatase 2 OS=Bos taurus OX=9913 GN=PPP2R1A PE=2 SV=1	0	21.0881	14.0917	5	9	5	1	589	65.24	5.11	High		2.26963	5
FALSE	High	Master Protein	A0JNI4	Serine racemase OS=Bos taurus OX=9913 GN=SRR PE=2 SV=1	0	20.6035	26.9461	7	9	7	1	334	36.158	6.04	High		0	7
FALSE	High	Master Protein	E1BFM2	Peptidase S1 domain-containing protein OS=Bos taurus OX=9913 GN=PRSS50 PE=3 SV=3	0	20.174	17.7033	5	9	5	1	418	45.666	7.72	High		3.59297	5
FALSE	High	Master Protein	Q24K19	Nucleoporin 54kDa OS=Bos taurus OX=9913 GN=NUP54 PE=2 SV=1	0	19.8583	15.098	6	9	6	1	510	55.936	7.02	High		4.13552	6
FALSE	High	Master Protein	Q2YDJ4	Histidine triad nucleotide-binding protein 3 OS=Bos taurus OX=9913 GN=HINT3 PE=2 SV=1	0	19.7889	29.1209	4	9	4	1	182	20.457	6.25	High		0	4
FALSE	High	Master Protein	A0A3Q1MP23	Protein FAM71D OS=Bos taurus OX=9913 GN=FAM71D PE=4 SV=1	0	18.4276	14.6988	4	9	4	1	415	46.444	4.98	High		2.01837	4
FALSE	High	Master Protein	F1N594	Radial spoke head 14 homolog OS=Bos taurus OX=9913 GN=RSPH14 PE=4 SV=2	0	18.2974	18.4697	4	9	4	1	379	41.473	5.67	High		2.12208	4
FALSE	High	Master Protein	Q3T077	Tubulin polymerization-promoting protein family member 2 OS=Bos taurus OX=9913 GN=TPPP2 PE=2 SV=1	0	18.2862	39.1813	5	9	5	1	171	18.552	9.03	High		1.71803	5
FALSE	High	Master Protein	Q2NKS5	Chromosome 22 C3orf84 homolog OS=Bos taurus OX=9913 GN=C22H3orf84 PE=2 SV=1	0	17.795	24.5098	4	9	4	1	204	23.448	9.25	High	Acetyl [N-Term]	3.77805	4
FALSE	High	Master Protein	Q32KZ9	Tektin-1 OS=Bos taurus OX=9913 GN=TEKT1 PE=2 SV=1	0	17.5628	16.2679	5	9	5	1	418	48.689	6.25	High		2.3059	5
FALSE	High	Master Protein	P11024	NAD(P) transhydrogenase, mitochondrial OS=Bos taurus OX=9913 GN=NNT PE=1 SV=3	0	17.4646	8.10313	6	9	6	1	1086	113.78	8.16	High		1.65415	6
FALSE	High	Master Protein	M0QVY0	IF rod domain-containing protein OS=Bos taurus OX=9913 GN=KRT6A PE=3 SV=1	0	17.2371	9.80736	6	9	3	1	571	60.767	8.09	High		5.62323	6
FALSE	High	Master Protein	Q3SYZ4	Aspartate--tRNA ligase, cytoplasmic OS=Bos taurus OX=9913 GN=DARS PE=2 SV=1	0	16.5909	16.9661	6	9	6	1	501	57	6.84	High		1.83943	6
FALSE	High	Master Protein	A0A3Q1MZX7	Uncharacterized protein OS=Bos taurus OX=9913 PE=4 SV=1	0	16.4656	14.0187	2	9	2	1	107	12.291	8.65	High		12.2643	2
FALSE	High	Master Protein	P00129	Cytochrome b-c1 complex subunit 7 OS=Bos taurus OX=9913 GN=UQCRB PE=1 SV=3	0	15.9656	24.3243	3	9	3	1	111	13.468	9.33	High		11.9879	3
FALSE	High	Master Protein	Q1RMP7	Probable inactive peptidyl-prolyl cis-trans isomerase-like 6 OS=Bos taurus OX=9913 GN=PPIL6 PE=2 SV=1	0	14.7753	30.6189	6	9	6	1	307	34.658	7.03	High		0	6
FALSE	High	Master Protein	A0A3Q1NE82	AHNAK nucleoprotein OS=Bos taurus OX=9913 GN=AHNAK PE=1 SV=1	0	14.7375	10.4196	6	9	6	1	5768	614.258	5.94	High		0	6
FALSE	High	Master Protein	P02722	ADP/ATP translocase 1 OS=Bos taurus OX=9913 GN=SLC25A4 PE=1 SV=3	0	14.4922	22.4832	6	9	4	1	298	32.946	9.83	High		0	6
FALSE	High	Master Protein	F1MYR3	Dynein regulatory complex subunit 4 OS=Bos taurus OX=9913 GN=GAS8 PE=4 SV=2	0	14.3904	12.6214	6	9	6	1	515	59.969	8.19	High		1.72689	6
FALSE	High	Master Protein	Q3SZR5	Protein FAM166C OS=Bos taurus OX=9913 GN=FAM166C PE=2 SV=1	0	11.8987	22.3881	3	9	3	1	201	23.364	10.17	High		5.9602	3
FALSE	High	Master Protein	A0A3Q1M537	Chromosome 10 C15orf48 homolog OS=Bos taurus OX=9913 GN=C10H15orf48 PE=4 SV=1	0	7.95834	10.8844	1	9	1	1	147	16.519	9.69	High		1.62504	1
FALSE	High	Master Protein	F1MCV8	Prolactin-inducible protein homolog OS=Bos taurus OX=9913 GN=PIP PE=4 SV=3	0	5.26926	17.931	2	9	2	1	145	16.41	5.5	High		0	2
FALSE	High	Master Protein	E1BPY2	Equatorin OS=Bos taurus OX=9913 GN=EQTN PE=4 SV=2	0.000334001	3.83833	7.5188	1	9	1	1	133	15.108	4.93	High		0	1
FALSE	High	Master Protein	A0A3S5ZPN7	Coiled-coil domain containing 116 OS=Bos taurus OX=9913 GN=CCDC116 PE=4 SV=1	0	38.2847	7.02541	3	8	3	1	669	74.104	6.67	High		4.35933	3
FALSE	High	Master Protein	D3K0R6	Plasma membrane calcium-transporting ATPase 4 OS=Bos taurus OX=9913 GN=ATP2B4 PE=1 SV=2	0	30.99	10.6048	8	8	8	1	1207	133.708	6.47	High		3.3407	8
FALSE	High	Master Protein	Q3SZN8	Ribonuclease/angiogenin inhibitor 1 OS=Bos taurus OX=9913 GN=RNH1 PE=1 SV=1	0	30.5576	24.5614	7	8	7	1	456	48.819	4.74	High		7.94305	7
FALSE	High	Master Protein	P82908	28S ribosomal protein S36, mitochondrial OS=Bos taurus OX=9913 GN=MRPS36 PE=1 SV=2	0	28.266	54.3689	5	8	5	1	103	11.536	10.08	High		4.31291	5
FALSE	High	Master Protein	F1ME99	Centrosomal protein 135 OS=Bos taurus OX=9913 GN=CEP135 PE=4 SV=3	0	26.8146	8.51624	7	8	7	1	1139	133.406	6.61	High		3.43837	7
FALSE	High	Master Protein	G3N090	Uncharacterized protein OS=Bos taurus OX=9913 PE=4 SV=2	0	25.1727	5.88235	6	8	6	1	1343	149.546	9.25	High		3.60214	6
FALSE	High	Master Protein	E1B958	ALMS1 centrosome and basal body associated protein OS=Bos taurus OX=9913 GN=ALMS1 PE=4 SV=3	0	25.1577	3.39414	8	8	8	1	4331	481.915	6.05	High		2.50939	8
FALSE	High	Master Protein	G5E521	NAD-dependent protein deacetylase OS=Bos taurus OX=9913 GN=SIRT3 PE=3 SV=1	0	24.3807	23.1231	5	8	5	1	333	36.968	8.62	High		1.61388	5
FALSE	High	Master Protein	E1BP40	Cilia and flagella associated protein 61 OS=Bos taurus OX=9913 GN=CFAP61 PE=4 SV=3	0	24.323	8.41424	8	8	8	1	1236	141.046	6.14	High		1.71948	8
FALSE	High	Master Protein	E1BMD6	Uncharacterized protein OS=Bos taurus OX=9913 GN=LPP PE=1 SV=1	0	23.0767	22.3127	7	8	7	1	614	65.673	7.47	High		1.66841	7
FALSE	High	Master Protein	P13696	Phosphatidylethanolamine-binding protein 1 OS=Bos taurus OX=9913 GN=PEBP1 PE=1 SV=2	0	22.7829	62.5668	7	8	7	1	187	20.973	7.49	High		1.7164	7
FALSE	High	Master Protein	F1MTN9	NME/NM23 family member 8 OS=Bos taurus OX=9913 GN=NME8 PE=4 SV=1	0	21.4932	12.439	5	8	5	1	410	46.918	4.96	High		4.46554	5
FALSE	High	Master Protein	P13272	Cytochrome b-c1 complex subunit Rieske, mitochondrial OS=Bos taurus OX=9913 GN=UQCRFS1 PE=1 SV=3	0	20.6346	19.708	4	8	4	1	274	29.528	8.87	High		8.00803	4
FALSE	High	Master Protein	F1N1M7	Carnitine O-palmitoyltransferase 2, mitochondrial OS=Bos taurus OX=9913 GN=CPT2 PE=3 SV=2	0	20.067	12.462	5	8	5	1	658	74.408	8.13	High		1.72801	5
FALSE	High	Master Protein	A8QW39	Protein FAM183A OS=Bos taurus OX=9913 GN=FAM183A PE=2 SV=1	0	20.012	46.6667	5	8	5	1	135	16.136	9.11	High		4.77504	5
FALSE	High	Master Protein	Q2TBI4	Heat shock protein 75 kDa, mitochondrial OS=Bos taurus OX=9913 GN=TRAP1 PE=2 SV=1	0	20.0112	5.9744	3	8	2	1	703	79.331	7.14	High		4.14771	3
FALSE	High	Master Protein	A5PJ81	LACTB protein OS=Bos taurus OX=9913 GN=LACTB PE=2 SV=1	0	19.864	15.1079	6	8	6	1	556	61.614	8.62	High		0	6
FALSE	High	Master Protein	E1BPJ2	Coiled-coil domain containing 81 OS=Bos taurus OX=9913 GN=CCDC81 PE=4 SV=3	0	19.5868	13.7288	7	8	7	1	590	69.375	9.06	High		1.87103	7
FALSE	High	Master Protein	Q17QE6	Iron-sulfur cluster assembly enzyme OS=Bos taurus OX=9913 GN=ISCU PE=2 SV=1	0	19.1716	38.9222	5	8	5	1	167	17.841	9.41	High		0	5
FALSE	High	Master Protein	Q3ZBU2	CDGSH iron-sulfur domain-containing protein 1 OS=Bos taurus OX=9913 GN=CISD1 PE=1 SV=1	0	18.9714	26.4151	2	8	2	1	106	11.975	9.09	High		5.74151	2
FALSE	High	Master Protein	A6QQM8	Coiled-coil domain-containing protein 42 OS=Bos taurus OX=9913 GN=CCDC42 PE=2 SV=1	0	18.7539	22.7848	6	8	6	1	316	37.848	9.06	High		0	6
FALSE	High	Master Protein	A0A3Q1LUP8	Vesicle-associated membrane protein-associated protein A OS=Bos taurus OX=9913 GN=VAPA PE=1 SV=1	0	18.7053	12	4	8	4	1	325	34.998	9.07	High		2.64493	4
FALSE	High	Master Protein	A6QLL2	MTX2 protein OS=Bos taurus OX=9913 GN=MTX2 PE=2 SV=1	0	18.647	15.9091	3	8	3	1	264	29.66	6.29	High		4.05706	3
FALSE	High	Master Protein	A0A3Q1LM66	MICOS complex subunit OS=Bos taurus OX=9913 GN=APOO PE=4 SV=1	0	18.5546	14.2202	3	8	3	1	218	24.728	7.56	High		12.739	3
FALSE	High	Master Protein	V9VJQ3	Sperm flagella 2 protein OS=Bos taurus OX=9913 GN=SPEF2 PE=2 SV=1	0	17.9486	5.54583	8	8	8	1	1713	196.745	5.36	High		1.91113	8
FALSE	High	Master Protein	E1BCP9	Galactosidase beta 1 like OS=Bos taurus OX=9913 GN=GLB1L PE=3 SV=1	0	16.8491	10.2009	4	8	4	1	647	73.254	8.87	High		3.69398	4
FALSE	High	Master Protein	F1MAU4	Lysosomal Pro-X carboxypeptidase OS=Bos taurus OX=9913 GN=PRCP PE=4 SV=1	0	16.242	14.2285	5	8	5	1	499	56.59	7.83	High		0	5
FALSE	High	Master Protein	A6QQS3	Spermatid-associated protein OS=Bos taurus OX=9913 GN=SPERT PE=2 SV=2	0	15.9821	19.1209	6	8	6	1	455	52.441	7.11	High	Acetyl [N-Term]	1.61181	6
FALSE	High	Master Protein	F1N0T8	Synaptogyrin OS=Bos taurus OX=9913 GN=SYNGR4 PE=3 SV=1	0	15.9654	12.8205	2	8	2	1	234	25.391	7.91	High	Acetyl [N-Term]	0	2
FALSE	High	Master Protein	E1BE98	Exportin 1 OS=Bos taurus OX=9913 GN=XPO1 PE=4 SV=2	0	15.7043	9.33707	7	8	7	1	1071	123.062	6.11	High		0	7
FALSE	High	Master Protein	F1MEI0	Fibrous sheath CABYR-binding protein OS=Bos taurus OX=9913 GN=FSCB PE=4 SV=1	0	15.6387	7.09046	5	8	5	1	818	87.693	4.02	High	Acetyl [N-Term]	5.25599	5
FALSE	High	Master Protein	A0A3Q1LL55	Peptidase S1 domain-containing protein OS=Bos taurus OX=9913 GN=LOC112443497 PE=4 SV=1	0	15.5345	9.13706	3	8	3	1	394	43.037	8.6	High		1.69339	3
FALSE	High	Master Protein	A0A3Q1MV57	Coiled-coil domain containing 180 OS=Bos taurus OX=9913 GN=CCDC180 PE=4 SV=1	0	15.4418	5.84975	6	8	6	1	1624	190.029	5.62	High		0	6
FALSE	High	Master Protein	P79345	NPC intracellular cholesterol transporter 2 OS=Bos taurus OX=9913 GN=NPC2 PE=1 SV=1	0	15.0664	24.8322	3	8	3	1	149	16.629	7.99	High		2.06944	3
FALSE	High	Master Protein	Q0P5M8	Mitochondrial-processing peptidase subunit alpha OS=Bos taurus OX=9913 GN=PMPCA PE=2 SV=1	0	15.0538	13.3333	7	8	7	1	525	58.097	7.08	High		0	7
FALSE	High	Master Protein	A0A452DIK3	NADH dehydrogenase [ubiquinone] iron-sulfur protein 8, mitochondrial OS=Bos taurus OX=9913 GN=NDUFS8 PE=1 SV=1	0	14.9506	12.8755	2	8	2	1	233	26.416	8.06	High		1.79878	2
FALSE	High	Master Protein	F1MG92	[Pyruvate dehydrogenase [acetyl-transferring]]-phosphatase 1, mitochondrial OS=Bos taurus OX=9913 GN=PDP1 PE=1 SV=2	0	13.9514	16.4686	5	8	5	1	589	66.797	7.15	High		0	5
FALSE	High	Master Protein	F1MWT0	Mannosidase alpha class 2C member 1 OS=Bos taurus OX=9913 GN=MAN2C1 PE=4 SV=2	0	13.8387	9.90385	6	8	6	1	1040	115.787	6.42	High		0	6
FALSE	High	Master Protein	E1BMY9	WD repeat domain 64 OS=Bos taurus OX=9913 GN=WDR64 PE=4 SV=1	0	13.2735	5.45287	6	8	6	1	1082	123.491	7.37	High		1.62541	6
FALSE	High	Master Protein	A0A3S5ZPC1	Synaptophysin like 1 OS=Bos taurus OX=9913 GN=SYPL1 PE=4 SV=1	0	10.763	25.7812	4	8	4	1	256	28.122	8.78	High		0	4
FALSE	High	Master Protein	Q6B857	Cilia- and flagella-associated protein 20 OS=Bos taurus OX=9913 GN=CFAP20 PE=2 SV=1	0	10.7373	24.8705	4	8	4	1	193	22.734	9.76	High		0	4
FALSE	High	Master Protein	P42026	NADH dehydrogenase [ubiquinone] iron-sulfur protein 7, mitochondrial OS=Bos taurus OX=9913 GN=NDUFS7 PE=1 SV=1	0	10.0778	10.6481	2	8	2	1	216	23.755	9.86	High		7.28135	2
FALSE	High	Master Protein	Q3T054	GTP-binding nuclear protein Ran OS=Bos taurus OX=9913 GN=RAN PE=2 SV=3	0	9.45915	15.7407	3	8	3	1	216	24.408	7.49	High		0	3
FALSE	High	Master Protein	E1B9I1	MICOS complex subunit MIC13 OS=Bos taurus OX=9913 GN=MICOS13 PE=3 SV=1	0	9.23235	27.1186	2	8	2	1	118	13.309	8.63	High		8.56492	2
FALSE	High	Master Protein	A0A3Q1MP07	Uncharacterized protein OS=Bos taurus OX=9913 PE=4 SV=1	0	8.71377	25.3012	2	8	1	1	83	9.31	10.1	High		2.03238	2
FALSE	High	Master Protein	C4T8B4	Pentaxin OS=Bos taurus OX=9913 GN=CRP PE=2 SV=1	0	8.38987	14.2857	3	8	3	1	224	25.276	6.9	High		1.68973	3
FALSE	High	Master Protein	A0A3Q1MIM1	Uncharacterized protein OS=Bos taurus OX=9913 GN=LOC100299268 PE=4 SV=1	0	4.31097	14.2857	2	8	2	1	126	14.522	8.38	High		0	2
FALSE	High	Master Protein	F1N0A5	DUF4550 domain-containing protein OS=Bos taurus OX=9913 GN=KIAA1257 PE=4 SV=2	0	32.0517	9.6099	7	7	7	1	1051	119.049	9.04	High		4.29568	7
FALSE	High	Master Protein	Q0IIC1	Acyl-CoA synthetase bubblegum family member 2 OS=Bos taurus OX=9913 GN=ACSBG2 PE=2 SV=1	0	25.1393	15.3571	3	7	3	1	280	31.654	6.79	High		10.3729	3
FALSE	High	Master Protein	P33097	Aspartate aminotransferase, cytoplasmic OS=Bos taurus OX=9913 GN=GOT1 PE=1 SV=3	0	25.0677	15.2542	5	7	5	1	413	46.37	7.49	High		3.91806	5
FALSE	High	Master Protein	F1MX00	Cilia and flagella associated protein 157 OS=Bos taurus OX=9913 GN=CFAP157 PE=4 SV=3	0	24.725	16.2835	7	7	7	1	522	60.609	8.82	High		5.71545	7
FALSE	High	Master Protein	Q2KIC7	Serine/threonine-protein phosphatase OS=Bos taurus OX=9913 GN=PPP6C PE=2 SV=2	0	23.7344	25.2459	5	7	5	1	305	35.121	5.69	High		2.09222	5
FALSE	High	Master Protein	E1B717	Armadillo repeat containing 10 OS=Bos taurus OX=9913 GN=ARMC10 PE=4 SV=2	0	23.6901	23.8938	5	7	5	1	339	37.047	7.3	High		0	5
FALSE	High	Master Protein	E1B9I5	Chromosome 3 C1orf194 homolog OS=Bos taurus OX=9913 GN=C3H1orf194 PE=4 SV=1	0	23.2228	26.4706	3	7	3	1	170	19.346	9.6	High		1.78177	3
FALSE	High	Master Protein	A0A3Q1MEH8	Dynein regulatory complex subunit 3 OS=Bos taurus OX=9913 GN=DRC3 PE=4 SV=1	0	22.7082	12.0921	5	7	5	1	521	60.716	4.74	High		6.03202	5
FALSE	High	Master Protein	Q7SIH1	Alpha-2-macroglobulin OS=Bos taurus OX=9913 GN=A2M PE=1 SV=2	0	22.3271	6.29139	7	7	7	1	1510	167.47	6.02	High		1.66576	7
FALSE	High	Master Protein	Q32KY3	Myeloid leukemia factor 1 OS=Bos taurus OX=9913 GN=MLF1 PE=2 SV=1	0	21.6535	22.963	3	7	3	1	270	31.207	9.13	High		1.82982	3
FALSE	High	Master Protein	A0A3Q1MH25	ADP-ribosylation factor-like protein 8B OS=Bos taurus OX=9913 GN=ARL8B PE=3 SV=1	0	21.6377	31.016	5	7	5	1	187	21.538	7.03	High	Acetyl [N-Term]	6.22076	5
FALSE	High	Master Protein	A0A3Q1LUU2	3-hydroxyisobutyryl-CoA hydrolase, mitochondrial OS=Bos taurus OX=9913 GN=HIBCH PE=3 SV=1	0	21.352	11.054	4	7	4	1	389	43.627	6.8	High		2.99578	4
FALSE	High	Master Protein	Q02373	NADH dehydrogenase [ubiquinone] 1 beta subcomplex subunit 10 OS=Bos taurus OX=9913 GN=NDUFB10 PE=1 SV=2	0	21.148	32.9545	5	7	5	1	176	20.952	8.51	High		7.64718	5
FALSE	High	Master Protein	Q3SYU2	Elongation factor 2 OS=Bos taurus OX=9913 GN=EEF2 PE=2 SV=3	0	21.0859	9.09091	5	7	5	1	858	95.307	6.83	High		0	5
FALSE	High	Master Protein	E1BIA4	DLEC1 cilia and flagella associated protein OS=Bos taurus OX=9913 GN=DLEC1 PE=4 SV=3	0	20.3745	4.92554	6	7	6	1	1746	194.53	6.44	High		1.64446	6
FALSE	High	Master Protein	Q3MHP2	Ras-related protein Rab-11B OS=Bos taurus OX=9913 GN=RAB11B PE=2 SV=3	0	20.3441	35.3211	6	7	6	1	218	24.473	5.94	High		7.25871	6
FALSE	High	Master Protein	E1BJC4	Piwi like RNA-mediated gene silencing 1 OS=Bos taurus OX=9913 GN=PIWIL1 PE=3 SV=1	0	20.1585	9.17538	7	7	7	1	861	98.542	9.39	High		2.17167	7
FALSE	High	Master Protein	Q2KJ46	26S proteasome non-ATPase regulatory subunit 3 OS=Bos taurus OX=9913 GN=PSMD3 PE=2 SV=1	0	19.2122	16.2921	7	7	7	1	534	60.919	8.6	High		3.55819	7
FALSE	High	Master Protein	A0A3Q1LZU0	Osteopontin OS=Bos taurus OX=9913 GN=SPP1 PE=4 SV=1	0	19.1808	23.6686	5	7	5	1	338	37.096	4.72	High		0	5
FALSE	High	Master Protein	Q0P5G4	Kynurenine--oxoglutarate transaminase 3 OS=Bos taurus OX=9913 GN=KYAT3 PE=2 SV=1	0	18.471	19.3407	6	7	6	1	455	51.438	7.74	High		0	6
FALSE	High	Master Protein	Q3T0Y1	Ubiquitin thioesterase OS=Bos taurus OX=9913 GN=OTUB1 PE=1 SV=1	0	18.1601	22.5092	5	7	5	1	271	31.288	5	High		4.29122	5
FALSE	High	Master Protein	Q2TA16	Dynein regulatory complex subunit 2 OS=Bos taurus OX=9913 GN=CCDC65 PE=2 SV=1	0	17.7415	11.4458	4	7	4	1	498	58.777	6.27	High		0	4
FALSE	High	Master Protein	A0A3Q1LTY7	Agrin OS=Bos taurus OX=9913 GN=AGRN PE=1 SV=1	0	17.6954	5.17408	6	7	6	1	2068	219.088	6.16	High		0	6
FALSE	High	Master Protein	A0A3Q1LMS9	Uncharacterized protein OS=Bos taurus OX=9913 GN=LOC615258 PE=3 SV=1	0	17.6281	17.8344	7	7	7	1	471	52.971	7.87	High		1.94845	7
FALSE	High	Master Protein	A0A452DJ80	c-Myc-binding protein OS=Bos taurus OX=9913 GN=MYCBP PE=4 SV=1	0	17.6035	42.0635	4	7	4	1	126	14.035	5.91	High		1.64565	4
FALSE	High	Master Protein	Q3ZBL4	Leucine zipper transcription factor-like protein 1 OS=Bos taurus OX=9913 GN=LZTFL1 PE=2 SV=1	0	17.3213	24.4147	6	7	6	1	299	34.556	5.3	High		1.61449	6
FALSE	High	Master Protein	F1MYY0	BTB/POZ domain-containing protein 16 OS=Bos taurus OX=9913 GN=BTBD16 PE=4 SV=2	0	17.0523	12.0553	5	7	5	1	506	58.293	9.2	High		0	5
FALSE	High	Master Protein	A0A3Q1LZP8	Four and a half LIM domains 1 OS=Bos taurus OX=9913 GN=FHL1 PE=1 SV=1	0	16.615	11.828	3	7	3	1	372	40.552	9.39	High		1.63741	3
FALSE	High	Master Protein	E1BDM7	Zinc finger MYND-type containing 12 OS=Bos taurus OX=9913 GN=ZMYND12 PE=4 SV=3	0	16.438	16.1202	5	7	5	1	366	41.709	6.87	High	Acetyl [N-Term]	2.53049	5
FALSE	High	Master Protein	E1BGD1	Translocase of outer mitochondrial membrane 34 OS=Bos taurus OX=9913 GN=TOMM34 PE=4 SV=2	0	16.3912	19.0939	4	7	4	1	309	34.722	8.73	High		0	4
FALSE	High	Master Protein	Q3T149	Heat shock protein beta-1 OS=Bos taurus OX=9913 GN=HSPB1 PE=2 SV=1	0	15.6511	40.796	6	7	6	1	201	22.379	6.4	High		1.7303	6
FALSE	High	Master Protein	P56701	26S proteasome non-ATPase regulatory subunit 2 OS=Bos taurus OX=9913 GN=PSMD2 PE=1 SV=2	0	15.2454	7.48899	5	7	5	1	908	100.194	5.2	High		1.60113	5
FALSE	High	Master Protein	Q02379	NADH dehydrogenase [ubiquinone] iron-sulfur protein 5 OS=Bos taurus OX=9913 GN=NDUFS5 PE=1 SV=2	0	14.8453	36.7925	4	7	4	1	106	12.659	8.76	High		0	4
FALSE	High	Master Protein	Q29RZ0	Acetyl-CoA acetyltransferase, mitochondrial OS=Bos taurus OX=9913 GN=ACAT1 PE=2 SV=1	0	14.4196	15.8768	4	7	4	1	422	44.86	8.85	High		1.78209	4
FALSE	High	Master Protein	A5PJD6	ATL3 protein OS=Bos taurus OX=9913 GN=ATL3 PE=2 SV=1	0	13.5074	14.0481	4	7	4	1	541	60.273	5.72	High		0	4
FALSE	High	Master Protein	E1BD83	Proteasome subunit alpha type OS=Bos taurus OX=9913 GN=PSMA8 PE=3 SV=3	0	12.719	28	5	7	2	1	250	27.898	9	High		0	5
FALSE	High	Master Protein	Q3SZA4	Solute carrier family 25 (Carnitine/acylcarnitine translocase), member 20 OS=Bos taurus OX=9913 GN=SLC25A20 PE=2 SV=1	0	12.4311	16.9435	5	7	5	1	301	32.906	9.38	High		3.25552	5
FALSE	High	Master Protein	Q32L79	Insulin-like peptide INSL6 OS=Bos taurus OX=9913 GN=INSL6 PE=2 SV=1	0	11.8176	24.878	4	7	4	1	205	23.986	8.95	High		2.4293	4
FALSE	High	Master Protein	Q148H7	Keratin, type II cytoskeletal 79 OS=Bos taurus OX=9913 GN=KRT79 PE=2 SV=1	0	11.5815	5.79439	4	7	1	1	535	57.685	7.46	High		5.62323	4
FALSE	High	Master Protein	A6QPE3	TEX101 protein OS=Bos taurus OX=9913 GN=TEX101 PE=2 SV=1	0	10.6413	16.996	3	7	3	1	253	27.268	6.49	High		1.77146	3
FALSE	High	Master Protein	G3MX67	Uncharacterized protein OS=Bos taurus OX=9913 GN=LOC101907989 PE=4 SV=2	0	10.0255	6.19718	2	7	2	1	355	40.753	6.27	High		0	2
FALSE	High	Master Protein	A0A3Q1MQG7	NADH dehydrogenase [ubiquinone] 1 beta subcomplex subunit 8, mitochondrial OS=Bos taurus OX=9913 PE=3 SV=1	0	9.91928	16.129	2	7	1	1	186	21.686	5.58	High		0	2
FALSE	High	Master Protein	A0A3Q1MBD7	Cytochrome c oxidase subunit 5B, mitochondrial OS=Bos taurus OX=9913 GN=COX5B PE=4 SV=1	0	9.52556	15.5039	2	7	2	1	129	13.873	8.51	High		7.33365	2
FALSE	High	Master Protein	E1BEG2	Heterogeneous nuclear ribonucleoprotein A3 OS=Bos taurus OX=9913 GN=HNRNPA3 PE=4 SV=3	0	8.84522	13.9474	5	7	4	1	380	39.685	9.01	High		1.77514	5
FALSE	High	Master Protein	P51694	Peptide YY OS=Bos taurus OX=9913 GN=PYY PE=3 SV=1	0	8.1229	29.8969	2	7	2	1	97	11.085	8.18	High		1.62727	2
FALSE	High	Master Protein	F1N338	Hydroxyacyl-CoA dehydrogenase OS=Bos taurus OX=9913 GN=HADH PE=4 SV=1	0	7.54736	7.00637	2	7	2	1	314	34.369	8.95	High		0	2
FALSE	High	Master Protein	E1BEA7	Glycine cleavage system H protein OS=Bos taurus OX=9913 PE=3 SV=2	0	7.50382	17.9191	2	7	2	1	173	19.013	4.91	High		1.62612	2
FALSE	High	Master Protein	Q32PD6	Sperm acrosome-associated protein 5 OS=Bos taurus OX=9913 GN=SPACA5 PE=2 SV=1	0	6.80569	6.41026	1	7	1	1	156	17.568	5.94	High		0	1
FALSE	High	Master Protein	A0A3Q1M0X3	Spermatogenesis-associated protein 20 OS=Bos taurus OX=9913 GN=SPATA20 PE=4 SV=1	0	27.3621	11.9138	6	6	6	1	789	88.419	7.47	High		5.90907	6
FALSE	High	Master Protein	A0A3Q1MMP2	Sorting and assembly machinery component 50 homolog OS=Bos taurus OX=9913 GN=SAMM50 PE=4 SV=1	0	25.665	12.5664	6	6	6	1	565	61.772	7.61	High		4.16503	6
FALSE	High	Master Protein	F1MLD7	Uncharacterized protein OS=Bos taurus OX=9913 GN=EFR3A PE=4 SV=3	0	24.8957	6.57734	4	6	4	1	821	92.78	6.65	High		4.0744	4
FALSE	High	Master Protein	A0A3Q1MI69	Uncharacterized protein OS=Bos taurus OX=9913 GN=ACOT7 PE=4 SV=1	0	23.075	12.3116	4	6	4	1	398	43.242	7.93	High		5.76183	4
FALSE	High	Master Protein	P62194	26S proteasome regulatory subunit 8 OS=Bos taurus OX=9913 GN=PSMC5 PE=2 SV=1	0	22.1374	17.4877	6	6	5	1	406	45.597	7.55	High		1.63684	6
FALSE	High	Master Protein	F1MYC6	Probable ATP-dependent RNA helicase DDX4 OS=Bos taurus OX=9913 GN=DDX4 PE=2 SV=2	0	21.6957	11.1111	5	6	4	1	729	79.434	6.2	High		2.70802	5
FALSE	High	Master Protein	A0A3Q1MEZ5	Alpha-mannosidase OS=Bos taurus OX=9913 GN=LOC528518 PE=3 SV=1	0	21.5972	6.58683	5	6	4	1	1002	114.421	7.33	High		0	5
FALSE	High	Master Protein	F1MWJ3	ADP-ribose glycohydrolase ARH3 OS=Bos taurus OX=9913 GN=ADPRHL2 PE=4 SV=2	0	21.291	16.7123	5	6	5	1	365	39.172	4.88	High		3.51656	5
FALSE	High	Master Protein	A6QQA9	ACOT2 protein OS=Bos taurus OX=9913 GN=ACOT2 PE=2 SV=1	0	21.161	15.5172	5	6	5	1	464	50.893	8.62	High		4.10938	5
FALSE	High	Master Protein	Q5E9F9	26S proteasome regulatory subunit 7 OS=Bos taurus OX=9913 GN=PSMC2 PE=2 SV=3	0	21.1421	18.4758	6	6	6	1	433	48.603	5.95	High		3.35455	6
FALSE	High	Master Protein	F1N6Y1	Glucosidase II alpha subunit OS=Bos taurus OX=9913 GN=GANAB PE=1 SV=1	0	20.8915	10.2484	6	6	6	1	966	109.403	6.25	High		1.86106	6
FALSE	High	Master Protein	Q3T145	Malate dehydrogenase, cytoplasmic OS=Bos taurus OX=9913 GN=MDH1 PE=2 SV=3	0	20.2289	17.6647	4	6	4	1	334	36.415	6.58	High		4.25032	4
FALSE	High	Master Protein	A0A3Q1NB71	Cysteine--tRNA ligase, mitochondrial OS=Bos taurus OX=9913 GN=CARS2 PE=3 SV=1	0	19.0676	13.4126	6	6	6	1	589	64.834	8.53	High		4.13557	6
FALSE	High	Master Protein	A0A3S5ZPT9	Leucyl-tRNA synthetase OS=Bos taurus OX=9913 GN=LARS1 PE=3 SV=1	0	18.6117	6.46259	6	6	6	1	1176	134.742	6.84	High		1.74814	6
FALSE	High	Master Protein	Q2KIR5	PCYT1A protein OS=Bos taurus OX=9913 GN=PCYT1A PE=2 SV=1	0	18.0083	18.2266	5	6	5	1	406	46.224	8.31	High		0	5
FALSE	High	Master Protein	Q2KJF7	Glycerate kinase OS=Bos taurus OX=9913 GN=GLYCTK PE=2 SV=1	0	17.9187	11.8547	6	6	6	1	523	54.686	6.38	High		0	6
FALSE	High	Master Protein	F1N6K5	Haloacid dehalogenase like hydrolase domain containing 5 OS=Bos taurus OX=9913 GN=HDHD5 PE=4 SV=1	0	17.4442	14.4638	5	6	5	1	401	43.744	8.57	High		2.01759	5
FALSE	High	Master Protein	A0A3Q1LQH8	Dihydroxyacetone phosphate acyltransferase OS=Bos taurus OX=9913 GN=GNPAT PE=3 SV=1	0	17.4056	10.2941	6	6	6	1	680	77.631	7.53	High		1.74089	6
FALSE	High	Master Protein	Q2KII4	Elongin-C OS=Bos taurus OX=9913 GN=ELOC PE=3 SV=1	0	17.3878	41.0714	3	6	3	1	112	12.465	4.78	High		0	3
FALSE	High	Master Protein	A0A3Q1LR42	NAD kinase 2, mitochondrial OS=Bos taurus OX=9913 GN=NADK2 PE=1 SV=1	0	17.2799	14.2241	5	6	5	1	464	52.188	8.22	High		0	5
FALSE	High	Master Protein	Q2YDE4	Proteasome subunit alpha type-6 OS=Bos taurus OX=9913 GN=PSMA6 PE=1 SV=1	0	17.0712	18.6992	4	6	4	1	246	27.382	6.76	High		3.02352	4
FALSE	High	Master Protein	Q0III1	Methylmalonyl Coenzyme A mutase OS=Bos taurus OX=9913 GN=MMUT PE=2 SV=1	0	16.9365	10	6	6	6	1	750	83.204	7.34	High		0	6
FALSE	High	Master Protein	E1BMY4	Cilia and flagella associated protein 74 OS=Bos taurus OX=9913 GN=CFAP74 PE=4 SV=3	0	16.9329	4.38356	5	6	5	1	1460	163.101	7.66	High		2.03225	5
FALSE	High	Master Protein	G1K192	ADP-ribosylation factor-like protein 3 OS=Bos taurus OX=9913 GN=ARL3 PE=3 SV=3	0	16.8565	19.697	4	6	4	1	198	22.388	7.71	High		3.29587	4
FALSE	High	Master Protein	A0A3Q1LZ62	Lipocln_cytosolic_FA-bd_dom domain-containing protein OS=Bos taurus OX=9913 GN=LCN1 PE=3 SV=1	0	16.3514	24.8826	3	6	3	1	213	23.586	5.03	High		0	3
FALSE	High	Master Protein	A0A3Q1MX65	Malonate--CoA ligase ACSF3, mitochondrial OS=Bos taurus OX=9913 GN=ACSF3 PE=4 SV=1	0	16.2383	9.04762	4	6	4	1	630	69.561	7.71	High		0	4
FALSE	High	Master Protein	A7E307	DDX17 protein OS=Bos taurus OX=9913 GN=DDX17 PE=1 SV=1	0	16.2363	9.23077	5	6	4	1	650	72.266	8.59	High		1.64246	5
FALSE	High	Master Protein	F1N556	Ubiquitin specific peptidase 7 OS=Bos taurus OX=9913 GN=USP7 PE=3 SV=3	0	16.231	7.34361	6	6	6	1	1103	128.431	5.53	High		0	6
FALSE	High	Master Protein	E1B8R6	RBR-type E3 ubiquitin transferase OS=Bos taurus OX=9913 GN=ARIH2 PE=3 SV=1	0	16.1564	11.2016	4	6	4	1	491	57.479	5.77	High		1.69527	4
FALSE	High	Master Protein	Q5E9T9	RNA-splicing ligase RtcB homolog OS=Bos taurus OX=9913 GN=RTCB PE=2 SV=1	0	16.1264	11.2871	5	6	5	1	505	55.164	7.23	High		2.70548	5
FALSE	High	Master Protein	A6QQQ1	EF-hand calcium binding domain 2 OS=Bos taurus OX=9913 GN=EFCAB2 PE=2 SV=1	0	16.0828	59.1463	5	6	5	1	164	19.012	4.46	High		0	5
FALSE	High	Master Protein	A0A3Q1LUA4	Proteasome 26S subunit, ATPase 1 OS=Bos taurus OX=9913 GN=PSMC1 PE=1 SV=1	0	15.664	16.6667	5	6	4	1	462	51.074	6.3	High		1.90548	5
FALSE	High	Master Protein	G3N136	Testis specific serine kinase 2 OS=Bos taurus OX=9913 GN=TSSK2 PE=3 SV=1	0	15.2623	9.49721	3	6	1	1	358	40.737	9.07	High		0	3
FALSE	High	Master Protein	F1MU12	Keratin, type II cytoskeletal 8 OS=Bos taurus OX=9913 GN=KRT8 PE=3 SV=2	0	15.2221	9.41423	5	6	3	1	478	53.552	5.82	High		5.62323	5
FALSE	High	Master Protein	A0A3Q1MQM3	ST13 Hsp70 interacting protein OS=Bos taurus OX=9913 GN=ST13 PE=4 SV=1	0	15.1785	13.9842	4	6	4	1	379	42.344	5.45	High		2.02012	4
FALSE	High	Master Protein	E1BD58	Coiled-coil domain containing 159 OS=Bos taurus OX=9913 GN=CCDC159 PE=4 SV=3	0	14.991	17.9177	5	6	5	1	413	46.797	5.83	High		0	5
FALSE	High	Master Protein	Q3SZC1	GrpE protein homolog 1, mitochondrial OS=Bos taurus OX=9913 GN=GRPEL1 PE=1 SV=1	0	14.9644	17.0507	3	6	3	1	217	24.291	8.13	High		1.91126	3
FALSE	High	Master Protein	A0A3Q1M6F8	UBX domain protein 11 OS=Bos taurus OX=9913 GN=UBXN11 PE=4 SV=1	0	14.8912	8.96947	5	6	5	1	524	58.482	8.27	High		5.4659	5
FALSE	High	Master Protein	F1MQ37	Myosin heavy chain 9 OS=Bos taurus OX=9913 GN=MYH9 PE=1 SV=3	0	14.7287	4.37659	6	6	5	1	1965	227.063	5.59	High		0	6
FALSE	High	Master Protein	F1MTY3	Uncharacterized protein OS=Bos taurus OX=9913 GN=LOC100848353 PE=4 SV=2	0	14.6945	8.31099	3	6	1	1	373	38.78	9.13	High		4.22162	3
FALSE	High	Master Protein	E1BDQ6	NME/NM23 family member 5 OS=Bos taurus OX=9913 GN=NME5 PE=3 SV=2	0	14.6875	29.6651	4	6	4	1	209	23.736	6.79	High		0	4
FALSE	High	Master Protein	A0A3Q1M9U0	Calcium-transporting ATPase OS=Bos taurus OX=9913 GN=ATP2A2 PE=1 SV=1	0	14.5486	7.4856	6	6	6	1	1042	114.766	5.38	High		0	6
FALSE	High	Master Protein	Q58DG1	UPF0160 protein MYG1, mitochondrial OS=Bos taurus OX=9913 PE=2 SV=1	0	14.3729	13.9108	4	6	4	1	381	42.94	6.76	High		0	4
FALSE	High	Master Protein	F1MJ59	Omega-amidase NIT2 OS=Bos taurus OX=9913 GN=NIT2 PE=4 SV=2	0	14.2164	22.2615	5	6	5	1	283	31.139	7.28	High		1.98715	5
FALSE	High	Master Protein	G5E5T5	Uncharacterized protein OS=Bos taurus OX=9913 PE=1 SV=2	0	13.8373	18.7008	5	6	5	1	508	56.008	6.25	High		0	5
FALSE	High	Master Protein	A0A3Q1ME94	Barrier-to-autointegration factor OS=Bos taurus OX=9913 GN=BANF1 PE=1 SV=1	0	13.787	24.8	2	6	2	1	125	14.029	7.77	High		1.70699	2
FALSE	High	Master Protein	A0A3Q1M9H9	Nsp1_C domain-containing protein OS=Bos taurus OX=9913 GN=NUP62 PE=4 SV=1	0	13.7713	14.4231	5	6	5	1	520	52.386	5.41	High		1.60737	5
FALSE	High	Master Protein	Q3ZBF7	Prostaglandin E synthase 3 OS=Bos taurus OX=9913 GN=PTGES3 PE=1 SV=1	0	13.7468	23.75	3	6	3	1	160	18.685	4.54	High		0	3
FALSE	High	Master Protein	Q02380	NADH dehydrogenase [ubiquinone] 1 beta subcomplex subunit 5, mitochondrial OS=Bos taurus OX=9913 GN=NDUFB5 PE=1 SV=1	0	13.6599	23.2804	4	6	4	1	189	21.576	9.61	High		0	4
FALSE	High	Master Protein	A5PJD4	KLKBL4 protein OS=Bos taurus OX=9913 GN=PRSS54 PE=2 SV=1	0	13.627	18.6544	4	6	4	1	327	36.897	8.12	High		0	4
FALSE	High	Master Protein	A7Z066	Calnexin OS=Bos taurus OX=9913 GN=CANX PE=1 SV=1	0	13.614	12.1417	5	6	5	1	593	67.733	4.63	High		0	5
FALSE	High	Master Protein	A0A3Q1M9D2	Sulfurtransferase OS=Bos taurus OX=9913 GN=MPST PE=1 SV=1	0	13.4181	8.46287	3	6	3	1	579	62.933	10.46	High		2.44554	3
FALSE	High	Master Protein	A5D785	Exportin-2 OS=Bos taurus OX=9913 GN=CSE1L PE=2 SV=1	0	13.2175	7.51802	6	6	6	1	971	110.305	5.77	High		0	6
FALSE	High	Master Protein	Q2T9M4	Dynein regulatory complex subunit 7 OS=Bos taurus OX=9913 GN=DRC7 PE=2 SV=1	0	13.1937	10.4358	6	6	6	1	872	103.102	5.47	High		3.29552	6
FALSE	High	Master Protein	Q0VCG0	LYR motif-containing protein 4 OS=Bos taurus OX=9913 GN=LYRM4 PE=3 SV=1	0	12.8993	45.0549	4	6	4	1	91	10.705	10.42	High		2.1072	4
FALSE	High	Master Protein	F1MUP9	Vesicle amine transport 1 OS=Bos taurus OX=9913 GN=VAT1 PE=1 SV=3	0	12.8336	13.6816	4	6	4	1	402	42.803	6.44	High		0	4
FALSE	High	Master Protein	A0A3Q1MNP8	Dynein light chain roadblock-type 2 OS=Bos taurus OX=9913 GN=DYNLRB2 PE=4 SV=1	0	12.6118	28.1609	3	6	3	1	174	19.533	9.85	High		0	3
FALSE	High	Master Protein	F1MTN5	T-complex-associated-testis-expressed 3 OS=Bos taurus OX=9913 GN=TCTE3 PE=4 SV=2	0	12.5417	19.0722	2	6	2	1	194	22.662	9.13	High		0	2
FALSE	High	Master Protein	F1MC48	IQ motif containing GTPase activating protein 1 OS=Bos taurus OX=9913 GN=IQGAP1 PE=1 SV=2	0	12.5232	5.125	6	6	5	1	1600	182.668	6.57	High		0	6
FALSE	High	Master Protein	Q2KJ25	26S proteasome non-ATPase regulatory subunit 12 OS=Bos taurus OX=9913 GN=PSMD12 PE=2 SV=3	0	12.5112	18.8596	6	6	6	1	456	53.019	7.36	High		1.61816	6
FALSE	High	Master Protein	G3N1S7	Uncharacterized protein OS=Bos taurus OX=9913 PE=4 SV=2	0	12.2027	15.748	5	6	5	1	381	44.47	5.36	High		1.66312	5
FALSE	High	Master Protein	A0A3Q1MT05	UTP--glucose-1-phosphate uridylyltransferase OS=Bos taurus OX=9913 GN=UGP2 PE=1 SV=1	0	12.0022	10.3113	4	6	4	1	514	57.526	7.58	High		0	4
FALSE	High	Master Protein	F6Q9Q9	Protein disulfide-isomerase OS=Bos taurus OX=9913 GN=P4HB PE=1 SV=1	0	11.9047	10.0885	5	6	5	1	565	63.312	5.33	High		0	5
FALSE	High	Master Protein	P81425	Dipeptidyl peptidase 4 OS=Bos taurus OX=9913 GN=DPP4 PE=1 SV=3	0	11.8107	7.45098	4	6	4	1	765	88.314	6.35	High		1.91197	4
FALSE	High	Master Protein	Q02369	NADH dehydrogenase [ubiquinone] 1 beta subcomplex subunit 9 OS=Bos taurus OX=9913 GN=NDUFB9 PE=1 SV=2	0	11.6859	12.8492	2	6	2	1	179	21.775	8.63	High		2.27889	2
FALSE	High	Master Protein	Q3ZBG0	Proteasome subunit alpha type-7 OS=Bos taurus OX=9913 GN=PSMA7 PE=1 SV=1	0	11.6305	25	4	6	1	1	248	27.852	8.46	High		0	4
FALSE	High	Master Protein	Q2T9S4	Glycerol-3-phosphate phosphatase OS=Bos taurus OX=9913 GN=PGP PE=2 SV=1	0	11.4955	13.3956	3	6	3	1	321	34.298	5.34	High		1.8244	3
FALSE	High	Master Protein	A0A3Q1MW13	Phosphodiesterase OS=Bos taurus OX=9913 GN=PDE10A PE=3 SV=1	0	11.4361	6.02883	3	6	3	1	763	86.52	6.54	High		0	3
FALSE	High	Master Protein	P61286	Polyadenylate-binding protein 1 OS=Bos taurus OX=9913 GN=PABPC1 PE=2 SV=1	0	11.4349	7.54717	4	6	4	1	636	70.626	9.5	High		0	4
FALSE	High	Master Protein	A0A3Q1LX71	Ornithine decarboxylase antizyme 3 OS=Bos taurus OX=9913 GN=OAZ3 PE=4 SV=1	0	11.4304	6.66667	1	6	1	1	240	27.98	8.43	High		0	1
FALSE	High	Master Protein	E1BA21	Transcription factor A, mitochondrial OS=Bos taurus OX=9913 GN=TFAM PE=4 SV=2	0	11.22	15.0407	3	6	3	1	246	28.812	9.77	High		0	3
FALSE	High	Master Protein	F1N6K8	Uncharacterized protein OS=Bos taurus OX=9913 GN=LOC789612 PE=4 SV=1	0	10.3793	18.1818	3	6	3	1	275	29.908	9.69	High		0	3
FALSE	High	Master Protein	Q32KM6	MORN repeat-containing protein 3 OS=Bos taurus OX=9913 GN=MORN3 PE=2 SV=1	0	10.1189	24.0664	4	6	4	1	241	27.811	7.78	High		0	4
FALSE	High	Master Protein	F1N2F2	Phosphoglycerate mutase OS=Bos taurus OX=9913 GN=PGAM2 PE=3 SV=2	0	9.04179	12.6482	3	6	3	1	253	28.681	8.9	High		1.72518	3
FALSE	High	Master Protein	F1MK52	Prominin 1 OS=Bos taurus OX=9913 GN=PROM1 PE=4 SV=3	0	8.56665	4.39815	5	6	5	1	864	97.771	6.93	High		0	5
FALSE	High	Master Protein	Q5E964	26S proteasome non-ATPase regulatory subunit 13 OS=Bos taurus OX=9913 GN=PSMD13 PE=2 SV=1	0	8.51978	10.6383	4	6	4	1	376	42.839	5.69	High		0	4
FALSE	High	Master Protein	A0A3Q1M498	Dynein light chain OS=Bos taurus OX=9913 PE=3 SV=1	0	7.28882	33.8462	1	6	1	1	65	7.332	4.88	High		0	1
FALSE	High	Master Protein	A0A3Q1MB46	Kazal-like domain-containing protein OS=Bos taurus OX=9913 PE=4 SV=1	0	6.28228	24.7191	1	6	1	1	89	9.944	7.01	High		0	1
FALSE	High	Master Protein	A0A3Q1LUH6	Beta-microseminoprotein OS=Bos taurus OX=9913 GN=MSMB PE=3 SV=1	0	5.94784	12.8205	2	6	2	1	156	17.471	6.04	High		0	2
FALSE	High	Master Protein	Q32KU4	IQ domain-containing protein F5 OS=Bos taurus OX=9913 GN=IQCF5 PE=2 SV=1	0	5.63367	12.7517	2	6	2	1	149	18.039	10.89	High		1.63283	2
FALSE	High	Master Protein	Q9MZG3	Diazepam-binding inhibitor-like 5 OS=Bos taurus OX=9913 GN=DBIL5 PE=2 SV=1	0	4.50128	20.6897	1	6	1	1	87	9.782	7.81	High		1.76163	1
FALSE	High	Master Protein	A0A3Q1LFG5	Uncharacterized protein OS=Bos taurus OX=9913 GN=MGC137036 PE=4 SV=1	0.00466881	2.73189	6.25	1	6	1	1	192	21.191	10.15	High		0	1
FALSE	High	Master Protein	G5E589	Proteasome subunit beta OS=Bos taurus OX=9913 GN=PSMB1 PE=3 SV=1	0	26.4455	28.6307	5	5	5	1	241	26.301	7.81	High		9.29742	5
FALSE	High	Master Protein	F6PR67	Mitochondrial import inner membrane translocase subunit TIM50 OS=Bos taurus OX=9913 GN=TIMM50 PE=3 SV=1	0	25.88	9.29577	2	5	2	1	355	39.985	8.37	High		4.85721	2
FALSE	High	Master Protein	F1MES6	UBX domain-containing protein 6 OS=Bos taurus OX=9913 GN=UBXN6 PE=4 SV=1	0	22.7089	15.873	4	5	4	1	441	49.775	7.84	High		3.59848	4
FALSE	High	Master Protein	Q3T0D0	Heterogeneous nuclear ribonucleoprotein K OS=Bos taurus OX=9913 GN=HNRNPK PE=2 SV=1	0	21.63	10.7759	4	5	4	1	464	50.987	5.26	High		5.40457	4
FALSE	High	Master Protein	F1MKT3	Phosphoinositide phospholipase C OS=Bos taurus OX=9913 GN=PLCD4 PE=4 SV=1	0	21.5821	4.80405	3	5	3	1	791	90.465	5.27	High		2.12735	3
FALSE	High	Master Protein	F1MDF0	SHC binding and spindle associated 1 like OS=Bos taurus OX=9913 GN=SHCBP1L PE=4 SV=2	0	19.8437	8.75576	5	5	5	1	651	72.257	5.05	High		1.96457	5
FALSE	High	Master Protein	A7MBI8	NUDT9 protein OS=Bos taurus OX=9913 GN=NUDT9 PE=2 SV=1	0	19.8327	14.8997	4	5	4	1	349	38.588	8.46	High		2.80575	4
FALSE	High	Master Protein	Q28092	Cylicin-2 OS=Bos taurus OX=9913 GN=CYLC2 PE=1 SV=1	0	19.7364	5.12295	2	5	2	1	488	53.53	9.76	High		7.47574	2
FALSE	High	Master Protein	Q3T0X5	Proteasome subunit alpha type-1 OS=Bos taurus OX=9913 GN=PSMA1 PE=1 SV=1	0	18.7574	20.1521	4	5	4	1	263	29.567	6.61	High		0	4
FALSE	High	Master Protein	F1MLV1	26S proteasome regulatory subunit 10B OS=Bos taurus OX=9913 GN=PSMC6 PE=3 SV=2	0	18.4737	10.7969	3	5	3	1	389	44.145	7.49	High		5.23625	3
FALSE	High	Master Protein	F1MKX4	Proteasome activator complex subunit 4 OS=Bos taurus OX=9913 GN=PSME4 PE=1 SV=1	0	18.3894	4.22764	5	5	5	1	1845	211.465	6.87	High		3.12228	5
FALSE	High	Master Protein	F1MIM5	von Willebrand factor A domain containing 8 OS=Bos taurus OX=9913 GN=VWA8 PE=4 SV=3	0	17.7545	3.86399	5	5	5	1	1941	217.539	7.17	High		0	5
FALSE	High	Master Protein	Q2T9S6	Ammonium transporter Rh type C OS=Bos taurus OX=9913 GN=RHCG PE=2 SV=2	0	16.8928	6.73913	3	5	3	1	460	50.801	6	High		3.98103	3
FALSE	High	Master Protein	A0A3Q1N3C7	Importin 4 OS=Bos taurus OX=9913 GN=IPO4 PE=4 SV=1	0	16.6626	5.86114	4	5	4	1	1109	121.105	5.16	High		3.28639	4
FALSE	High	Master Protein	A6QQ60	O(6)-methylguanine-induced apoptosis 2 OS=Bos taurus OX=9913 GN=STPG1 PE=2 SV=1	0	16.5738	27.1642	5	5	5	1	335	37.081	9.74	High		0	5
FALSE	High	Master Protein	A7MBA2	26S proteasome non-ATPase regulatory subunit 1 OS=Bos taurus OX=9913 GN=PSMD1 PE=1 SV=1	0	16.4863	8.70934	5	5	5	1	953	105.819	5.39	High		0	5
FALSE	High	Master Protein	G3MX93	Lamin tail domain containing 2 OS=Bos taurus OX=9913 GN=LMNTD2 PE=4 SV=2	0	16.3843	7.0229	4	5	4	1	655	72.601	8	High		2.2138	4
FALSE	High	Master Protein	A0A3Q1MCL2	Coiled-coil domain containing 146 OS=Bos taurus OX=9913 GN=CCDC146 PE=4 SV=1	0	16.2926	7.21757	5	5	5	1	956	113.084	7.74	High		4.00221	5
FALSE	High	Master Protein	G3X6W2	RAD50 double strand break repair protein OS=Bos taurus OX=9913 GN=RAD50 PE=4 SV=1	0	16.0444	3.81098	4	5	4	1	1312	153.606	7.02	High		2.47467	4
FALSE	High	Master Protein	F6Q334	Alpha-soluble NSF attachment protein OS=Bos taurus OX=9913 GN=NAPA PE=4 SV=1	0	15.8759	10.8527	4	5	4	1	516	56.54	7.43	High		0	4
FALSE	High	Master Protein	F1N782	Complex III assembly factor LYRM7 OS=Bos taurus OX=9913 GN=LYRM7 PE=3 SV=1	0	15.7684	25.9615	3	5	3	1	104	11.9	9.33	High		3.46219	3
FALSE	High	Master Protein	A0A3Q1LR19	Cystatin-C OS=Bos taurus OX=9913 GN=CST3 PE=1 SV=1	0	15.4765	7.76256	1	5	1	1	219	23.694	7.72	High		9.17891	1
FALSE	High	Master Protein	Q2KIJ8	DnaJ homolog subfamily C member 5B OS=Bos taurus OX=9913 GN=DNAJC5B PE=2 SV=1	0	15.4319	20.1005	3	5	3	1	199	22.676	5.9	High		0	3
FALSE	High	Master Protein	A0A3Q1LJL3	OPA1 mitochondrial dynamin like GTPase OS=Bos taurus OX=9913 GN=OPA1 PE=3 SV=1	0	15.3927	6.92076	5	5	5	1	997	115.517	7.75	High		0	5
FALSE	High	Master Protein	P31408	V-type proton ATPase subunit B, brain isoform OS=Bos taurus OX=9913 GN=ATP6V1B2 PE=1 SV=3	0	15.32	12.1331	5	5	5	1	511	56.541	5.81	High		0	5
FALSE	High	Master Protein	A0A3Q1LQK0	Cytochrome b5 heme-binding domain-containing protein OS=Bos taurus OX=9913 GN=CYB5D1 PE=3 SV=1	0	15.2888	9.21053	3	5	3	1	228	26.704	5.6	High		4.55173	3
FALSE	High	Master Protein	A0A3Q1LQ02	Vitamin D-binding protein OS=Bos taurus OX=9913 GN=GC PE=4 SV=1	0	15.0579	20.4211	5	5	5	1	475	53.627	5.88	High		0	5
FALSE	High	Master Protein	E1BN79	Carboxylic ester hydrolase OS=Bos taurus OX=9913 GN=CES5A PE=3 SV=1	0	15.0084	12.3264	4	5	4	1	576	64.298	6.24	High		2.00105	4
FALSE	High	Master Protein	A0A3Q1MW62	ADP-ribosylation factor 2 OS=Bos taurus OX=9913 GN=ARF2 PE=3 SV=1	0	14.9174	27.6018	4	5	2	1	221	25.207	6.95	High		1.63244	4
FALSE	High	Master Protein	A0A452DHL8	Haloacid dehalogenase-like hydrolase domain-containing protein 3 OS=Bos taurus OX=9913 GN=HDHD3 PE=4 SV=1	0	14.5247	24.7012	4	5	4	1	251	27.875	7.01	High		2.47692	4
FALSE	High	Master Protein	P16116	Aldo-keto reductase family 1 member B1 OS=Bos taurus OX=9913 GN=AKR1B1 PE=1 SV=2	0	14.346	22.8571	5	5	5	1	315	35.896	6.3	High	Acetyl [N-Term]	3.61532	5
FALSE	High	Master Protein	A6QPC4	CCDC96 protein OS=Bos taurus OX=9913 GN=CCDC96 PE=2 SV=1	0	14.1556	10.7914	4	5	4	1	556	62.915	4.78	High		3.7151	4
FALSE	High	Master Protein	A0A3Q1M8I6	Ubiquitin carboxyl-terminal hydrolase OS=Bos taurus OX=9913 GN=UCHL1 PE=3 SV=1	0	14.1366	15.5172	3	5	3	1	348	39.082	6.89	High		0	3
FALSE	High	Master Protein	F1MFR7	Solute carrier family 9 member B1 OS=Bos taurus OX=9913 GN=SLC9B1 PE=4 SV=2	0	14.1356	9.94152	3	5	3	1	513	55.251	7.14	High	Acetyl [N-Term]	0	3
FALSE	High	Master Protein	A0A452DJG1	V-type proton ATPase catalytic subunit A OS=Bos taurus OX=9913 GN=ATP6V1A PE=1 SV=1	0	14.0662	8.73786	3	5	3	1	618	68.432	5.58	High		1.63246	3
FALSE	High	Master Protein	E1BFN9	Neurexin 2 OS=Bos taurus OX=9913 GN=NRXN2 PE=4 SV=2	0	13.9292	4.16911	5	5	5	1	1703	183.489	5.72	High		0	5
FALSE	High	Master Protein	E1BP58	Ankyrin and armadillo repeat containing OS=Bos taurus OX=9913 GN=ANKAR PE=4 SV=2	0	13.886	5.0519	5	5	5	1	1445	162.767	8.06	High		3.269	5
FALSE	High	Master Protein	F1MZC0	Aldo_ket_red domain-containing protein OS=Bos taurus OX=9913 GN=AKR7A2 PE=1 SV=2	0	13.8223	13.8211	3	5	3	1	369	40.54	8.13	High		2.3918	3
FALSE	High	Master Protein	A0A3Q1MQE3	Uncharacterized protein OS=Bos taurus OX=9913 PE=4 SV=1	0	13.7799	7.66129	4	5	4	1	744	83.635	7.4	High		1.74059	4
FALSE	High	Master Protein	A6QPU5	Aspartate--tRNA ligase, mitochondrial OS=Bos taurus OX=9913 GN=DARS2 PE=2 SV=1	0	13.4763	9.3702	5	5	5	1	651	73.641	7.36	High		1.83054	5
FALSE	High	Master Protein	Q2KI42	26S proteasome non-ATPase regulatory subunit 11 OS=Bos taurus OX=9913 GN=PSMD11 PE=2 SV=3	0	13.2252	12.3223	4	5	4	1	422	47.434	6.48	High		1.81663	4
FALSE	High	Master Protein	Q1LZ81	PDCD6 protein OS=Bos taurus OX=9913 GN=PDCD6 PE=2 SV=1	0	12.755	22.2222	4	5	4	1	189	21.724	5.4	High		3.39189	4
FALSE	High	Master Protein	Q3ZBH5	Proliferation-associated 2G4, 38kDa OS=Bos taurus OX=9913 GN=PA2G4 PE=1 SV=1	0	12.6757	15.4822	5	5	5	1	394	43.775	6.55	High		0	5
FALSE	High	Master Protein	Q3SZA0	COP9 signalosome complex subunit 4 OS=Bos taurus OX=9913 GN=COPS4 PE=2 SV=1	0	12.626	11.8227	4	5	4	1	406	46.256	5.83	High		0	4
FALSE	High	Master Protein	F1N6Q0	DnaJ heat shock protein family (Hsp40) member A4 OS=Bos taurus OX=9913 GN=DNAJA4 PE=3 SV=3	0	12.4787	10.929	4	5	4	1	549	61.299	8.37	High		0	4
FALSE	High	Master Protein	A2VDZ0	Serine/threonine-protein phosphatase 2A 56 kDa regulatory subunit OS=Bos taurus OX=9913 GN=PPP2R5A PE=2 SV=1	0	12.4467	14.1104	5	5	5	1	489	56.49	6.7	High		0	5
FALSE	High	Master Protein	A6H772	Serine/threonine-protein phosphatase 4 catalytic subunit OS=Bos taurus OX=9913 GN=PPP4C PE=1 SV=1	0	12.4265	14.3322	3	5	2	1	307	35.057	5.06	High		3.21287	3
FALSE	High	Master Protein	A0A3Q1MS82	Dolichyl-diphosphooligosaccharide--protein glycosyltransferase subunit 2 OS=Bos taurus OX=9913 GN=RPN2 PE=3 SV=1	0	12.3423	8.96445	4	5	4	1	647	71.015	6.05	High		1.9393	4
FALSE	High	Master Protein	Q58D55	Beta-galactosidase OS=Bos taurus OX=9913 GN=GLB1 PE=2 SV=1	0	12.1955	7.35069	4	5	4	1	653	73.367	7.46	High		2.01517	4
FALSE	High	Master Protein	A0A3Q1LVC7	Ezrin OS=Bos taurus OX=9913 GN=EZR PE=1 SV=1	0	12.1	6.26866	4	5	1	1	670	78.703	6.68	High		1.97107	4
FALSE	High	Master Protein	Q8HZY1	Serine protease inhibitor clade E member 2 OS=Bos taurus OX=9913 GN=SERPINE2 PE=2 SV=1	0	11.9171	10.5793	4	5	4	1	397	43.849	9.52	High		0	4
FALSE	High	Master Protein	A5PK96	ACP1 protein OS=Bos taurus OX=9913 GN=ACP1 PE=2 SV=1	0	11.7687	20.2532	3	5	2	1	158	18.157	7.11	High		4.13124	3
FALSE	High	Master Protein	A0A3Q1LRW4	Uncharacterized protein OS=Bos taurus OX=9913 PE=1 SV=1	0	11.6831	7.23982	3	5	3	1	442	47.13	7.85	High		4.17229	3
FALSE	High	Master Protein	G5E631	DEAD-box helicase 3 X-linked OS=Bos taurus OX=9913 GN=DDX3X PE=1 SV=1	0	11.6718	7.71558	4	5	2	1	661	73.083	7.18	High		0	4
FALSE	High	Master Protein	A6QNW6	Testis anion transporter 1 OS=Bos taurus OX=9913 GN=SLC26A8 PE=2 SV=1	0	11.603	4.79167	4	5	4	1	960	108.674	5.78	High		0	4
FALSE	High	Master Protein	O46414	Ferritin heavy chain OS=Bos taurus OX=9913 GN=FTH1 PE=2 SV=3	0	11.5495	25.9669	3	5	3	1	181	21.038	5.87	High		0	3
FALSE	High	Master Protein	Q32KP4	Abhydrolase domain containing 16B OS=Bos taurus OX=9913 GN=ABHD16B PE=2 SV=1	0	11.4579	12.766	5	5	5	1	470	52.59	8.47	High		0	5
FALSE	High	Master Protein	F1N5M4	Solute carrier family 44 member 5 OS=Bos taurus OX=9913 GN=SLC44A5 PE=3 SV=3	0	11.3195	7.75862	4	5	4	1	696	79.354	8.46	High		0	4
FALSE	High	Master Protein	A0A3Q1N6F8	Cilia and flagella associated protein 54 OS=Bos taurus OX=9913 GN=CFAP54 PE=4 SV=1	0	11.3051	2.46717	5	5	5	1	2513	284.673	8.12	High		0	5
FALSE	High	Master Protein	A0A3Q1MHE0	Septin-6 OS=Bos taurus OX=9913 GN=SEPTIN6 PE=3 SV=1	0	11.1786	8.26087	3	5	2	1	460	52.17	6.55	High		1.97421	3
FALSE	High	Master Protein	Q3SWY9	Ras-related protein Rab-28 OS=Bos taurus OX=9913 GN=RAB28 PE=2 SV=1	0	11.0082	24.4344	4	5	4	1	221	24.728	5.97	High		3.5071	4
FALSE	High	Master Protein	F1MTY9	Heme oxygenase 2 OS=Bos taurus OX=9913 GN=HMOX2 PE=1 SV=2	0	10.9996	13.7725	4	5	4	1	334	37.532	5.5	High		0	4
FALSE	High	Master Protein	A0A3Q1MG30	Cilia and flagella associated protein 100 OS=Bos taurus OX=9913 GN=CFAP100 PE=4 SV=1	0	10.9088	9.63082	5	5	5	1	623	72.09	6.8	High		0	5
FALSE	High	Master Protein	A0A3Q1M2H2	Actin-related protein 2 OS=Bos taurus OX=9913 GN=ACTR2 PE=1 SV=1	0	10.9047	12.3153	4	5	4	1	406	46.041	6.73	High		0	4
FALSE	High	Master Protein	A0A3Q1LK11	Casein kinase I isoform alpha OS=Bos taurus OX=9913 GN=CSNK1A1 PE=1 SV=1	0	10.4276	11.8421	4	5	4	1	380	43.731	9.7	High		0	4
FALSE	High	Master Protein	E1BCR1	ATP binding cassette subfamily A member 3 OS=Bos taurus OX=9913 GN=ABCA3 PE=4 SV=1	0	10.4238	2.28873	3	5	3	1	1704	190.813	7.2	High		0	3
FALSE	High	Master Protein	A0A3Q1MIZ4	Fatty acid amide hydrolase OS=Bos taurus OX=9913 GN=FAAH PE=4 SV=1	0	10.4226	9.21053	4	5	4	1	608	64.717	8.31	High		0	4
FALSE	High	Master Protein	F1MBU2	Sphingomyelin phosphodiesterase 4 OS=Bos taurus OX=9913 GN=SMPD4 PE=4 SV=3	0	10.2384	5.53633	4	5	4	1	867	97.305	8.54	High		0	4
FALSE	High	Master Protein	A0A3Q1ML66	ATP synthase subunit f, mitochondrial OS=Bos taurus OX=9913 GN=ATP5MF PE=1 SV=1	0	10.1616	17.9104	2	5	2	1	134	15.311	8.63	High		5.9617	2
FALSE	High	Master Protein	A0A3Q1MPG5	Enoyl-CoA hydratase, mitochondrial OS=Bos taurus OX=9913 GN=ECHS1 PE=1 SV=1	0	10.0935	9.67742	2	5	2	1	341	36.602	8.4	High		1.69154	2
FALSE	High	Master Protein	P63171	Dynein light chain Tctex-type 1 OS=Bos taurus OX=9913 GN=DYNLT1 PE=1 SV=1	0	9.99094	38.9381	3	5	3	1	113	12.444	5.08	High		0	3
FALSE	High	Master Protein	A4FV54	Ras-related protein Rab-8A OS=Bos taurus OX=9913 GN=RAB8A PE=2 SV=1	0	9.98531	15.942	3	5	2	1	207	23.669	9.06	High		1.63484	3
FALSE	High	Master Protein	E1BLW6	Serine protease 55 OS=Bos taurus OX=9913 GN=PRSS55 PE=3 SV=2	0	9.98041	7.32484	2	5	2	1	314	35.401	7.58	High		3.4503	2
FALSE	High	Master Protein	A0A3Q1LJE5	Protein CASC1 OS=Bos taurus OX=9913 GN=CASC1 PE=4 SV=1	0	9.96892	6.32737	3	5	3	1	727	84.494	5.15	High		1.60863	3
FALSE	High	Master Protein	Q2HJ49	Moesin OS=Bos taurus OX=9913 GN=MSN PE=2 SV=3	0	9.88935	7.62565	4	5	1	1	577	67.933	6.16	High		1.97107	4
FALSE	High	Master Protein	F1MMK8	Lysine--tRNA ligase OS=Bos taurus OX=9913 GN=KARS1 PE=1 SV=2	0	9.50485	5.53411	4	5	4	1	777	87.698	7.65	High		0	4
FALSE	High	Master Protein	G3N1Q7	CFAP97 domain containing 1 OS=Bos taurus OX=9913 GN=CFAP97D1 PE=4 SV=1	0	9.43883	29.2683	4	5	4	1	164	19.546	10.1	High	Acetyl [N-Term]	0	4
FALSE	High	Master Protein	G5E5D8	A-kinase anchoring protein 14 OS=Bos taurus OX=9913 GN=AKAP14 PE=4 SV=2	0	9.3748	23.1959	4	5	4	1	194	22.561	6.79	High		0	4
FALSE	High	Master Protein	E1BQ18	AFG1 like ATPase OS=Bos taurus OX=9913 GN=AFG1L PE=4 SV=2	0	9.20075	12.5	4	5	4	1	480	54.669	7.18	High		0	4
FALSE	High	Master Protein	A0A3Q1MSC5	ASH domain-containing protein OS=Bos taurus OX=9913 GN=LOC112442305 PE=4 SV=1	0	8.79513	7.90569	4	5	4	1	721	80.959	6.27	High		1.60976	4
FALSE	High	Master Protein	P00126	Cytochrome b-c1 complex subunit 6, mitochondrial OS=Bos taurus OX=9913 GN=UQCRH PE=1 SV=2	0	8.65103	19.7802	1	5	1	1	91	10.617	4.5	High		0	1
FALSE	High	Master Protein	Q2TA28	Signal-regulatory protein delta OS=Bos taurus OX=9913 GN=SIRPD PE=2 SV=1	0	8.44899	11.5385	2	5	2	1	286	31.447	9.14	High		1.72903	2
FALSE	High	Master Protein	A0A3Q1M858	Lipocln_cytosolic_FA-bd_dom domain-containing protein OS=Bos taurus OX=9913 GN=LOC100295548 PE=3 SV=1	0	8.44868	14.4444	2	5	2	1	180	19.556	8.4	High		0	2
FALSE	High	Master Protein	F6RSR1	Heterogeneous nuclear ribonucleoprotein A0 OS=Bos taurus OX=9913 GN=HNRNPA0 PE=4 SV=2	0	8.29088	13.3758	3	5	2	1	314	32.098	9.57	High		1.77514	3
FALSE	High	Master Protein	Q3ZCK2	RAS like proto-oncogene A OS=Bos taurus OX=9913 GN=RALA PE=2 SV=1	0	7.78278	14.0777	2	5	2	1	206	23.525	7.11	High		1.61194	2
FALSE	High	Master Protein	A0A3Q1N0B5	COX6C domain-containing protein OS=Bos taurus OX=9913 PE=4 SV=1	0	7.21809	21.1111	2	5	2	1	90	10.487	9.74	High		5.51898	2
FALSE	High	Master Protein	A0A3Q1N363	Nipsnap homolog 1 OS=Bos taurus OX=9913 GN=NIPSNAP1 PE=1 SV=1	0	7.1563	7.69231	2	5	2	1	364	41.779	9.01	High		0	2
FALSE	High	Master Protein	A0A3Q1MWA3	Ras-related protein Rab-1B OS=Bos taurus OX=9913 GN=RAB1B PE=4 SV=1	0	7.15369	9.45946	2	5	1	1	296	32.281	9.36	High		1.63484	2
FALSE	High	Master Protein	A0A3Q1LUP0	Phosphatidylethanolamine binding protein 4 OS=Bos taurus OX=9913 GN=PEBP4 PE=4 SV=1	0	6.60866	13.7931	3	5	3	1	290	31.66	6.23	High		0	3
FALSE	High	Master Protein	Q32LE0	Fascin actin-bundling protein 3 OS=Bos taurus OX=9913 GN=FSCN3 PE=2 SV=1	0	4.40516	7.27763	2	5	2	1	371	42.127	6.68	High		0	2
FALSE	High	Master Protein	A0A3Q1N8V6	LMWPc domain-containing protein OS=Bos taurus OX=9913 PE=4 SV=1	0	4.27146	18.9873	2	5	1	1	158	18.075	7.56	High		0	2
FALSE	High	Master Protein	F1N307	Tetratricopeptide repeat domain 21A OS=Bos taurus OX=9913 GN=TTC21A PE=4 SV=3	0.00849377	2.42148	0.966851	1	5	1	1	724	82.506	7.56	High		7.73792	1
FALSE	Medium	Master Protein	F1MM75	Olfactory receptor OS=Bos taurus OX=9913 GN=LOC783843 PE=3 SV=3	0.0132377	2.146	2.46154	1	5	1	1	325	37.05	8.28	High		1.86556	1
FALSE	High	Master Protein	Q58D08	Pyrroline-5-carboxylate reductase 3 OS=Bos taurus OX=9913 GN=PYCR3 PE=2 SV=1	0	16.8732	16.8831	4	4	4	1	308	32.014	7.24	High		2.726	4
FALSE	High	Master Protein	A3KN05	m-AAA protease-interacting protein 1, mitochondrial OS=Bos taurus OX=9913 GN=MAIP1 PE=2 SV=1	0	16.7939	8.24742	2	4	2	1	291	32.919	9.25	High		2.88375	2
FALSE	High	Master Protein	A0A3Q1M6S6	Dehydrogenase E1 and transketolase domain containing 1 OS=Bos taurus OX=9913 GN=DHTKD1 PE=1 SV=1	0	16.7644	8.46906	4	4	4	1	921	103.041	6.71	High		0	4
FALSE	High	Master Protein	G3X6I0	Uncharacterized protein OS=Bos taurus OX=9913 GN=FCGBP PE=1 SV=2	0	16.5835	2.26591	4	4	4	1	3001	318.78	5.16	High		0	4
FALSE	High	Master Protein	E1BD65	Zinc finger MYND domain-containing protein 10 OS=Bos taurus OX=9913 GN=ZMYND10 PE=3 SV=2	0	16.5323	12.7563	4	4	4	1	439	50.304	6.37	High		2.2165	4
FALSE	High	Master Protein	F1MYH8	26S proteasome non-ATPase regulatory subunit 8 OS=Bos taurus OX=9913 GN=PSMD8 PE=4 SV=1	0	16.2765	11.8467	3	4	3	1	287	32.503	7.31	High		3.84266	3
FALSE	High	Master Protein	F1MEL4	Coilin OS=Bos taurus OX=9913 GN=COIL PE=4 SV=3	0	15.7245	6.26003	3	4	3	1	623	68.476	9.32	High		4.26469	3
FALSE	High	Master Protein	P05630	ATP synthase subunit delta, mitochondrial OS=Bos taurus OX=9913 GN=ATP5F1D PE=1 SV=2	0	15.1724	8.33333	1	4	1	1	168	17.601	5.25	High		8.65344	1
FALSE	High	Master Protein	E1BP31	Ankyrin repeat domain 42 OS=Bos taurus OX=9913 GN=ANKRD42 PE=4 SV=3	0	15.0562	13.7631	4	4	4	1	574	64.579	6.79	High		0	4
FALSE	High	Master Protein	E1BP97	Protein disulfide isomerase like, testis expressed OS=Bos taurus OX=9913 GN=PDILT PE=4 SV=1	0	14.8721	5.88235	3	4	3	1	578	66.896	5.43	High		0	3
FALSE	High	Master Protein	Q2KJ28	CDP-diacylglycerol--glycerol-3-phosphate 3-phosphatidyltransferase, mitochondrial OS=Bos taurus OX=9913 GN=PGS1 PE=2 SV=2	0	14.7383	8.81295	4	4	4	1	556	62.693	8.9	High		2.46033	4
FALSE	High	Master Protein	F6QCG0	Aladin WD repeat nucleoporin OS=Bos taurus OX=9913 GN=AAAS PE=4 SV=1	0	14.4644	11.5174	4	4	4	1	547	59.761	7.77	High		0	4
FALSE	High	Master Protein	A6H718	ARMC6 protein OS=Bos taurus OX=9913 GN=ARMC6 PE=2 SV=1	0	14.391	13.4615	4	4	4	1	468	50.451	5.9	High		1.62397	4
FALSE	High	Master Protein	F1N020	Kinesin-like protein OS=Bos taurus OX=9913 GN=KIF3B PE=3 SV=2	0	14.386	4.84522	3	4	2	1	743	84.857	8.13	High		4.8155	3
FALSE	High	Master Protein	Q29RL1	Cilia- and flagella-associated protein 206 OS=Bos taurus OX=9913 GN=CFAP206 PE=2 SV=2	0	14.178	6.91318	4	4	4	1	622	71.034	6.8	High		0	4
FALSE	High	Master Protein	G3X6U1	Aldehyde dehydrogenase 1 family member A2 OS=Bos taurus OX=9913 GN=ALDH1A2 PE=3 SV=2	0	13.816	11.7761	4	4	3	1	518	56.655	5.73	High		1.70532	4
FALSE	High	Master Protein	Q08DD1	Arylsulfatase A OS=Bos taurus OX=9913 GN=ARSA PE=2 SV=1	0	13.6865	8.28402	3	4	3	1	507	53.773	5.25	High		1.85829	3
FALSE	High	Master Protein	E1BLR9	Carboxypeptidase D OS=Bos taurus OX=9913 GN=CPD PE=4 SV=3	0	13.2991	3.92157	4	4	4	1	1377	152.489	6.06	High		1.75437	4
FALSE	High	Master Protein	F1MZY2	Glutamine--fructose-6-phosphate transaminase 1 OS=Bos taurus OX=9913 GN=GFPT1 PE=1 SV=2	0	13.1468	6.75477	3	4	3	1	681	76.703	6.84	High		1.7764	3
FALSE	High	Master Protein	Q32LB7	V-type proton ATPase subunit E 2 OS=Bos taurus OX=9913 GN=ATP6V1E2 PE=2 SV=1	0	12.9382	20.7965	4	4	4	1	226	26.155	7.94	High		1.80716	4
FALSE	High	Master Protein	Q59A32	Trifunctional purine biosynthetic protein adenosine-3 OS=Bos taurus OX=9913 GN=GART PE=2 SV=1	0	12.9071	6.13861	4	4	4	1	1010	107.839	6.39	High		0	4
FALSE	High	Master Protein	P15396	Ectonucleotide pyrophosphatase/phosphodiesterase family member 3 OS=Bos taurus OX=9913 GN=ENPP3 PE=1 SV=2	0	12.7668	6.52174	4	4	4	1	874	99.459	5.96	High	Acetyl [N-Term]	0	4
FALSE	High	Master Protein	A0A3Q1LW78	Stress-induced-phosphoprotein 1 OS=Bos taurus OX=9913 GN=STIP1 PE=4 SV=1	0	12.5419	8.61538	4	4	4	1	650	74.192	8.81	High		1.6054	4
FALSE	High	Master Protein	F6RJ91	Phosphoribosyl pyrophosphate synthetase 2 OS=Bos taurus OX=9913 GN=PRPS2 PE=4 SV=2	0	12.5119	14.5401	4	4	4	1	337	37.179	7.93	High		1.93022	4
FALSE	High	Master Protein	A0A3Q1MIR4	Centrosomal protein of 44 kDa OS=Bos taurus OX=9913 GN=CEP44 PE=4 SV=1	0	12.4995	11.1111	3	4	3	1	414	46.538	5.85	High		1.89602	3
FALSE	High	Master Protein	E1BFN4	Spermatogenesis associated 24 OS=Bos taurus OX=9913 GN=SPATA24 PE=4 SV=3	0	12.4095	19.5122	3	4	3	1	205	23.658	7.97	High		0	3
FALSE	High	Master Protein	A0A3Q1MCA4	Dynactin subunit 2 OS=Bos taurus OX=9913 GN=DCTN2 PE=1 SV=1	0	12.3879	14.455	4	4	4	1	422	46.331	5.25	High		0	4
FALSE	High	Master Protein	G3N3N1	ADP ribosylation factor 6 OS=Bos taurus OX=9913 GN=ARF6 PE=3 SV=1	0	12.2151	21.1429	3	4	3	1	175	20.069	8.95	High		0	3
FALSE	High	Master Protein	A0A3Q1MVZ1	Poly [ADP-ribose] polymerase OS=Bos taurus OX=9913 GN=PARP1 PE=4 SV=1	0	12.1732	4.86855	4	4	4	1	1027	114.577	8.65	High		1.69231	4
FALSE	High	Master Protein	F1N5C9	Radial spoke head 10 homolog B OS=Bos taurus OX=9913 GN=RSPH10B PE=4 SV=1	0	12.0741	5.3961	4	4	4	1	871	99.713	7.96	High		0	4
FALSE	High	Master Protein	A0A3Q1ND33	Uncharacterized protein OS=Bos taurus OX=9913 PE=4 SV=1	0	11.9486	21.7172	3	4	3	1	198	22.097	5.05	High		0	3
FALSE	High	Master Protein	Q3SZJ9	Phosphomannomutase 2 OS=Bos taurus OX=9913 GN=PMM2 PE=2 SV=1	0	11.7499	13.4146	3	4	3	1	246	27.979	6.38	High		2.33879	3
FALSE	High	Master Protein	Q3T030	26S proteasome regulatory subunit 6B OS=Bos taurus OX=9913 GN=PSMC4 PE=2 SV=1	0	11.7104	14.5933	4	4	4	1	418	47.337	5.21	High	Acetyl [N-Term]	1.69888	4
FALSE	High	Master Protein	F1MP29	Phospholipid-transporting ATPase OS=Bos taurus OX=9913 GN=LOC516849 PE=3 SV=3	0	11.6895	3.68466	4	4	3	1	1167	134.011	7.36	High		1.71522	4
FALSE	High	Master Protein	Q5EA61	Creatine kinase B-type OS=Bos taurus OX=9913 GN=CKB PE=1 SV=1	0	11.6007	18.6352	4	4	4	1	381	42.692	5.78	High		0	4
FALSE	High	Master Protein	A0A3Q1MFS2	Alpha-actinin-4 OS=Bos taurus OX=9913 GN=ACTN4 PE=1 SV=1	0	11.5013	5.16385	4	4	4	1	1007	114.65	5.97	High		0	4
FALSE	High	Master Protein	Q02375	NADH dehydrogenase [ubiquinone] iron-sulfur protein 4, mitochondrial OS=Bos taurus OX=9913 GN=NDUFS4 PE=1 SV=1	0	11.3926	14.2857	2	4	2	1	175	19.799	10.14	High		2.98693	2
FALSE	High	Master Protein	F1MQS5	Uncharacterized protein OS=Bos taurus OX=9913 GN=SPAG16 PE=4 SV=2	0	11.3686	10.2804	2	4	2	1	321	36.874	6.61	High		0	2
FALSE	High	Master Protein	A8E657	Alpha-aminoadipic semialdehyde synthase, mitochondrial OS=Bos taurus OX=9913 GN=AASS PE=2 SV=1	0	11.3575	6.80346	4	4	4	1	926	102.019	6.71	High		0	4
FALSE	High	Master Protein	F1MG56	Serine/threonine-protein phosphatase 2A 55 kDa regulatory subunit B OS=Bos taurus OX=9913 GN=PPP2R2A PE=3 SV=2	0	11.3227	12.2538	4	4	4	1	457	52.976	6.43	High		1.88176	4
FALSE	High	Master Protein	F1MIC3	Protein kinase domain-containing protein OS=Bos taurus OX=9913 GN=GSK3B PE=3 SV=3	0	11.2914	12.3984	4	4	4	1	492	55.032	9.19	High		1.60692	4
FALSE	High	Master Protein	G3N285	Leucine rich repeat containing 43 OS=Bos taurus OX=9913 GN=LRRC43 PE=4 SV=2	0	11.2499	10.2007	4	4	4	1	598	65.868	5.34	High		0	4
FALSE	High	Master Protein	Q5E987	Proteasome subunit alpha type-5 OS=Bos taurus OX=9913 GN=PSMA5 PE=1 SV=1	0	11.2397	15.7676	2	4	2	1	241	26.394	4.79	High		0	2
FALSE	High	Master Protein	Q3ZCK9	Proteasome subunit alpha type-4 OS=Bos taurus OX=9913 GN=PSMA4 PE=1 SV=1	0	11.1736	26.8199	4	4	4	1	261	29.465	7.72	High		1.81518	4
FALSE	High	Master Protein	Q58DN4	Protein phosphatase methylesterase 1 OS=Bos taurus OX=9913 GN=PPME1 PE=2 SV=3	0	11.1731	13.4211	4	4	4	1	380	41.683	5.97	High		2.36707	4
FALSE	High	Master Protein	A0A3Q1MGZ4	Triokinase/FMN cyclase OS=Bos taurus OX=9913 GN=TKFC PE=4 SV=1	0	11.1703	10.4334	4	4	4	1	623	64.076	7.17	High		1.67479	4
FALSE	High	Master Protein	G3X6P5	Vacuolar protein sorting-associated protein 29 OS=Bos taurus OX=9913 GN=VPS29 PE=3 SV=2	0	11.0735	12.3656	2	4	2	1	186	20.94	6.79	High		2.45838	2
FALSE	High	Master Protein	Q3SZF2	ADP-ribosylation factor 4 OS=Bos taurus OX=9913 GN=ARF4 PE=2 SV=3	0	11.0734	30	4	4	2	1	180	20.515	6.19	High		1.76464	4
FALSE	High	Master Protein	F1MLR1	Uncharacterized protein OS=Bos taurus OX=9913 PE=4 SV=3	0	11.0225	9.44882	3	4	3	1	381	43.716	7.96	High		0	3
FALSE	High	Master Protein	A0A3S5ZPU2	1-acylglycerol-3-phosphate O-acyltransferase 5 OS=Bos taurus OX=9913 GN=AGPAT5 PE=4 SV=1	0	11.0225	6.04534	3	4	3	1	397	44.879	8.92	High		0	3
FALSE	High	Master Protein	A3KN04	Dolichyl-diphosphooligosaccharide--protein glycosyltransferase subunit 1 OS=Bos taurus OX=9913 GN=RPN1 PE=1 SV=1	0	11.0143	7.06076	4	4	2	1	609	68.31	6.38	High		1.62003	4
FALSE	High	Master Protein	F1MNQ8	Syntaxin 2 OS=Bos taurus OX=9913 GN=STX2 PE=3 SV=3	0	10.9405	11.6719	3	4	3	1	317	36.447	7.81	High		0	3
FALSE	High	Master Protein	Q3SZ65	Eukaryotic initiation factor 4A-II OS=Bos taurus OX=9913 GN=EIF4A2 PE=2 SV=1	0	10.9295	13.5135	4	4	2	1	407	46.373	5.48	High		1.89067	4
FALSE	High	Master Protein	F1N7X3	Nucleosome assembly protein 1-like 4 OS=Bos taurus OX=9913 GN=NAP1L4 PE=3 SV=2	0	10.9181	13.6253	4	4	3	1	411	46.417	4.74	High		0	4
FALSE	High	Master Protein	Q3SZ54	Eukaryotic initiation factor 4A-I OS=Bos taurus OX=9913 GN=EIF4A1 PE=2 SV=1	0	10.8558	13.3005	4	4	2	1	406	46.125	5.48	High		4.06826	4
FALSE	High	Master Protein	P61585	Transforming protein RhoA OS=Bos taurus OX=9913 GN=RHOA PE=1 SV=1	0	10.8053	19.171	3	4	3	1	193	21.754	6.1	High		0	3
FALSE	High	Master Protein	Q08D92	Acyl-CoA dehydrogenase long chain OS=Bos taurus OX=9913 GN=ACADL PE=2 SV=1	0	10.698	12.7907	4	4	4	1	430	47.932	7.11	High		1.602	4
FALSE	High	Master Protein	Q3T0W4	Protein phosphatase 1 regulatory subunit 7 OS=Bos taurus OX=9913 GN=PPP1R7 PE=1 SV=1	0	10.6713	13.8889	4	4	4	1	360	41.362	4.96	High		1.63668	4
FALSE	High	Master Protein	F1MI34	Cilia and flagella associated protein 65 OS=Bos taurus OX=9913 GN=CFAP65 PE=4 SV=3	0	10.6625	3.11507	4	4	4	1	1573	176.824	7.99	High		1.81208	4
FALSE	High	Master Protein	F1MFW0	Uncharacterized protein OS=Bos taurus OX=9913 PE=4 SV=3	0	10.5715	15.5172	3	4	3	1	290	32.944	5.69	High		0	3
FALSE	High	Master Protein	Q2KIT4	DnaJ homolog subfamily B member 4 OS=Bos taurus OX=9913 GN=DNAJB4 PE=2 SV=1	0	10.5618	14.2433	4	4	4	1	337	37.827	8.51	High		2.19813	4
FALSE	High	Master Protein	F1MBJ3	Alpha-mannosidase OS=Bos taurus OX=9913 GN=LOC107132586 PE=3 SV=3	0	10.5009	5.61685	4	4	3	1	997	113.832	7.2	High		0	4
FALSE	High	Master Protein	A0A3Q1M3Y3	Dynactin subunit 1 OS=Bos taurus OX=9913 GN=DCTN1 PE=1 SV=1	0	10.4701	4.82977	4	4	4	1	1263	139.572	5.67	High		1.79086	4
FALSE	High	Master Protein	F1MJ36	Dolichyl-diphosphooligosaccharide--protein glycosyltransferase subunit 1 OS=Bos taurus OX=9913 GN=LOC539818 PE=3 SV=1	0	10.2221	8.88158	4	4	2	1	608	68.631	6.84	High		0	4
FALSE	High	Master Protein	Q3ZC84	Cytosolic non-specific dipeptidase OS=Bos taurus OX=9913 GN=CNDP2 PE=2 SV=1	0	10.2177	12.2105	4	4	4	1	475	52.622	5.87	High		1.63287	4
FALSE	High	Master Protein	Q9N2I8	Thioredoxin reductase 2, mitochondrial OS=Bos taurus OX=9913 GN=TXNRD2 PE=1 SV=2	0	10.0411	7.63209	3	4	2	1	511	54.636	7.94	High		0	3
FALSE	High	Master Protein	A7MBG8	RuvB-like helicase OS=Bos taurus OX=9913 GN=RUVBL1 PE=1 SV=1	0	10.006	14.0351	4	4	4	1	456	50.122	6.42	High		0	4
FALSE	High	Master Protein	Q3MHL4	Adenosylhomocysteinase OS=Bos taurus OX=9913 GN=AHCY PE=2 SV=3	0	9.94971	13.6574	4	4	4	1	432	47.607	6.29	High		0	4
FALSE	High	Master Protein	Q3T108	Proteasome subunit beta type-4 OS=Bos taurus OX=9913 GN=PSMB4 PE=1 SV=1	0	9.90193	19.697	4	4	4	1	264	29.012	5.67	High		1.85337	4
FALSE	High	Master Protein	P26818	Beta-adrenergic receptor kinase 2 OS=Bos taurus OX=9913 GN=GRK3 PE=2 SV=1	0	9.90175	9.15698	4	4	4	1	688	79.752	7.52	High		1.71697	4
FALSE	High	Master Protein	A0A3Q1MSS6	Cadherin-1 OS=Bos taurus OX=9913 GN=CDH1 PE=4 SV=1	0	9.89189	2.38095	2	4	2	1	882	97.813	4.87	High		1.66549	2
FALSE	High	Master Protein	A0A3Q1LGW7	IF rod domain-containing protein OS=Bos taurus OX=9913 GN=KRT76 PE=3 SV=1	0	9.77757	3.26797	3	4	1	1	612	63.802	8.35	High		5.62323	3
FALSE	High	Master Protein	F2Z4F0	Actin related protein 1A OS=Bos taurus OX=9913 GN=ACTR1A PE=1 SV=1	0	9.69094	15.1596	3	4	3	1	376	42.587	6.64	High		0	3
FALSE	High	Master Protein	F1MSD2	RuvB-like helicase OS=Bos taurus OX=9913 GN=RUVBL2 PE=3 SV=2	0	9.60578	6.7623	4	4	4	1	488	53.731	6.81	High		1.6419	4
FALSE	High	Master Protein	Q32L75	Uncharacterized protein C1orf189 homolog OS=Bos taurus OX=9913 PE=4 SV=1	0	9.58746	23.7624	2	4	2	1	101	12.331	9.58	High		2.18308	2
FALSE	High	Master Protein	E1B8D7	Centrosomal protein 76 OS=Bos taurus OX=9913 GN=CEP76 PE=4 SV=1	0	9.45729	6.80787	3	4	3	1	661	74.537	6.71	High		0	3
FALSE	High	Master Protein	F1N2S7	Testis specific serine kinase 6 OS=Bos taurus OX=9913 GN=TSSK6 PE=3 SV=2	0	9.44595	14.652	4	4	4	1	273	30.192	9.2	High		3.86763	4
FALSE	High	Master Protein	A2VDN7	Heterogeneous nuclear ribonucleoprotein U OS=Bos taurus OX=9913 GN=HNRNPU PE=1 SV=1	0	9.36113	3.87879	3	4	3	1	825	90.396	6	High		0	3
FALSE	High	Master Protein	F1MY69	Schlafen like 1 OS=Bos taurus OX=9913 GN=SLFNL1 PE=4 SV=2	0	9.34998	14.6214	4	4	4	1	383	42.841	7.75	High		0	4
FALSE	High	Master Protein	P21856	Rab GDP dissociation inhibitor alpha OS=Bos taurus OX=9913 GN=GDI1 PE=1 SV=1	0	9.25379	10.2908	3	4	2	1	447	50.533	5.14	High		0	3
FALSE	High	Master Protein	F1N057	EF-hand calcium-binding domain-containing protein 3 OS=Bos taurus OX=9913 GN=EFCAB3 PE=4 SV=1	0	9.23501	9.13242	3	4	3	1	438	50.094	9.44	High		0	3
FALSE	High	Master Protein	P00423	Cytochrome c oxidase subunit 4 isoform 1, mitochondrial OS=Bos taurus OX=9913 GN=COX4I1 PE=1 SV=1	0	9.19198	12.426	2	4	2	1	169	19.559	9.31	High		4.73956	2
FALSE	High	Master Protein	E1BKX7	Filamin B OS=Bos taurus OX=9913 GN=FLNB PE=1 SV=2	0	9.03961	2.12685	4	4	4	1	2633	281.439	5.85	High		0	4
FALSE	High	Master Protein	Q5E9H5	Mitochondrial chaperone BCS1 OS=Bos taurus OX=9913 GN=BCS1L PE=2 SV=1	0	8.98983	9.06921	3	4	3	1	419	47.474	8.72	High		1.65251	3
FALSE	High	Master Protein	A7YY55	Very-long-chain (3R)-3-hydroxyacyl-CoA dehydratase 3 OS=Bos taurus OX=9913 GN=HACD3 PE=2 SV=1	0	8.97981	16.0221	4	4	4	1	362	43.105	8.9	High		0	4
FALSE	High	Master Protein	Q8WNR4	Histone H2B subacrosomal variant OS=Bos taurus OX=9913 GN=SUBH2BV PE=1 SV=3	0	8.60983	22.1311	3	4	3	1	122	14.215	9.96	High		0	3
FALSE	High	Master Protein	Q08DK4	Mitochondrial glutamate carrier 1 OS=Bos taurus OX=9913 GN=SLC25A22 PE=2 SV=1	0	8.60916	11.4907	3	4	3	1	322	34.509	9.29	High		0	3
FALSE	High	Master Protein	A0A3Q1LVL8	Spermatogenesis associated 17 OS=Bos taurus OX=9913 GN=SPATA17 PE=4 SV=1	0	8.57675	10.7735	4	4	4	1	362	43.42	9.88	High		0	4
FALSE	High	Master Protein	A0A452DK44	Zinc-alpha-2-glycoprotein OS=Bos taurus OX=9913 GN=AZGP1 PE=3 SV=1	0	8.57506	15.3846	3	4	3	1	299	33.82	5.24	High		0	3
FALSE	High	Master Protein	A0A3Q1LSE5	N-ethylmaleimide sensitive factor, vesicle fusing ATPase OS=Bos taurus OX=9913 GN=NSF PE=4 SV=1	0	8.42894	6.09598	4	4	4	1	771	85.456	7.78	High		0	4
FALSE	High	Master Protein	A0A3Q1M8I4	Heterogeneous nuclear ribonucleoprotein D OS=Bos taurus OX=9913 GN=HNRNPD PE=1 SV=1	0	8.40971	10.67	3	4	3	1	403	43.267	8.46	High		0	3
FALSE	High	Master Protein	F6QU27	Nucleoporin NUP53 OS=Bos taurus OX=9913 GN=NUP35 PE=1 SV=1	0	8.36746	13.1805	3	4	3	1	349	38.022	9.01	High		0	3
FALSE	High	Master Protein	G3N2M8	Sterile alpha motif domain containing 15 OS=Bos taurus OX=9913 GN=SAMD15 PE=4 SV=2	0	8.3551	4.37956	2	4	2	1	685	79.005	4.69	High		4.15278	2
FALSE	High	Master Protein	Q2T9S8	Putative aspartate aminotransferase, cytoplasmic 2 OS=Bos taurus OX=9913 GN=GOT1L1 PE=2 SV=1	0	8.34391	18.1818	4	4	4	1	407	45.888	6.98	High		0	4
FALSE	High	Master Protein	F1MFF5	Uncharacterized protein OS=Bos taurus OX=9913 GN=LOC101906363 PE=4 SV=2	0	8.32825	41.6667	2	4	2	1	84	9.24	8.5	High		0	2
FALSE	High	Master Protein	A5PJR4	Adenylosuccinate synthetase isozyme 1 OS=Bos taurus OX=9913 GN=ADSS1 PE=2 SV=1	0	8.3081	11.1597	4	4	4	1	457	50.103	8.44	High		0	4
FALSE	High	Master Protein	Q2KIM0	Tissue alpha-L-fucosidase OS=Bos taurus OX=9913 GN=FUCA1 PE=2 SV=1	0	8.2655	6.83761	3	4	3	1	468	54.054	7.3	High		0	3
FALSE	High	Master Protein	P34942	NADH dehydrogenase [ubiquinone] 1 alpha subcomplex subunit 10, mitochondrial OS=Bos taurus OX=9913 GN=NDUFA10 PE=1 SV=1	0	8.05109	9.32945	3	4	3	1	343	39.239	6.99	High		1.68043	3
FALSE	High	Master Protein	F1N1S0	Single-stranded DNA-binding protein, mitochondrial OS=Bos taurus OX=9913 GN=SSBP1 PE=3 SV=1	0	8.03417	18.9189	2	4	2	1	148	17.181	9.73	High		3.64973	2
FALSE	High	Master Protein	A0A452DID1	Translationally-controlled tumor protein OS=Bos taurus OX=9913 GN=TPT1 PE=3 SV=1	0	8.02387	18.2648	3	4	3	1	219	24.628	6.24	High		0	3
FALSE	High	Master Protein	F1ME79	Centrosomal protein 70 OS=Bos taurus OX=9913 GN=CEP70 PE=4 SV=3	0	7.96202	10.2349	4	4	4	1	596	69.933	6.61	High		0	4
FALSE	High	Master Protein	G3MZZ6	Protein-L-isoaspartate O-methyltransferase OS=Bos taurus OX=9913 GN=PCMT1 PE=3 SV=2	0	7.84998	10.5263	2	4	2	1	285	30.234	7.17	High		0	2
FALSE	High	Master Protein	G1K1H0	Disintegrin and metalloproteinase domain-containing protein 2 OS=Bos taurus OX=9913 GN=ADAM2 PE=4 SV=3	0	7.82624	6.84564	3	4	3	1	745	83.073	5.38	High		0	3
FALSE	High	Master Protein	Q5EAD8	Leucine-rich repeat-containing protein 51 OS=Bos taurus OX=9913 GN=LRRC51 PE=2 SV=1	0	7.80113	14.0625	2	4	2	1	192	22.094	9.39	High		0	2
FALSE	High	Master Protein	A0A3Q1MUU4	Glycerol-3-phosphate dehydrogenase [NAD(+)] OS=Bos taurus OX=9913 PE=3 SV=1	0	7.72065	15.3846	4	4	4	1	351	38.251	6.06	High		0	4
FALSE	High	Master Protein	A0A3S5ZPJ7	Tissue specific transplantation antigen P35B OS=Bos taurus OX=9913 GN=TSTA3 PE=1 SV=1	0	7.62133	7.91367	3	4	3	1	417	45.555	7.83	High		0	3
FALSE	High	Master Protein	G3X6N3	Serotransferrin OS=Bos taurus OX=9913 GN=TF PE=1 SV=2	0	7.54227	5.39773	3	4	2	1	704	77.688	7.17	High		1.83779	3
FALSE	High	Master Protein	P13619	ATP synthase F(0) complex subunit B1, mitochondrial OS=Bos taurus OX=9913 GN=ATP5PB PE=1 SV=2	0	7.45164	15.625	3	4	3	1	256	28.803	9.41	High		0	3
FALSE	High	Master Protein	Q2KJI7	AFG3-like protein 2 OS=Bos taurus OX=9913 GN=AFG3L2 PE=2 SV=1	0	7.39955	4.59627	3	4	3	1	805	89.331	8.7	High		1.64294	3
FALSE	High	Master Protein	Q32L26	EF-hand calcium-binding domain-containing protein 1 OS=Bos taurus OX=9913 GN=EFCAB1 PE=2 SV=1	0	7.39828	19.8113	3	4	3	1	212	24.619	5	High		0	3
FALSE	High	Master Protein	P23934	NADH dehydrogenase [ubiquinone] iron-sulfur protein 6, mitochondrial OS=Bos taurus OX=9913 GN=NDUFS6 PE=1 SV=2	0	7.31579	35.4839	3	4	3	1	124	13.405	9.07	High		0	3
FALSE	High	Master Protein	A5PJE4	TTC29 protein OS=Bos taurus OX=9913 GN=TTC29 PE=2 SV=1	0	7.26365	8.22785	3	4	3	1	474	54.446	6.28	High		1.88663	3
FALSE	High	Master Protein	Q3SZU5	Signal peptidase complex subunit 3 OS=Bos taurus OX=9913 GN=SPCS3 PE=2 SV=1	0	7.11149	17.7778	3	4	3	1	180	20.301	8.62	High		1.64336	3
FALSE	High	Master Protein	Q5E9E2	Myosin regulatory light polypeptide 9 OS=Bos taurus OX=9913 GN=MYL9 PE=2 SV=3	0	7.00889	22.6744	3	4	3	1	172	19.853	4.81	High		0	3
FALSE	High	Master Protein	Q32L87	DDB1 and CUL4 associated factor 7 OS=Bos taurus OX=9913 GN=DCAF7 PE=2 SV=1	0	6.81408	10.8187	3	4	3	1	342	38.901	5.52	High		0	3
FALSE	High	Master Protein	Q95KV7	NADH dehydrogenase [ubiquinone] 1 alpha subcomplex subunit 13 OS=Bos taurus OX=9913 GN=NDUFA13 PE=1 SV=3	0	6.8129	18.0556	2	4	2	1	144	16.662	9.23	High		1.61225	2
FALSE	High	Master Protein	A0A3Q1LPB5	40S ribosomal protein S8 OS=Bos taurus OX=9913 GN=RPS8 PE=1 SV=1	0	6.72008	15.1751	3	4	3	1	257	28.987	10.32	High		0	3
FALSE	High	Master Protein	A6QLS9	RAB10 protein OS=Bos taurus OX=9913 GN=RAB10 PE=1 SV=1	0	6.67282	11	2	4	1	1	200	22.527	8.38	High		1.63484	2
FALSE	High	Master Protein	Q02372	NADH dehydrogenase [ubiquinone] 1 beta subcomplex subunit 8, mitochondrial OS=Bos taurus OX=9913 GN=NDUFB8 PE=1 SV=1	0	6.63011	12.3656	2	4	1	1	186	21.639	6.11	High		0	2
FALSE	High	Master Protein	F1MB31	Peptidase S1 domain-containing protein OS=Bos taurus OX=9913 GN=PRSS46P PE=3 SV=2	0	6.62976	10.5611	3	4	3	1	303	33.709	8.56	High		0	3
FALSE	High	Master Protein	E1BHZ3	FAM161 centrosomal protein A OS=Bos taurus OX=9913 GN=FAM161A PE=4 SV=2	0	6.62441	9.01639	3	4	3	1	488	57.357	9.55	High		0	3
FALSE	High	Master Protein	A0A0N4STN0	ATP synthase subunit OS=Bos taurus OX=9913 GN=ATP5MG PE=3 SV=1	0	6.29724	27.1845	2	4	2	1	103	11.409	9.6	High		0	2
FALSE	High	Master Protein	F1MQE8	Synaptojanin-2-binding protein OS=Bos taurus OX=9913 GN=SYNJ2BP PE=4 SV=1	0	6.29668	14.4828	2	4	2	1	145	15.816	5.94	High		0	2
FALSE	High	Master Protein	A0A3Q1LZ36	ADAM metallopeptidase domain 32 OS=Bos taurus OX=9913 GN=ADAM32 PE=4 SV=1	0	6.19553	3.79581	2	4	2	1	764	84.554	4.98	High		0	2
FALSE	High	Master Protein	A0A3Q1N5Z4	Ig-like domain-containing protein OS=Bos taurus OX=9913 PE=4 SV=1	0	6.00453	15.1292	2	4	2	1	271	30.282	8.5	High		0	2
FALSE	High	Master Protein	A5PKH9	POC1 centriolar protein B OS=Bos taurus OX=9913 GN=POC1B PE=2 SV=1	0	5.61797	9.62343	3	4	3	1	478	53.689	7.37	High		3.61453	3
FALSE	High	Master Protein	F1N1Z8	Uncharacterized protein OS=Bos taurus OX=9913 GN=LOC104975830 PE=4 SV=3	0	4.78987	13.5484	2	4	2	1	155	16.96	8.66	High		3.55816	2
FALSE	High	Master Protein	A0A3Q1N5T8	Testis expressed 26 OS=Bos taurus OX=9913 GN=TEX26 PE=4 SV=1	0	4.49088	6.12245	2	4	2	1	343	39.514	9.39	High		0	2
FALSE	High	Master Protein	F6QGE6	Acyl-CoA thioesterase 13 OS=Bos taurus OX=9913 GN=ACOT13 PE=4 SV=1	0.00240457	2.8548	5.50847	1	4	1	1	236	25.61	9.8	High		0	1
FALSE	High	Master Protein	A0A452DHZ9	MORN repeat-containing protein 5 OS=Bos taurus OX=9913 GN=MORN5 PE=4 SV=1	0	15.3194	13.4715	2	3	2	1	193	22.374	4.94	High		4.16668	2
FALSE	High	Master Protein	A0A3Q1LSF8	Retinal rod rhodopsin-sensitive cGMP 3',5'-cyclic phosphodiesterase subunit delta OS=Bos taurus OX=9913 GN=PDE6D PE=3 SV=1	0	13.9546	26.875	3	3	3	1	160	18.38	5.34	High		2.69974	3
FALSE	High	Master Protein	O62768	Thioredoxin reductase 1, cytoplasmic OS=Bos taurus OX=9913 GN=TXNRD1 PE=2 SV=3	0	13.8393	10.02	3	3	2	1	499	54.737	6.47	High		2.17014	3
FALSE	High	Master Protein	E1BM27	Calmin OS=Bos taurus OX=9913 GN=CLMN PE=1 SV=3	0	13.749	4.77612	3	3	3	1	1005	112.125	4.94	High		2.11786	3
FALSE	High	Master Protein	A0A3Q1N9H8	Uncharacterized protein OS=Bos taurus OX=9913 GN=DNAJA3 PE=3 SV=1	0	13.6076	9.375	3	3	3	1	480	52.036	9.39	High		2.34543	3
FALSE	High	Master Protein	Q08DL0	SLC3A2 protein OS=Bos taurus OX=9913 GN=SLC3A2 PE=1 SV=1	0	13.5325	7.86713	3	3	3	1	572	63.143	5.08	High		2.41104	3
FALSE	High	Master Protein	E1BE55	SURP and G-patch domain containing 2 OS=Bos taurus OX=9913 GN=SUGP2 PE=4 SV=2	0	13.4317	3.24324	3	3	3	1	1110	122.904	6.54	High		2.3094	3
FALSE	High	Master Protein	G5E534	Ribose-5-phosphate isomerase OS=Bos taurus OX=9913 GN=RPIA PE=3 SV=1	0	13.3754	15.6863	3	3	3	1	306	32.82	8.56	High		2.55876	3
FALSE	High	Master Protein	E1B8X4	NEDD8-activating enzyme E1 regulatory subunit OS=Bos taurus OX=9913 GN=NAE1 PE=3 SV=1	0	13.2275	8.8015	3	3	3	1	534	60.348	5.52	High		2.62274	3
FALSE	High	Master Protein	F1MI14	Family with sequence similarity 221 member B OS=Bos taurus OX=9913 GN=FAM221B PE=4 SV=2	0	12.7697	8.84521	2	3	2	1	407	45.748	5.08	High		1.62455	2
FALSE	High	Master Protein	A0A3Q1M7H3	MYCBP associated protein OS=Bos taurus OX=9913 GN=MYCBPAP PE=4 SV=1	0	12.4576	4.48852	3	3	3	1	958	109.132	7.05	High		2.81563	3
FALSE	High	Master Protein	F1MKL5	Uncharacterized protein OS=Bos taurus OX=9913 GN=ADAM3A PE=4 SV=1	0	12.305	3.25645	2	3	2	1	737	82.442	6.95	High		0	2
FALSE	High	Master Protein	A0A3Q1LHS9	Uncharacterized protein OS=Bos taurus OX=9913 PE=4 SV=1	0	12.2157	7.74194	2	3	2	1	465	52.505	6.54	High		2.37728	2
FALSE	High	Master Protein	A0A3Q1LV19	DUF4599 domain-containing protein OS=Bos taurus OX=9913 PE=4 SV=1	0	12.2152	9.41704	2	3	2	1	223	24.823	9.06	High		4.165	2
FALSE	High	Master Protein	A0A3Q1M3B5	NAD(P)(+)--arginine ADP-ribosyltransferase OS=Bos taurus OX=9913 GN=ART3 PE=3 SV=1	0	12.0752	6.07595	2	3	2	1	395	44.586	5.71	High		3.77295	2
FALSE	High	Master Protein	A0A3S5ZPE0	Importin subunit alpha OS=Bos taurus OX=9913 GN=KPNA4 PE=3 SV=1	0	12.0705	9.39335	3	3	3	1	511	56.942	5.14	High		0	3
FALSE	High	Master Protein	A0A3Q1ME64	Uncharacterized protein OS=Bos taurus OX=9913 GN=SPINLW1 PE=4 SV=1	0	11.8804	18.4549	3	3	3	1	233	25.786	7.88	High		1.61383	3
FALSE	High	Master Protein	E1BKM4	Programmed cell death 6 interacting protein OS=Bos taurus OX=9913 GN=PDCD6IP PE=1 SV=3	0	11.8071	4.8	3	3	3	1	875	96.817	6.52	High		1.83842	3
FALSE	High	Master Protein	A4UAF2	Sperm associated antigen 11 isoform E OS=Bos taurus OX=9913 GN=SPAG11 PE=2 SV=1	0	11.7708	28.75	3	3	3	1	80	9.237	7.96	High		2.58891	3
FALSE	High	Master Protein	A0A3Q1MKJ7	Glucosidase 2 subunit beta OS=Bos taurus OX=9913 GN=PRKCSH PE=1 SV=1	0	11.6729	6.74536	2	3	2	1	593	66.278	4.59	High		0	2
FALSE	High	Master Protein	A7E2Z6	SPG7 matrix AAA peptidase subunit, paraplegin OS=Bos taurus OX=9913 GN=SPG7 PE=2 SV=1	0	11.5582	7.44544	3	3	3	1	779	86.14	9.13	High		2.01698	3
FALSE	High	Master Protein	P61420	V-type proton ATPase subunit d 1 OS=Bos taurus OX=9913 GN=ATP6V0D1 PE=1 SV=1	0	11.5568	17.6638	3	3	3	1	351	40.303	5	High		0	3
FALSE	High	Master Protein	P63243	Receptor of activated protein C kinase 1 OS=Bos taurus OX=9913 GN=RACK1 PE=2 SV=3	0	11.5228	7.25552	2	3	2	1	317	35.055	7.69	High		3.55492	2
FALSE	High	Master Protein	H7BWV5	CutC copper transporter OS=Bos taurus OX=9913 GN=CUTC PE=3 SV=1	0	11.5085	12.0879	2	3	2	1	273	29.255	8.25	High		0	2
FALSE	High	Master Protein	A4FUG5	BIN2 protein OS=Bos taurus OX=9913 GN=BIN2 PE=2 SV=1	0	11.446	7.89981	3	3	3	1	519	57.423	5.17	High		1.99123	3
FALSE	High	Master Protein	E1BBA8	Uncharacterized protein OS=Bos taurus OX=9913 GN=LY6G5B PE=4 SV=1	0	11.27	10.2041	1	3	1	1	196	21.55	6.71	High		0	1
FALSE	High	Master Protein	A7MBF6	Armadillo-like helical domain containing protein 1 OS=Bos taurus OX=9913 GN=ARMH1 PE=2 SV=1	0	11.0211	10.4072	3	3	3	1	442	49.411	6.29	High		1.67728	3
FALSE	High	Master Protein	Q2YDG2	Cilia- and flagella-associated protein 299 OS=Bos taurus OX=9913 GN=CFAP299 PE=2 SV=1	0	10.9778	12.5541	3	3	3	1	231	26.704	5.94	High		0	3
FALSE	High	Master Protein	F6QVC9	Annexin OS=Bos taurus OX=9913 GN=ANXA5 PE=1 SV=1	0	10.956	6.85358	3	3	3	1	321	36.052	4.96	High		2.0649	3
FALSE	High	Master Protein	A0A3Q1MCU7	3'(2'),5'-bisphosphate nucleotidase 1 OS=Bos taurus OX=9913 GN=BPNT1 PE=4 SV=1	0	10.8989	8.66873	3	3	3	1	323	35.114	5.73	High		2.04331	3
FALSE	High	Master Protein	E1B8C1	5',3'-nucleotidase, mitochondrial OS=Bos taurus OX=9913 GN=NT5M PE=4 SV=1	0	10.8675	17.7778	3	3	3	1	225	25.83	7.8	High		2.02391	3
FALSE	High	Master Protein	A0A3Q1NAF1	SMG8 nonsense mediated mRNA decay factor OS=Bos taurus OX=9913 GN=SMG8 PE=4 SV=1	0	10.8166	7.96178	2	3	2	1	314	36.122	8.06	High		2.16867	2
FALSE	High	Master Protein	F1MFG7	Biphenyl hydrolase like OS=Bos taurus OX=9913 GN=BPHL PE=4 SV=3	0	10.7912	21.3058	3	3	3	1	291	32.448	9.09	High		3.02679	3
FALSE	High	Master Protein	Q32LM6	Protein lin-7 homolog A OS=Bos taurus OX=9913 GN=LIN7A PE=2 SV=1	0	10.7229	14.5923	3	3	3	1	233	25.981	8.72	High		2.03318	3
FALSE	High	Master Protein	A5D7M4	Y-box binding protein 2 OS=Bos taurus OX=9913 GN=YBX2 PE=2 SV=1	0	10.7212	11.6667	3	3	1	1	360	38.246	10.76	High		4.77128	3
FALSE	High	Master Protein	A0A3Q1LQC2	Nucleosome assembly protein 1-like 1 OS=Bos taurus OX=9913 GN=NAP1L1 PE=3 SV=1	0	10.7189	11.509	3	3	2	1	391	45.348	4.45	High		0	3
FALSE	High	Master Protein	E1BJX2	Uncharacterized protein OS=Bos taurus OX=9913 GN=GSTT4 PE=3 SV=1	0	10.614	12.0332	2	3	2	1	241	28.057	6.93	High		2.27031	2
FALSE	High	Master Protein	A0A3Q1MQK5	Midkine OS=Bos taurus OX=9913 GN=MDK PE=4 SV=1	0	10.5572	23.0263	3	3	3	1	152	16.735	9.76	High		0	3
FALSE	High	Master Protein	F1N2L7	Cysteine rich secretory protein 2 OS=Bos taurus OX=9913 GN=CRISP2 PE=3 SV=1	0	10.5567	17.2131	3	3	3	1	244	27.099	7.23	High		0	3
FALSE	High	Master Protein	Q5BIP9	Dual specificity protein phosphatase 18 OS=Bos taurus OX=9913 GN=DUSP18 PE=2 SV=1	0	10.48	9.57447	1	3	1	1	188	21.015	7.5	High		0	1
FALSE	High	Master Protein	P08166	Adenylate kinase 2, mitochondrial OS=Bos taurus OX=9913 GN=AK2 PE=1 SV=2	0	10.466	12.4481	2	3	2	1	241	26.48	8.13	High		0	2
FALSE	High	Master Protein	A7E3W7	ATP-dependent RNA helicase DDX1 OS=Bos taurus OX=9913 GN=DDX1 PE=2 SV=1	0	10.2423	6.40854	3	3	3	1	749	83.437	7.21	High		0	3
FALSE	High	Master Protein	Q3SWZ6	Ribosome maturation protein SBDS OS=Bos taurus OX=9913 GN=SBDS PE=2 SV=1	0	10.0864	10.8	2	3	2	1	250	28.7	8.75	High		3.97074	2
FALSE	High	Master Protein	A0A3Q1NNF3	Barrier-to-autointegration factor-like protein OS=Bos taurus OX=9913 GN=BANF2 PE=4 SV=1	0	10.0774	28.7129	2	3	2	1	101	11.598	5.41	High		1.67318	2
FALSE	High	Master Protein	Q0VCC0	Calcyphosin OS=Bos taurus OX=9913 GN=CAPS PE=2 SV=1	0	10.0695	19.0476	3	3	3	1	189	21.137	4.91	High		1.66567	3
FALSE	High	Master Protein	Q2KHU8	Eukaryotic translation initiation factor 2 subunit 3 OS=Bos taurus OX=9913 GN=EIF2S3 PE=2 SV=1	0	10.023	9.11017	3	3	3	1	472	51.033	8.4	High		0	3
FALSE	High	Master Protein	F1MWB6	SH3 domain containing 21 OS=Bos taurus OX=9913 GN=SH3D21 PE=4 SV=3	0	9.97186	3.69822	3	3	3	1	676	74.708	6.29	High		3.67531	3
FALSE	High	Master Protein	P37141	Glutathione peroxidase 3 OS=Bos taurus OX=9913 GN=GPX3 PE=2 SV=2	0	9.88509	15.0442	3	3	3	1	226	25.648	7.3	High		1.82218	3
FALSE	High	Master Protein	F6RFE5	Protein arginine methyltransferase 1 OS=Bos taurus OX=9913 GN=PRMT1 PE=3 SV=1	0	9.84343	11.4035	3	3	3	1	342	39.448	5.72	High		1.65399	3
FALSE	High	Master Protein	A0A3Q1MBL9	Pecanex 4 OS=Bos taurus OX=9913 GN=PCNX4 PE=4 SV=1	0	9.75874	3.56832	3	3	3	1	1149	129.152	6.37	High		0	3
FALSE	High	Master Protein	A0A3Q1MXL6	Kinesin-like protein OS=Bos taurus OX=9913 GN=KIF5B PE=1 SV=1	0	9.74865	3.93939	3	3	3	1	990	112.844	6.48	High		0	3
FALSE	High	Master Protein	B2D1N9	Breast cancer resistance protein OS=Bos taurus OX=9913 GN=ABCG2 PE=2 SV=1	0	9.72157	4.40729	3	3	3	1	658	73.05	8.73	High		2.01747	3
FALSE	High	Master Protein	A0A3Q1LIJ0	Y-box binding protein 3 OS=Bos taurus OX=9913 GN=YBX3 PE=1 SV=1	0	9.71082	7.173	3	3	1	1	474	50.392	10.18	High		3.00218	3
FALSE	High	Master Protein	A0A3Q1MHK7	Outer dense fiber of sperm tails 3B OS=Bos taurus OX=9913 GN=ODF3B PE=4 SV=1	0	9.61564	7.45856	2	3	2	1	362	38.28	11.63	High		0	2
FALSE	High	Master Protein	A0A3Q1LKR8	Ubiquitin-like modifier-activating enzyme 1 OS=Bos taurus OX=9913 GN=UBA1 PE=1 SV=1	0	9.59998	3.42759	3	3	3	1	1167	129.371	5.8	High		0	3
FALSE	High	Master Protein	O62830	Protein phosphatase 1B OS=Bos taurus OX=9913 GN=PPM1B PE=2 SV=2	0	9.50446	10.7438	3	3	3	1	484	53.397	5.08	High		0	3
FALSE	High	Master Protein	A0A3Q1LX10	Regulator of chromosome condensation 1 OS=Bos taurus OX=9913 GN=RCC1 PE=4 SV=1	0	9.44671	8.55856	3	3	3	1	444	47.515	8.27	High		1.7314	3
FALSE	High	Master Protein	E1B844	Mitochondrial import inner membrane translocase subunit TIM44 OS=Bos taurus OX=9913 GN=TIMM44 PE=3 SV=2	0	9.32434	9.58606	3	3	3	1	459	51.971	7.9	High		2.23175	3
FALSE	High	Master Protein	E1BIB4	Heterogeneous nuclear ribonucleoprotein L OS=Bos taurus OX=9913 GN=HNRNPL PE=1 SV=2	0	9.27515	7.9932	3	3	3	1	588	64.035	8.22	High		0	3
FALSE	High	Master Protein	A5PJA6	Stomatin (EPB72)-like 2 OS=Bos taurus OX=9913 GN=STOML2 PE=2 SV=1	0	9.22499	12.6404	3	3	3	1	356	38.709	7.94	High		0	3
FALSE	High	Master Protein	A7YW98	Arginine--tRNA ligase, cytoplasmic OS=Bos taurus OX=9913 GN=RARS PE=2 SV=1	0	9.18126	5.45455	3	3	3	1	660	75.513	6.87	High		1.67459	3
FALSE	High	Master Protein	A6H755	LOC504511 protein OS=Bos taurus OX=9913 GN=LOC504511 PE=2 SV=2	0	9.01695	11.7371	3	3	3	1	426	49.637	9.26	High		1.78324	3
FALSE	High	Master Protein	P80227	Acylamino-acid-releasing enzyme OS=Bos taurus OX=9913 GN=APEH PE=1 SV=2	0	8.96962	5.47945	3	3	3	1	730	81.041	5.33	High		1.81799	3
FALSE	High	Master Protein	A0A3Q1MSP7	Dynamin-2 OS=Bos taurus OX=9913 GN=DNM2 PE=3 SV=1	0	8.88665	3.7931	3	3	3	1	870	98.161	7.44	High		0	3
FALSE	High	Master Protein	A0A3Q1LZ18	NADH-cytochrome b5 reductase OS=Bos taurus OX=9913 GN=CYB5R3 PE=1 SV=1	0	8.76592	9.49721	3	3	3	1	358	39.443	6.87	High		0	3
FALSE	High	Master Protein	Q08DQ8	Solute carrier family 26 member 6 OS=Bos taurus OX=9913 GN=SLC26A6 PE=2 SV=1	0	8.74499	4.19397	2	3	2	1	763	83.278	8.35	High		2.02839	2
FALSE	High	Master Protein	G3N0Z0	IQ motif containing F6 OS=Bos taurus OX=9913 GN=IQCF6 PE=4 SV=2	0	8.73952	14.6667	2	3	2	1	150	17.959	11.72	High		3.8422	2
FALSE	High	Master Protein	Q5E9D3	MICOS complex subunit MIC19 OS=Bos taurus OX=9913 GN=CHCHD3 PE=2 SV=1	0	8.73745	14.5374	2	3	2	1	227	26.084	8.34	High		0	2
FALSE	High	Master Protein	A0A3Q1NLI8	Phosducin-like protein 2 OS=Bos taurus OX=9913 GN=PDCL2 PE=4 SV=1	0	8.72128	13.5802	3	3	3	1	243	28.096	4.84	High		0	3
FALSE	High	Master Protein	A0A3Q1M5Z8	Acyl-protein thioesterase 1 OS=Bos taurus OX=9913 GN=LYPLA1 PE=4 SV=1	0	8.70102	14.7493	3	3	3	1	339	35.629	10.54	High		0	3
FALSE	High	Master Protein	E1BKZ1	Glutathione reductase OS=Bos taurus OX=9913 GN=GSR PE=3 SV=3	0	8.68089	11.9461	3	3	3	1	519	56.326	8.13	High		0	3
FALSE	High	Master Protein	Q3T0T7	GTP-binding protein SAR1b OS=Bos taurus OX=9913 GN=SAR1B PE=2 SV=1	0	8.60569	11.6162	2	3	2	1	198	22.394	6.11	High		0	2
FALSE	High	Master Protein	E1BM25	Uncharacterized protein OS=Bos taurus OX=9913 PE=4 SV=3	0	8.50568	3.27869	2	3	2	1	1037	115.334	8.78	High		2.081	2
FALSE	High	Master Protein	A0A3Q1MJD5	Heterogeneous nuclear ribonucleoprotein M OS=Bos taurus OX=9913 GN=HNRNPM PE=1 SV=1	0	8.50011	5.06849	3	3	3	1	730	77.431	8.7	High		0	3
FALSE	High	Master Protein	F1MRS1	Protein phosphatase 4 regulatory subunit 1 OS=Bos taurus OX=9913 GN=PPP4R1 PE=1 SV=3	0	8.484	5.48712	3	3	3	1	893	99.642	4.88	High		0	3
FALSE	High	Master Protein	Q32KU2	Probable inactive serine protease 37 OS=Bos taurus OX=9913 GN=PRSS37 PE=2 SV=1	0	8.45047	20	3	3	3	1	235	26.299	8.84	High		0	3
FALSE	High	Master Protein	E1BMB0	X-ray radiation resistance-associated protein 1 OS=Bos taurus OX=9913 GN=XRRA1 PE=4 SV=2	0	8.39062	4.63659	3	3	3	1	798	89.9	9.54	High		0	3
FALSE	High	Master Protein	A0A3Q1MP45	Complement factor H OS=Bos taurus OX=9913 GN=CFH PE=4 SV=1	0	8.38633	3.30645	3	3	3	1	1240	140.877	6.8	High		0	3
FALSE	High	Master Protein	F1N3R5	Uncharacterized protein OS=Bos taurus OX=9913 GN=AQP7 PE=3 SV=2	0	8.29203	11.3565	2	3	2	1	317	34.591	9.52	High		2.23737	2
FALSE	High	Master Protein	E1BFV0	Karyopherin subunit beta 1 OS=Bos taurus OX=9913 GN=KPNB1 PE=1 SV=2	0	8.29055	3.88128	3	3	3	1	876	97.165	4.78	High	Acetyl [N-Term]	0	3
FALSE	High	Master Protein	A0A3Q1N7L1	NADH dehydrogenase [ubiquinone] flavoprotein 3, mitochondrial OS=Bos taurus OX=9913 GN=NDUFV3 PE=1 SV=1	0	8.28693	6.83594	2	3	2	1	512	55.055	8.87	High		0	2
FALSE	High	Master Protein	E1BJ20	Ubiquitin-like domain-containing protein OS=Bos taurus OX=9913 PE=4 SV=1	0	8.20733	23.7288	3	3	3	1	118	13.188	5.01	High		3.91816	3
FALSE	High	Master Protein	E1B9Z2	Leucine zipper and EF-hand containing transmembrane protein 2 OS=Bos taurus OX=9913 GN=LETM2 PE=4 SV=3	0	8.04026	8.37004	3	3	3	1	454	51.99	9.69	High		1.6899	3
FALSE	High	Master Protein	A0A3Q1LJI4	Protein kinase domain-containing protein OS=Bos taurus OX=9913 GN=GSK3A PE=3 SV=1	0	8.01803	10.7071	3	3	3	1	495	52.253	8.68	High		0	3
FALSE	High	Master Protein	A0A3Q1M4H6	Uncharacterized protein OS=Bos taurus OX=9913 PE=4 SV=1	0	8.01314	46.2687	2	3	2	1	67	7.867	8.72	High		0	2
FALSE	High	Master Protein	Q0V8B1	Protein Flattop OS=Bos taurus OX=9913 GN=CFAP126 PE=2 SV=1	0	7.99674	18.5185	3	3	3	1	216	23.366	9.82	High		2.00872	3
FALSE	High	Master Protein	A0A3Q1MGS1	WD repeat-containing protein 61 OS=Bos taurus OX=9913 GN=WDR61 PE=4 SV=1	0	7.9903	17.0279	3	3	3	1	323	35.443	5.82	High		0	3
FALSE	High	Master Protein	P0C920	UPF0728 protein C10orf53 homolog OS=Bos taurus OX=9913 PE=3 SV=1	0	7.91939	20.4301	1	3	1	1	93	10.495	4.84	High		0	1
FALSE	High	Master Protein	A0A3Q1MFK8	Uncharacterized protein OS=Bos taurus OX=9913 GN=ACAD10 PE=1 SV=1	0	7.91173	2.82332	3	3	3	1	1098	122.486	8.06	High		1.63815	3
FALSE	High	Master Protein	Q29455	DnaJ homolog subfamily C member 5 OS=Bos taurus OX=9913 GN=DNAJC5 PE=1 SV=1	0	7.82198	19.697	2	3	2	1	198	22.118	5.07	High		0	2
FALSE	High	Master Protein	A0A3Q1N522	Ubiquitin carboxyl-terminal hydrolase OS=Bos taurus OX=9913 GN=UCHL3 PE=1 SV=1	0	7.8117	14.6259	3	3	3	1	294	33.219	6.47	High		1.9198	3
FALSE	High	Master Protein	A0A3Q1LLF2	Methionine--tRNA ligase, cytoplasmic OS=Bos taurus OX=9913 GN=MARS1 PE=3 SV=1	0	7.78957	3.86313	3	3	3	1	906	101.453	6.33	High		1.62102	3
FALSE	High	Master Protein	F1MUB9	Serine protease 8 OS=Bos taurus OX=9913 GN=PRSS8 PE=3 SV=1	0	7.74491	15.4519	3	3	3	1	343	36.671	6.62	High		1.68344	3
FALSE	High	Master Protein	Q00361	ATP synthase subunit e, mitochondrial OS=Bos taurus OX=9913 GN=ATP5ME PE=1 SV=2	0	7.61162	52.1127	3	3	3	1	71	8.315	9.52	High		0	3
FALSE	High	Master Protein	E1BM92	Prominin 2 OS=Bos taurus OX=9913 GN=PROM2 PE=4 SV=2	0	7.60164	4.92197	3	3	3	1	833	91.463	6.49	High		1.73308	3
FALSE	High	Master Protein	P00130	Cytochrome b-c1 complex subunit 9 OS=Bos taurus OX=9913 GN=UQCR10 PE=1 SV=3	0	7.59033	26.5625	1	3	1	1	64	7.453	9.19	High		0	1
FALSE	High	Master Protein	F1MEN5	Lymphocyte expansion molecule OS=Bos taurus OX=9913 GN=LEXM PE=4 SV=3	0	7.50354	7.05394	3	3	3	1	482	54.235	10.07	High		1.81832	3
FALSE	High	Master Protein	Q32P67	UPF0691 protein C9orf116 homolog OS=Bos taurus OX=9913 PE=2 SV=1	0	7.45751	16.9118	2	3	2	1	136	15.644	7.85	High		1.95512	2
FALSE	High	Master Protein	A0A452DIE3	Adenine phosphoribosyltransferase OS=Bos taurus OX=9913 GN=APRT PE=3 SV=1	0	7.42051	9.34959	2	3	2	1	246	26.425	9.01	High		5.37745	2
FALSE	High	Master Protein	Q5E947	Peroxiredoxin-1 OS=Bos taurus OX=9913 GN=PRDX1 PE=2 SV=1	0	7.40537	14.5729	3	3	3	1	199	22.195	8.4	High		0	3
FALSE	High	Master Protein	Q0V8R6	Beta-hexosaminidase subunit alpha OS=Bos taurus OX=9913 GN=HEXA PE=2 SV=1	0	7.39632	6.99433	3	3	3	1	529	60.314	6.04	High		0	3
FALSE	High	Master Protein	G3MZE3	Uncharacterized protein OS=Bos taurus OX=9913 PE=4 SV=2	0	7.32838	1.54594	3	3	3	1	2264	256.005	8.78	High		0	3
FALSE	High	Master Protein	A0A3Q1LK96	Tripartite motif containing 36 OS=Bos taurus OX=9913 GN=TRIM36 PE=4 SV=1	0	7.27008	5.41272	3	3	3	1	739	84.086	6.54	High		0	3
FALSE	High	Master Protein	A0A452DIM3	Elongation factor 1-delta OS=Bos taurus OX=9913 GN=EEF1D PE=3 SV=1	0	7.25527	7.53532	3	3	3	1	637	70.326	6.74	High		0	3
FALSE	High	Master Protein	F6PWM7	Aminoacyl tRNA synthetase complex interacting multifunctional protein 1 OS=Bos taurus OX=9913 GN=AIMP1 PE=1 SV=1	0	7.24533	9.26518	2	3	2	1	313	34.314	8.22	High		0	2
FALSE	High	Master Protein	G3N256	Glutamine rich 2 OS=Bos taurus OX=9913 GN=QRICH2 PE=4 SV=2	0	7.23103	1.72764	3	3	3	1	1968	212.838	6.89	High		0	3
FALSE	High	Master Protein	Q05B87	Frataxin, mitochondrial OS=Bos taurus OX=9913 GN=FXN PE=2 SV=1	0	7.14605	10.5991	2	3	2	1	217	23.552	7.71	High		0	2
FALSE	High	Master Protein	F1MYG0	Ornithine aminotransferase, mitochondrial OS=Bos taurus OX=9913 GN=OAT PE=3 SV=1	0	7.13431	10.0228	3	3	3	1	439	48.088	6.7	High		0	3
FALSE	High	Master Protein	F1MLK9	HscB mitochondrial iron-sulfur cluster cochaperone OS=Bos taurus OX=9913 GN=HSCB PE=4 SV=1	0	7.13384	8.51064	2	3	2	1	235	27.009	8.6	High		2.09873	2
FALSE	High	Master Protein	F1MY28	BCL2 associated athanogene 6 OS=Bos taurus OX=9913 GN=BAG6 PE=4 SV=1	0	7.126	5.05319	3	3	3	1	1128	118.673	5.55	High		0	3
FALSE	High	Master Protein	E1BDE1	Testis expressed 45 OS=Bos taurus OX=9913 GN=TEX45 PE=4 SV=2	0	6.90678	11.2045	3	3	3	1	357	39.954	8.47	High		0	3
FALSE	High	Master Protein	F1MY24	Chaperonin containing TCP1 subunit 8 like 2 OS=Bos taurus OX=9913 GN=CCT8L2 PE=3 SV=3	0	6.90596	7.1161	3	3	3	1	534	56.572	6.62	High		1.6824	3
FALSE	High	Master Protein	A0A3Q1M9V5	Solute carrier family 25 member 12 OS=Bos taurus OX=9913 GN=SLC25A12 PE=3 SV=1	0	6.88752	4.35393	3	3	2	1	712	78.938	8.46	High		0	3
FALSE	High	Master Protein	Q08DW2	Phosphoribosyl pyrophosphate synthase-associated protein 1 OS=Bos taurus OX=9913 GN=PRPSAP1 PE=2 SV=1	0	6.86136	10.3933	3	3	3	1	356	39.399	6.95	High		0	3
FALSE	High	Master Protein	A0A3Q1MG14	Theg spermatid protein OS=Bos taurus OX=9913 GN=THEG PE=4 SV=1	0	6.86039	8.76623	3	3	3	1	308	35.377	10.37	High		0	3
FALSE	High	Master Protein	Q0II90	Protein FAM81B OS=Bos taurus OX=9913 GN=FAM81B PE=2 SV=1	0	6.83461	7.24638	3	3	3	1	414	47.732	6.42	High		0	3
FALSE	High	Master Protein	A0A3Q1MPF1	Rab GDP dissociation inhibitor OS=Bos taurus OX=9913 GN=GDI2 PE=3 SV=1	0	6.79804	10.9131	3	3	2	1	449	51.036	6.24	High		0	3
FALSE	High	Master Protein	Q2HJ98	Acylpyruvase FAHD1, mitochondrial OS=Bos taurus OX=9913 GN=FAHD1 PE=2 SV=1	0	6.74639	13.5747	2	3	2	1	221	24.483	7.39	High		0	2
FALSE	High	Master Protein	A0A3Q1M337	NDC1 transmembrane nucleoporin OS=Bos taurus OX=9913 GN=NDC1 PE=4 SV=1	0	6.68729	5.71792	3	3	3	1	787	88.369	9.36	High		1.6044	3
FALSE	High	Master Protein	P40682	V-type proton ATPase subunit S1 OS=Bos taurus OX=9913 GN=ATP6AP1 PE=1 SV=1	0	6.68557	9.40171	3	3	3	1	468	51.748	5.17	High		0	3
FALSE	High	Master Protein	A0A3Q1LHX4	Solute carrier family 25 member 13 OS=Bos taurus OX=9913 GN=SLC25A13 PE=1 SV=1	0	6.65945	6.62739	3	3	2	1	679	74.994	8.7	High		0	3
FALSE	High	Master Protein	F1MJU0	WD_REPEATS_REGION domain-containing protein OS=Bos taurus OX=9913 PE=4 SV=3	0	6.60676	5.56745	3	3	3	1	467	53.507	4.97	High		0	3
FALSE	High	Master Protein	Q2TBL9	Trafficking protein particle complex subunit 4 OS=Bos taurus OX=9913 GN=TRAPPC4 PE=2 SV=1	0	6.57876	10.5023	2	3	2	1	219	24.249	6.21	High		0	2
FALSE	High	Master Protein	F1MBQ8	DEAD-box helicase 5 OS=Bos taurus OX=9913 GN=DDX5 PE=3 SV=3	0	6.40304	2.60631	2	3	1	1	729	82.202	9.45	High		0	2
FALSE	High	Master Protein	A2VE36	Serine protease 45 OS=Bos taurus OX=9913 GN=PRSS45 PE=2 SV=1	0	6.39759	11.0759	2	3	2	1	316	35.229	9.33	High		0	2
FALSE	High	Master Protein	P33672	Proteasome subunit beta type-3 OS=Bos taurus OX=9913 GN=PSMB3 PE=1 SV=3	0	6.37944	14.6341	2	3	2	1	205	22.977	6.55	High		0	2
FALSE	High	Master Protein	A0A3Q1LX22	Pericentriolar material 1 OS=Bos taurus OX=9913 GN=PCM1 PE=4 SV=1	0	6.35617	1.84502	3	3	3	1	2168	243.963	5.12	High		0	3
FALSE	High	Master Protein	P28782	Protein S100-A8 OS=Bos taurus OX=9913 GN=S100A8 PE=1 SV=2	0	6.32331	20.2247	1	3	1	1	89	10.453	5.26	High		0	1
FALSE	High	Master Protein	A0A3Q1MPJ2	FAD synthase OS=Bos taurus OX=9913 GN=FLAD1 PE=3 SV=1	0	6.29909	11.3949	3	3	3	1	509	56.049	6.32	High		0	3
FALSE	High	Master Protein	F1N3P2	Ubiquitin carboxyl-terminal hydrolase OS=Bos taurus OX=9913 GN=USP5 PE=1 SV=2	0	6.25953	4.54545	3	3	3	1	858	95.754	5.01	High		0	3
FALSE	High	Master Protein	Q27991	Myosin-10 OS=Bos taurus OX=9913 GN=MYH10 PE=2 SV=2	0	6.19686	1.72065	2	3	1	1	1976	228.958	5.54	High		0	2
FALSE	High	Master Protein	F1MQP4	NADH:ubiquinone oxidoreductase complex assembly factor 5 OS=Bos taurus OX=9913 GN=NDUFAF5 PE=4 SV=1	0	6.19357	6.37681	2	3	2	1	345	38.542	5.9	High		0	2
FALSE	High	Master Protein	E1BBC2	Transmembrane protein 209 OS=Bos taurus OX=9913 GN=TMEM209 PE=4 SV=2	0	6.12571	9.81067	3	3	3	1	581	65.118	8.56	High		0	3
FALSE	High	Master Protein	E1BCN4	AMP-binding domain-containing protein OS=Bos taurus OX=9913 PE=4 SV=3	0	6.09258	8.55019	2	3	2	1	269	29.958	5.5	High		1.96816	2
FALSE	High	Master Protein	P80311	Peptidyl-prolyl cis-trans isomerase B OS=Bos taurus OX=9913 GN=PPIB PE=1 SV=4	0	6.09207	14.8148	3	3	3	1	216	23.729	9.32	High		1.60291	3
FALSE	High	Master Protein	P29392	Spermadhesin-1 OS=Bos taurus OX=9913 GN=SPADH1 PE=1 SV=1	0	6.02773	23.8806	2	3	2	1	134	15.026	5.16	High		0	2
FALSE	High	Master Protein	A0A3Q1LW25	Methylcrotonoyl-CoA carboxylase 2 OS=Bos taurus OX=9913 GN=MCCC2 PE=4 SV=1	0	6.02216	8.64198	3	3	3	1	567	61.527	8.53	High		0	3
FALSE	High	Master Protein	A0A3Q1M928	Uncharacterized protein OS=Bos taurus OX=9913 PE=4 SV=1	0	6.01165	12.5	3	3	3	1	288	32.745	6.8	High		0	3
FALSE	High	Master Protein	P52174	Nucleoside diphosphate kinase A 1 OS=Bos taurus OX=9913 GN=NME1-1 PE=1 SV=3	0	6.00539	25	3	3	3	1	152	17.25	7.44	High		0	3
FALSE	High	Master Protein	Q1JPF1	NFKB inhibitor interacting Ras-like 2 OS=Bos taurus OX=9913 GN=NKIRAS2 PE=2 SV=1	0	5.95951	12.0419	2	3	2	1	191	21.495	8.05	High		0	2
FALSE	High	Master Protein	A0A3Q1MZJ6	DnaJ heat shock protein family (Hsp40) member B2 OS=Bos taurus OX=9913 GN=DNAJB2 PE=4 SV=1	0	5.92221	7.48299	2	3	1	1	294	32.326	6.04	High		0	2
FALSE	High	Master Protein	F1N7L8	Basal body orientation factor 1 OS=Bos taurus OX=9913 GN=BBOF1 PE=4 SV=2	0	5.91469	6.44567	3	3	3	1	543	63.936	9.29	High		0	3
FALSE	High	Master Protein	Q3SYS7	IQ domain-containing protein F1 OS=Bos taurus OX=9913 GN=IQCF1 PE=2 SV=1	0	5.90068	7.17703	2	3	2	1	209	24.179	9.86	High		3.85672	2
FALSE	High	Master Protein	A6H7I3	Protein angel homolog 2 OS=Bos taurus OX=9913 GN=ANGEL2 PE=2 SV=1	0	5.78964	7.53676	3	3	3	1	544	62.308	7.52	High		0	3
FALSE	High	Master Protein	A0A3Q1LVF9	AP-2 complex subunit alpha OS=Bos taurus OX=9913 GN=AP2A1 PE=1 SV=1	0	5.72732	3.98773	3	3	3	1	978	107.658	7.06	High		2.01754	3
FALSE	High	Master Protein	A0A3Q1M172	Uncharacterized protein OS=Bos taurus OX=9913 PE=3 SV=1	0	5.61477	10.2679	2	3	2	1	224	25.047	5.81	High		0	2
FALSE	High	Master Protein	A0A3Q1M7X0	Peptidase S1 domain-containing protein OS=Bos taurus OX=9913 GN=LOC112443487 PE=3 SV=1	0	5.59868	5.15464	2	3	2	1	388	41.375	6.7	High		0	2
FALSE	High	Master Protein	F1MDK7	Testis expressed 47 OS=Bos taurus OX=9913 GN=TEX47 PE=4 SV=3	0	5.587	17.4603	3	3	3	1	252	29.278	8.5	High		0	3
FALSE	High	Master Protein	Q8HXG5	NADH dehydrogenase [ubiquinone] 1 beta subcomplex subunit 11, mitochondrial OS=Bos taurus OX=9913 GN=NDUFB11 PE=1 SV=2	0	5.5703	20.7792	2	3	2	1	154	17.562	5.41	High		0	2
FALSE	High	Master Protein	F1MZG1	Spermatogenesis-associated protein 6 OS=Bos taurus OX=9913 GN=SPATA6 PE=4 SV=3	0	5.50344	6.96721	3	3	3	1	488	56.171	8.73	High		0	3
FALSE	High	Master Protein	A0A3Q1MT14	Testis expressed 49 OS=Bos taurus OX=9913 GN=TEX49 PE=4 SV=1	0	5.42045	25.1908	2	3	2	1	131	15.408	9.7	High		0	2
FALSE	High	Master Protein	Q3T147	Spliceosome RNA helicase DDX39B OS=Bos taurus OX=9913 GN=DDX39B PE=2 SV=1	0	5.35271	6.7757	2	3	1	1	428	48.933	5.67	High		0	2
FALSE	High	Master Protein	A0A3Q1MMZ5	NIPSNAP domain-containing protein OS=Bos taurus OX=9913 PE=4 SV=1	0	5.27576	8.74525	2	3	2	1	263	30.792	9.1	High		0	2
FALSE	High	Master Protein	A0A3Q1N0G2	Phosphatidylserine lipase ABHD16A OS=Bos taurus OX=9913 GN=ABHD16A PE=4 SV=1	0	5.20866	5.00782	2	3	2	1	639	71.695	8.75	High		0	2
FALSE	High	Master Protein	E1BFD3	Membrane associated ring-CH-type finger 10 OS=Bos taurus OX=9913 GN=MARCHF10 PE=4 SV=3	0	5.1315	2.47219	2	3	2	1	809	89.576	6.57	High		3.35311	2
FALSE	High	Master Protein	Q5E970	DEAD (Asp-Glu-Ala-Asp) box polypeptide 39 isoform 1 OS=Bos taurus OX=9913 GN=DDX39A PE=2 SV=1	0	4.97855	5.62061	2	3	1	1	427	49.112	5.68	High		0	2
FALSE	High	Master Protein	A6QNX2	DPP7 protein OS=Bos taurus OX=9913 GN=DPP7 PE=2 SV=1	0	4.88344	7.17213	2	3	2	1	488	53.609	5.24	High		0	2
FALSE	High	Master Protein	E1BC82	KRAB domain-containing protein OS=Bos taurus OX=9913 GN=IZUMO2 PE=4 SV=3	0	4.77598	10.7143	2	3	2	1	224	25.753	8.1	High		0	2
FALSE	High	Master Protein	E1BM45	Phosphatidylinositol glycan anchor biosynthesis class N OS=Bos taurus OX=9913 GN=PIGN PE=4 SV=2	0	4.70799	3.86681	3	3	3	1	931	105.312	7.96	High		0	3
FALSE	High	Master Protein	E1BJL8	Folate receptor alpha OS=Bos taurus OX=9913 GN=FOLR1 PE=4 SV=2	0	4.70225	9.68992	2	3	2	1	258	29.503	7.91	High		0	2
FALSE	High	Master Protein	Q2NKR7	Protein FAM162A OS=Bos taurus OX=9913 GN=FAM162A PE=2 SV=1	0	4.66314	10.8974	1	3	1	1	156	17.725	9.77	High		0	1
FALSE	High	Master Protein	A0A3Q1M728	Uncharacterized protein OS=Bos taurus OX=9913 PE=4 SV=1	0	4.61967	4.73373	1	3	1	1	169	18.393	9.42	High		1.6461	1
FALSE	High	Master Protein	Q0P5F6	CYB5B protein OS=Bos taurus OX=9913 GN=CYB5B PE=2 SV=2	0	4.56089	36.3014	2	3	2	1	146	16.268	5.17	High		0	2
FALSE	High	Master Protein	Q5E971	Transmembrane emp24 domain-containing protein 10 OS=Bos taurus OX=9913 GN=TMED10 PE=2 SV=1	0	4.48455	9.13242	2	3	2	1	219	24.812	6.68	High		0	2
FALSE	High	Master Protein	F1N0V3	Uncharacterized protein OS=Bos taurus OX=9913 GN=C11H2orf81 PE=4 SV=3	0	4.4383	4.24528	2	3	2	1	636	68.902	5.35	High		0	2
FALSE	High	Master Protein	A0A3Q1MC89	Dickkopf like acrosomal protein 1 OS=Bos taurus OX=9913 GN=DKKL1 PE=4 SV=1	0	4.43633	8.66426	2	3	2	1	277	30.722	7.77	High		1.72254	2
FALSE	High	Master Protein	Q3T0M7	Ran-specific GTPase-activating protein OS=Bos taurus OX=9913 GN=RANBP1 PE=2 SV=1	0	4.36748	13.1068	2	3	2	1	206	23.698	5.02	High		0	2
FALSE	High	Master Protein	A0A3Q1MK96	40S ribosomal protein S12 OS=Bos taurus OX=9913 GN=RPS12 PE=3 SV=1	0	4.28598	10.4803	2	3	2	1	229	25.404	8.24	High		0	2
FALSE	High	Master Protein	A0A3Q1M752	Enhancer of mRNA decapping 4 OS=Bos taurus OX=9913 GN=EDC4 PE=4 SV=1	0	4.26958	2.02939	2	3	2	1	1429	154.481	5.82	High		0	2
FALSE	High	Master Protein	Q17QL5	Cell cycle control protein 50A OS=Bos taurus OX=9913 GN=TMEM30A PE=1 SV=1	0	4.20691	7.20222	2	3	2	1	361	40.658	8.46	High		0	2
FALSE	High	Master Protein	A0A452DIB4	NADH dehydrogenase [ubiquinone] 1 alpha subcomplex subunit 6 OS=Bos taurus OX=9913 GN=NDUFA6 PE=3 SV=1	0	4.00231	5.19481	1	3	1	1	154	17.787	10.14	High		3.42623	1
FALSE	High	Master Protein	F1N6A0	Isochorismatase domain-containing protein 2 OS=Bos taurus OX=9913 GN=ISOC2 PE=4 SV=1	0.000334001	3.74415	17.6471	2	3	2	1	204	22.374	8.37	High		0	2
FALSE	High	Master Protein	Q0VBW4	Uncharacterized protein LOC777593 OS=Bos taurus OX=9913 GN=LOC777593 PE=2 SV=1	0.00221099	3.46005	8.88889	1	3	1	1	90	10.49	7.94	High		0	1
FALSE	High	Master Protein	Q1RMN5	Spermatogenesis associated 3 OS=Bos taurus OX=9913 GN=SPATA3 PE=2 SV=1	0.00221099	3.41657	3.47826	1	3	1	1	230	24.378	11.46	High		1.74392	1
FALSE	High	Master Protein	Q5RZ69	Sperm mitochondria-associated cysteine-rich protein OS=Bos taurus OX=9913 GN=SMCP PE=2 SV=1	0.00221099	3.35399	23.301	1	3	1	1	103	10.969	8.1	High		0	1
FALSE	High	Master Protein	A5PK65	D-dopachrome decarboxylase OS=Bos taurus OX=9913 GN=DDT PE=3 SV=1	0.00221099	3.16639	11.0169	2	3	2	1	118	12.869	7.2	High		0	2
FALSE	High	Master Protein	Q02365	NADH dehydrogenase [ubiquinone] 1 beta subcomplex subunit 3 OS=Bos taurus OX=9913 GN=NDUFB3 PE=1 SV=2	0.00466881	2.61654	12.2449	1	3	1	1	98	11.134	9.23	High		0	1
FALSE	Medium	Master Protein	F1N337	TEPSIN adaptor related protein complex 4 accessory protein OS=Bos taurus OX=9913 GN=TEPSIN PE=4 SV=3	0.0209115	1.93855	1.00334	1	3	1	1	598	62.338	6.62	High		3.55069	1
FALSE	High	Master Protein	E1B9G6	LRP2 binding protein OS=Bos taurus OX=9913 GN=LRP2BP PE=4 SV=2	0	13.3191	4.88506	1	2	1	1	348	39.842	8.27	High		3.20643	1
FALSE	High	Master Protein	H7BWW2	Beta-hexosaminidase OS=Bos taurus OX=9913 GN=HEXB PE=3 SV=1	0	12.6841	5.58659	2	2	2	1	537	61.223	7.77	High		0	2
FALSE	High	Master Protein	A0A3Q1ME81	Thioredoxin like 1 OS=Bos taurus OX=9913 GN=TXNL1 PE=1 SV=1	0	11.8968	11.6438	2	2	2	1	292	32.725	5.07	High		2.68265	2
FALSE	High	Master Protein	F1N6T4	NDK domain-containing protein OS=Bos taurus OX=9913 GN=NME4 PE=3 SV=2	0	11.7524	4.31373	1	2	1	1	255	27.363	10.73	High		2.00484	1
FALSE	High	Master Protein	E1BEI2	Signal peptidase complex subunit 2 OS=Bos taurus OX=9913 GN=SPCS2 PE=1 SV=2	0	10.8451	16.3717	2	2	2	1	226	24.872	8.57	High		2.01949	2
FALSE	High	Master Protein	F1MCS6	Coiled-coil domain containing 38 OS=Bos taurus OX=9913 GN=CCDC38 PE=4 SV=3	0	10.7308	4.46602	2	2	2	1	515	60.275	8.44	High		2.36574	2
FALSE	High	Master Protein	Q32S21	FabG-like protein OS=Bos taurus OX=9913 GN=HSD17B8 PE=2 SV=1	0	10.3494	10.4247	2	2	2	1	259	26.452	6.9	High		2.85199	2
FALSE	High	Master Protein	A0A3Q1LVR8	Uncharacterized protein OS=Bos taurus OX=9913 PE=4 SV=1	0	10.2364	18.4783	1	2	1	1	92	10.408	8.6	High		2.21375	1
FALSE	High	Master Protein	F6RG16	Enolase 4 OS=Bos taurus OX=9913 GN=ENO4 PE=4 SV=2	0	9.78546	4.73083	2	2	2	1	613	67.437	5.27	High		0	2
FALSE	High	Master Protein	Q3SZX9	Coiled-coil domain-containing protein 113 OS=Bos taurus OX=9913 GN=CCDC113 PE=1 SV=1	0	9.74241	5.88235	2	2	2	1	391	45.84	9.13	High		1.90082	2
FALSE	High	Master Protein	Q5E983	Elongation factor 1-beta OS=Bos taurus OX=9913 GN=EEF1B PE=2 SV=3	0	9.63596	14.6667	2	2	2	1	225	24.789	4.67	High		1.91349	2
FALSE	High	Master Protein	G1K1P8	Peptidylprolyl isomerase OS=Bos taurus OX=9913 GN=FKBP2 PE=4 SV=2	0	9.37208	16.0494	2	2	2	1	162	17.694	9.32	High		0	2
FALSE	High	Master Protein	E1BNA2	X-prolyl aminopeptidase 3 OS=Bos taurus OX=9913 GN=XPNPEP3 PE=3 SV=1	0	9.23545	4.14201	1	2	1	1	507	57.283	7.49	High		0	1
FALSE	High	Master Protein	A5D7G6	STT3 oligosaccharyltransferase complex catalytic subunit B OS=Bos taurus OX=9913 GN=STT3B PE=2 SV=1	0	9.19818	2.79805	2	2	2	1	822	93.156	8.91	High		2.41798	2
FALSE	High	Master Protein	G3X8G1	ATP6V1F neighbor OS=Bos taurus OX=9913 GN=ATP6V1FNB PE=4 SV=1	0	9.12001	7.95455	1	2	1	1	176	20.235	9.89	High		0	1
FALSE	High	Master Protein	E1BNV4	SRSF protein kinase 1 OS=Bos taurus OX=9913 GN=SRPK1 PE=4 SV=3	0	8.95246	4.65116	2	2	2	1	645	73.235	5.55	High		2.05142	2
FALSE	High	Master Protein	A0A3Q1M3K7	Ras-related protein Rab-7a OS=Bos taurus OX=9913 GN=RAB7A PE=1 SV=1	0	8.83811	10.3306	2	2	2	1	242	26.369	9.38	High		0	2
FALSE	High	Master Protein	A0A3Q1LTJ2	Doublecortin domain containing 2C OS=Bos taurus OX=9913 GN=DCDC2C PE=4 SV=1	0	8.66559	7.25076	2	2	2	1	331	36.742	9.8	High		3.96904	2
FALSE	High	Master Protein	A0A452DIB1	Ras-related protein Rab-18 OS=Bos taurus OX=9913 GN=RAB18 PE=4 SV=1	0	8.6082	12.8205	2	2	2	1	234	25.952	7.71	High		1.86404	2
FALSE	High	Master Protein	Q1JPA0	Aldehyde dehydrogenase family 3 member B1 OS=Bos taurus OX=9913 GN=ALDH3B1 PE=2 SV=1	0	8.58865	5.98291	2	2	2	1	468	51.767	8.05	High		2.17402	2
FALSE	High	Master Protein	A6QLZ6	GLRX5 protein OS=Bos taurus OX=9913 GN=GLRX5 PE=1 SV=1	0	8.55886	20.8861	2	2	2	1	158	16.765	7.99	High		1.77585	2
FALSE	High	Master Protein	G3MZG7	Uncharacterized protein OS=Bos taurus OX=9913 PE=3 SV=1	0	8.53934	19.3939	2	2	2	1	165	17.84	9.29	High		1.77906	2
FALSE	High	Master Protein	Q17Q88	Chromosome 1 open reading frame 41 ortholog OS=Bos taurus OX=9913 GN=HSPB11 PE=2 SV=1	0	8.32277	11.8881	1	2	1	1	143	16.389	5.31	High		0	1
FALSE	High	Master Protein	F1MZU0	Uncharacterized protein OS=Bos taurus OX=9913 GN=DNAH14 PE=4 SV=3	0	8.25389	0.597229	2	2	1	1	4186	482.718	6.64	High		2.57741	2
FALSE	High	Master Protein	Q3T122	Eukaryotic translation initiation factor 3 subunit D OS=Bos taurus OX=9913 GN=EIF3D PE=2 SV=1	0	8.02694	5.65693	2	2	2	1	548	63.89	6.05	High		0	2
FALSE	High	Master Protein	E1BBU8	Hyaluronidase OS=Bos taurus OX=9913 GN=LOC527125 PE=3 SV=3	0	7.88725	5.31697	2	2	2	1	489	55.91	8.72	High		1.71977	2
FALSE	High	Master Protein	E1BN60	Solute carrier family 30 member 1 OS=Bos taurus OX=9913 GN=SLC30A1 PE=4 SV=1	0	7.88593	5.5336	2	2	2	1	506	55.343	6.18	High		1.77514	2
FALSE	High	Master Protein	Q0VC58	Trimeric intracellular cation channel type B OS=Bos taurus OX=9913 GN=TMEM38B PE=2 SV=1	0	7.8601	9.96564	2	2	2	1	291	32.43	9.31	High		0	2
FALSE	High	Master Protein	F1N632	Dolichyl-diphosphooligosaccharide--protein glycosyltransferase 48 kDa subunit OS=Bos taurus OX=9913 GN=DDOST PE=3 SV=3	0	7.84212	3.66972	2	2	2	1	545	60.314	8.34	High		1.62708	2
FALSE	High	Master Protein	G3MZK0	2-aminoethanethiol dioxygenase OS=Bos taurus OX=9913 GN=ADO PE=4 SV=2	0	7.79493	6.86695	1	2	1	1	233	25.862	5.81	High		0	1
FALSE	High	Master Protein	Q2HJG5	Vacuolar protein sorting-associated protein 35 OS=Bos taurus OX=9913 GN=VPS35 PE=2 SV=1	0	7.70947	4.27136	2	2	2	1	796	91.693	5.49	High		0	2
FALSE	High	Master Protein	G3X6Z1	Patatin like phospholipase domain containing 7 OS=Bos taurus OX=9913 GN=PNPLA7 PE=4 SV=2	0	7.54671	1.92735	2	2	2	1	1349	148.365	8.06	High		0	2
FALSE	High	Master Protein	Q9XSJ0	Ubiquitin carboxyl-terminal hydrolase isozyme L5 OS=Bos taurus OX=9913 GN=UCHL5 PE=2 SV=1	0	7.53283	9.45122	2	2	2	1	328	37.408	5.4	High		2.00889	2
FALSE	High	Master Protein	F1MJQ5	Protein arginine methyltransferase NDUFAF7 OS=Bos taurus OX=9913 GN=NDUFAF7 PE=3 SV=2	0	7.43887	5.89569	2	2	2	1	441	49.279	6.8	High		0	2
FALSE	High	Master Protein	Q9BGI2	Peroxiredoxin-4 OS=Bos taurus OX=9913 GN=PRDX4 PE=2 SV=1	0	7.38252	13.5036	2	2	2	1	274	30.722	6.44	High		0	2
FALSE	High	Master Protein	F1MEX9	Acyl-CoA synthetase long chain family member 3 OS=Bos taurus OX=9913 GN=ACSL3 PE=4 SV=3	0	7.18423	5	2	2	2	1	720	80.23	8.48	High		0	2
FALSE	High	Master Protein	A0A3Q1LJA0	Spermatogenesis associated 7 OS=Bos taurus OX=9913 GN=SPATA7 PE=4 SV=1	0	7.12477	5.56553	2	2	2	1	557	62.551	6.21	High		0	2
FALSE	High	Master Protein	A0A3Q1LY50	Sulfurtransferase OS=Bos taurus OX=9913 PE=4 SV=1	0	7.08531	17.6101	2	2	2	1	159	17.818	8.51	High		0	2
FALSE	High	Master Protein	Q3T028	Testis-specific gene 13 protein OS=Bos taurus OX=9913 GN=TSGA13 PE=2 SV=2	0	7.06007	13.2353	2	2	2	1	272	31.807	9.79	High		0	2
FALSE	High	Master Protein	Q0II26	Aminoacyl tRNA synthase complex-interacting multifunctional protein 2 OS=Bos taurus OX=9913 GN=AIMP2 PE=2 SV=1	0	7.05317	10.3125	2	2	2	1	320	35.156	6.46	High		0	2
FALSE	High	Master Protein	G3N1J2	Exportin 7 OS=Bos taurus OX=9913 GN=XPO7 PE=4 SV=1	0	7.05034	2.75735	2	2	2	1	1088	123.974	6.48	High		0	2
FALSE	High	Master Protein	Q32KP9	Nuclear transport factor 2 OS=Bos taurus OX=9913 GN=NUTF2 PE=2 SV=1	0	6.98283	23.622	2	2	2	1	127	14.469	5.38	High		0	2
FALSE	High	Master Protein	A0A3S5ZPM3	6-phosphogluconate dehydrogenase, decarboxylating OS=Bos taurus OX=9913 GN=PGD PE=1 SV=1	0	6.97023	3.75671	2	2	2	1	559	60.741	8.19	High		2.16195	2
FALSE	High	Master Protein	Q05B51	Ferredoxin-2, mitochondrial OS=Bos taurus OX=9913 GN=FDX2 PE=2 SV=1	0	6.91032	5.91398	1	2	1	1	186	19.934	5.38	High		1.89692	1
FALSE	High	Master Protein	A0A3S5ZPE5	Chromosome 13 C20orf85 homolog OS=Bos taurus OX=9913 GN=C13H20orf85 PE=4 SV=1	0	6.9053	14.5985	2	2	2	1	137	15.777	8.84	High		0	2
FALSE	High	Master Protein	Q32L99	Prostaglandin reductase 2 OS=Bos taurus OX=9913 GN=PTGR2 PE=2 SV=1	0	6.87609	9.97151	2	2	2	1	351	38.375	5.53	High		0	2
FALSE	High	Master Protein	F1MDN4	60S acidic ribosomal protein P0 OS=Bos taurus OX=9913 GN=RPLP0 PE=3 SV=2	0	6.85152	10.6918	2	2	2	1	318	34.379	5.97	High		0	2
FALSE	High	Master Protein	Q5E9I7	Methylosome protein 50 OS=Bos taurus OX=9913 GN=WDR77 PE=2 SV=1	0	6.80901	5.55556	2	2	2	1	342	36.766	5.36	High		1.60007	2
FALSE	High	Master Protein	F1MF33	Tetratricopeptide repeat domain 26 OS=Bos taurus OX=9913 GN=TTC26 PE=4 SV=3	0	6.79654	5.77617	2	2	2	1	554	64.087	6.67	High		1.77386	2
FALSE	High	Master Protein	A0A3Q1M5W1	Testis expressed 45 OS=Bos taurus OX=9913 GN=TEX45 PE=4 SV=1	0	6.74185	12.4402	2	2	2	1	209	23.562	8.22	High		0	2
FALSE	High	Master Protein	A7YW45	Protein arginine N-methyltransferase 5 OS=Bos taurus OX=9913 GN=PRMT5 PE=2 SV=1	0	6.70421	8.00628	2	2	2	1	637	72.583	6.29	High		0	2
FALSE	High	Master Protein	Q2KJ16	Phosphorylase b kinase gamma catalytic chain, liver/testis isoform OS=Bos taurus OX=9913 GN=PHKG2 PE=2 SV=1	0	6.67686	7.14286	2	2	2	1	406	46.513	6.27	High		1.9317	2
FALSE	High	Master Protein	P42899	60S acidic ribosomal protein P2 OS=Bos taurus OX=9913 GN=RPLP2 PE=3 SV=1	0	6.67409	21.7391	2	2	2	1	115	11.695	4.61	High		0	2
FALSE	High	Master Protein	E1BAV1	Leucine rich repeats and guanylate kinase domain containing OS=Bos taurus OX=9913 GN=LRGUK PE=4 SV=2	0	6.66769	2.17129	2	2	2	1	829	94.388	6.73	High		1.78424	2
FALSE	High	Master Protein	Q2HJ94	DnaJ homolog subfamily A member 2 OS=Bos taurus OX=9913 GN=DNAJA2 PE=2 SV=1	0	6.64661	7.03883	2	2	2	1	412	45.733	6.48	High		0	2
FALSE	High	Master Protein	A0A452DIY7	Outer dense fiber protein 3-like protein 1 OS=Bos taurus OX=9913 GN=ODF3L1 PE=4 SV=1	0	6.5811	10.9453	2	2	2	1	201	22.314	9.99	High		0	2
FALSE	High	Master Protein	A5D7I1	EPS15 protein OS=Bos taurus OX=9913 GN=EPS15 PE=2 SV=1	0	6.58004	2.96703	2	2	2	1	910	100.145	4.61	High		1.77379	2
FALSE	High	Master Protein	F1MW03	Thiosulfate sulfurtransferase like domain containing 1 OS=Bos taurus OX=9913 GN=TSTD1 PE=1 SV=2	0	6.54449	11.4035	1	2	1	1	114	12.554	5.55	High		0	1
FALSE	High	Master Protein	Q5E9F7	Cofilin-1 OS=Bos taurus OX=9913 GN=CFL1 PE=2 SV=3	0	6.53222	18.6747	2	2	2	1	166	18.507	8	High		0	2
FALSE	High	Master Protein	A0A140T831	Cystatin-B OS=Bos taurus OX=9913 GN=CSTB PE=3 SV=2	0	6.48592	8.05369	1	2	1	1	149	16.384	8.79	High		0	1
FALSE	High	Master Protein	Q3SZC4	NSFL1 cofactor p47 OS=Bos taurus OX=9913 GN=NSFL1C PE=2 SV=1	0	6.46042	8.37838	2	2	2	1	370	40.629	5.19	High		0	2
FALSE	High	Master Protein	F2Z4E7	Interleukin enhancer binding factor 2 OS=Bos taurus OX=9913 GN=ILF2 PE=4 SV=1	0	6.45973	8.20513	2	2	2	1	390	43.035	5.26	High		0	2
FALSE	High	Master Protein	P35605	Coatomer subunit beta' OS=Bos taurus OX=9913 GN=COPB2 PE=1 SV=3	0	6.44826	4.63576	2	2	2	1	906	102.328	5.27	High		0	2
FALSE	High	Master Protein	A0A452DI44	26S proteasome non-ATPase regulatory subunit 4 OS=Bos taurus OX=9913 GN=PSMD4 PE=4 SV=1	0	6.41139	6.95067	2	2	2	1	446	48.553	4.83	High		0	2
FALSE	High	Master Protein	F1MH25	Archaelysin family metallopeptidase 2 OS=Bos taurus OX=9913 GN=AMZ2 PE=4 SV=3	0	6.35049	6.11111	2	2	2	1	360	41.397	8.51	High		0	2
FALSE	High	Master Protein	P48616	Vimentin OS=Bos taurus OX=9913 GN=VIM PE=1 SV=3	0	6.33149	5.15021	2	2	2	1	466	53.695	5.12	High		1.69354	2
FALSE	High	Master Protein	F1N0F7	Eukaryotic translation initiation factor 5 OS=Bos taurus OX=9913 GN=EIF5 PE=4 SV=1	0	6.31225	6.75991	2	2	2	1	429	48.941	5.58	High		0	2
FALSE	High	Master Protein	A0A3Q1LM43	DnaJ homolog subfamily B member 6 OS=Bos taurus OX=9913 GN=DNAJB6 PE=4 SV=1	0	6.29886	6.31868	2	2	1	1	364	39.591	8.95	High		0	2
FALSE	High	Master Protein	A0A3Q1MQU7	Transmembrane protein 11, mitochondrial OS=Bos taurus OX=9913 GN=TMEM11 PE=4 SV=1	0	6.27565	6.71937	2	2	2	1	253	27.509	8.53	High		3.76345	2
FALSE	High	Master Protein	Q32LJ9	Eukaryotic translation initiation factor 1B OS=Bos taurus OX=9913 GN=EIF1B PE=2 SV=1	0	6.25185	26.5487	2	2	2	1	113	12.816	7.37	High		0	2
FALSE	High	Master Protein	P52556	Flavin reductase (NADPH) OS=Bos taurus OX=9913 GN=BLVRB PE=1 SV=2	0	6.17967	18.4466	2	2	2	1	206	22.118	7.11	High		0	2
FALSE	High	Master Protein	P06623	2',3'-cyclic-nucleotide 3'-phosphodiesterase OS=Bos taurus OX=9913 GN=CNP PE=2 SV=2	0	6.17836	9.25	2	2	2	1	400	44.847	8.41	High		0	2
FALSE	High	Master Protein	E1BM93	Retinol dehydrogenase 11 OS=Bos taurus OX=9913 GN=RDH11 PE=3 SV=2	0	6.16706	7.64706	2	2	2	1	340	37.783	9.31	High		0	2
FALSE	High	Master Protein	E1BLV6	Valyl-tRNA synthetase OS=Bos taurus OX=9913 GN=VARS1 PE=1 SV=3	0	6.06954	3.00633	2	2	2	1	1264	140.171	7.47	High		0	2
FALSE	High	Master Protein	F6Q087	G1 to S phase transition 1 OS=Bos taurus OX=9913 GN=GSPT1 PE=4 SV=2	0	6.06872	5.50314	2	2	2	1	636	68.698	5.25	High		0	2
FALSE	High	Master Protein	P21282	V-type proton ATPase subunit C 1 OS=Bos taurus OX=9913 GN=ATP6V1C1 PE=1 SV=3	0	6.05907	6.80628	2	2	2	1	382	43.958	7.42	High		1.71798	2
FALSE	High	Master Protein	Q5EAC7	Anamorsin OS=Bos taurus OX=9913 GN=CIAPIN1 PE=2 SV=1	0	6.0543	4.83871	1	2	1	1	310	33.184	5.38	High		0	1
FALSE	High	Master Protein	F1MTP5	WD repeat-containing protein 1 OS=Bos taurus OX=9913 GN=WDR1 PE=4 SV=2	0	6.03758	5.77558	2	2	2	1	606	66.235	6.77	High		0	2
FALSE	High	Master Protein	F1MX23	SH3 domain containing GRB2 like 3, endophilin A3 OS=Bos taurus OX=9913 GN=SH3GL3 PE=4 SV=3	0	6.02785	8.64553	2	2	2	1	347	39.098	5.47	High		1.61734	2
FALSE	High	Master Protein	E1BGC1	Methylcrotonoyl-CoA carboxylase 1 OS=Bos taurus OX=9913 GN=MCCC1 PE=1 SV=2	0	6.02366	4.13885	2	2	2	1	749	83.09	8.05	High		0	2
FALSE	High	Master Protein	Q32PB2	RIIa domain-containing protein 1 OS=Bos taurus OX=9913 GN=RIIAD1 PE=4 SV=1	0	6.01653	18.4783	1	2	1	1	92	10.803	9.48	High		0	1
FALSE	High	Master Protein	Q5E9C3	Sjoegren syndrome nuclear autoantigen 1 homolog OS=Bos taurus OX=9913 GN=SSNA1 PE=3 SV=1	0	6.01295	20.1681	2	2	2	1	119	13.591	5.68	High		0	2
FALSE	High	Master Protein	F1MWI0	Dynein regulatory complex protein 9 OS=Bos taurus OX=9913 GN=IQCG PE=4 SV=1	0	6.00712	5.26316	2	2	2	1	437	51.17	7.53	High		2.16192	2
FALSE	High	Master Protein	Q3ZBA6	DnaJ homolog subfamily B member 11 OS=Bos taurus OX=9913 GN=DNAJB11 PE=2 SV=1	0	6.00678	10.8939	2	2	2	1	358	40.479	6.32	High		0	2
FALSE	High	Master Protein	A0A3Q1MH54	Caseinolytic mitochondrial matrix peptidase chaperone subunit OS=Bos taurus OX=9913 GN=CLPX PE=4 SV=1	0	6.0016	3.62319	2	2	2	1	690	76.105	8.35	High		0	2
FALSE	High	Master Protein	A0A452DID6	Dehydrogenase/reductase SDR family member 11 OS=Bos taurus OX=9913 GN=DHRS11 PE=3 SV=1	0	5.97833	9.09091	2	2	2	1	330	35.516	7.14	High		1.97395	2
FALSE	High	Master Protein	A0A3Q1MS24	V-type proton ATPase subunit a OS=Bos taurus OX=9913 GN=ATP6V0A1 PE=3 SV=1	0	5.97278	2.781	2	2	2	1	863	98.654	6.39	High		0	2
FALSE	High	Master Protein	A7YWM6	RNASE13 protein OS=Bos taurus OX=9913 GN=RNASE13 PE=2 SV=1	0	5.95509	16.3399	2	2	2	1	153	17.82	8.09	High		0	2
FALSE	High	Master Protein	Q5E9F5	Transgelin-2 OS=Bos taurus OX=9913 GN=TAGLN2 PE=2 SV=3	0	5.90798	13.0653	2	2	2	1	199	22.412	8.24	High		1.74546	2
FALSE	High	Master Protein	A0A3Q1LX93	CXXC motif-containing zinc-binding protein OS=Bos taurus OX=9913 GN=CZIB PE=4 SV=1	0	5.87549	18.125	2	2	2	1	160	18.085	5.12	High		0	2
FALSE	High	Master Protein	A8YXY3	Selenoprotein F OS=Bos taurus OX=9913 GN=SELENOF PE=2 SV=2	0	5.86621	17.9012	2	2	2	1	162	17.964	5.21	High		0	2
FALSE	High	Master Protein	Q5EAC6	Hsp90 co-chaperone Cdc37 OS=Bos taurus OX=9913 GN=CDC37 PE=2 SV=1	0	5.85072	8.42105	2	2	2	1	380	44.552	5.17	High		0	2
FALSE	High	Master Protein	A0A3Q1NE33	BPI fold-containing family A member 1 OS=Bos taurus OX=9913 GN=BPIFA1 PE=4 SV=1	0	5.80546	5.53936	1	2	1	1	343	36.342	8.35	High		0	1
FALSE	High	Master Protein	A6QP46	IGBP1 protein OS=Bos taurus OX=9913 GN=IGBP1 PE=2 SV=1	0	5.80492	5.30973	2	2	2	1	339	38.945	5.43	High		2.49984	2
FALSE	High	Master Protein	A0A3Q1MTZ5	Tricarboxylate transport protein, mitochondrial OS=Bos taurus OX=9913 GN=SLC25A1 PE=3 SV=1	0	5.78245	7.37179	2	2	2	1	312	34.161	9.89	High		0	2
FALSE	High	Master Protein	E1BID7	Tripartite motif containing 69 OS=Bos taurus OX=9913 GN=TRIM69 PE=4 SV=2	0	5.75959	4.49898	2	2	2	1	489	56.061	7.18	High		0	2
FALSE	High	Master Protein	A0A452DIA7	40S ribosomal protein S2 OS=Bos taurus OX=9913 GN=RPS2 PE=3 SV=1	0	5.75582	7.44337	2	2	2	1	309	32.955	10.24	High		0	2
FALSE	High	Master Protein	Q32LC3	Eukaryotic translation initiation factor 1A X-linked OS=Bos taurus OX=9913 GN=EIF1AX PE=2 SV=1	0	5.73941	14.5833	2	2	2	1	144	16.45	5.24	High		0	2
FALSE	High	Master Protein	F1MCK4	Uncharacterized protein OS=Bos taurus OX=9913 GN=RAB4B PE=4 SV=3	0	5.70475	11.4679	2	2	2	1	218	24.127	6.06	High		0	2
FALSE	High	Master Protein	A0A140T846	DNA-(apurinic or apyrimidinic site) lyase OS=Bos taurus OX=9913 GN=APEX1 PE=3 SV=1	0	5.6768	11.0063	2	2	2	1	318	35.561	8.1	High		0	2
FALSE	High	Master Protein	Q3T160	Nucleophosmin OS=Bos taurus OX=9913 GN=NPM1 PE=2 SV=1	0	5.66389	11.2245	2	2	2	1	294	32.683	4.77	High		0	2
FALSE	High	Master Protein	A6QP36	LMAN2 protein OS=Bos taurus OX=9913 GN=LMAN2 PE=2 SV=1	0	5.63834	6.40669	2	2	2	1	359	40.376	7.58	High		1.67503	2
FALSE	High	Master Protein	Q3SZI0	Mannose-6-phosphate isomerase OS=Bos taurus OX=9913 GN=MPI PE=2 SV=3	0	5.611	8.74704	2	2	2	1	423	46.339	6.02	High		0	2
FALSE	High	Master Protein	E1BA27	Glomulin, FKBP associated protein OS=Bos taurus OX=9913 GN=GLMN PE=4 SV=2	0	5.58683	4.39189	2	2	2	1	592	67.646	5.25	High		0	2
FALSE	High	Master Protein	E1BP91	Aminopeptidase OS=Bos taurus OX=9913 GN=NPEPPS PE=1 SV=2	0	5.56243	2.60586	2	2	2	1	921	103.534	5.83	High		3.30793	2
FALSE	High	Master Protein	F1MSZ0	Serine/threonine kinase like domain containing 1 OS=Bos taurus OX=9913 GN=STKLD1 PE=4 SV=3	0	5.5403	5.52326	2	2	2	1	688	76.173	6.54	High		0	2
FALSE	High	Master Protein	A0A3Q1MA60	Eukaryotic translation initiation factor 3 subunit C OS=Bos taurus OX=9913 GN=EIF3CL PE=1 SV=1	0	5.51181	2.74123	2	2	2	1	912	105.349	5.76	High		1.62253	2
FALSE	High	Master Protein	F1N647	Fatty acid synthase OS=Bos taurus OX=9913 GN=FASN PE=1 SV=3	0	5.50912	1.2326	2	2	2	1	2515	274.236	6.29	High		1.78164	2
FALSE	High	Master Protein	A5PJC5	MLYCD protein OS=Bos taurus OX=9913 GN=MLYCD PE=2 SV=1	0	5.50635	4.60922	2	2	2	1	499	55.381	9.16	High		0	2
FALSE	High	Master Protein	E1BN34	BBS1 domain-containing protein OS=Bos taurus OX=9913 GN=BBS1 PE=4 SV=2	0	5.48465	3.74813	2	2	2	1	667	72.808	9.14	High		0	2
FALSE	High	Master Protein	E1B7R4	Eukaryotic translation initiation factor 3 subunit A OS=Bos taurus OX=9913 GN=EIF3A PE=3 SV=3	0	5.46247	1.59884	2	2	2	1	1376	165.948	6.79	High		0	2
FALSE	High	Master Protein	A7MBI6	GLOD4 protein OS=Bos taurus OX=9913 GN=GLOD4 PE=1 SV=1	0	5.44797	7.71812	2	2	2	1	298	33.232	5.96	High		1.68576	2
FALSE	High	Master Protein	F1N310	NADH-cytochrome b5 reductase OS=Bos taurus OX=9913 GN=CYB5R2 PE=3 SV=3	0	5.44104	6.22711	2	2	2	1	273	30.909	8.47	High		1.84314	2
FALSE	High	Master Protein	Q2YDM1	ADP-ribosylation factor-like protein 1 OS=Bos taurus OX=9913 GN=ARL1 PE=2 SV=1	0	5.38128	16.5746	2	2	2	1	181	20.414	5.72	High		0	2
FALSE	High	Master Protein	A0A3Q1M5A0	Fragile X mental retardation syndrome-related protein 1 OS=Bos taurus OX=9913 GN=FXR1 PE=4 SV=1	0	5.36745	3.54938	2	2	2	1	648	73.098	6.83	High		0	2
FALSE	High	Master Protein	Q3SZY8	Small membrane A-kinase anchor protein OS=Bos taurus OX=9913 PE=3 SV=1	0	5.35637	22.1053	2	2	2	1	95	10.962	4.84	High		1.734	2
FALSE	High	Master Protein	F1N3A8	Uncharacterized protein OS=Bos taurus OX=9913 GN=C27H4orf47 PE=4 SV=1	0	5.35451	8.73786	2	2	2	1	309	34.477	9.7	High		0	2
FALSE	High	Master Protein	A4FV12	SUMO-activating enzyme subunit 2 OS=Bos taurus OX=9913 GN=UBA2 PE=1 SV=1	0	5.35085	8.125	2	2	2	1	640	70.987	5.25	High		0	2
FALSE	High	Master Protein	P25975	Cathepsin L1 OS=Bos taurus OX=9913 GN=CTSL PE=1 SV=3	0	5.34904	7.78443	2	2	2	1	334	37.323	7.02	High		0	2
FALSE	High	Master Protein	A4IFT6	TMED7 protein OS=Bos taurus OX=9913 GN=TMED7 PE=1 SV=1	0	5.32075	9.77778	2	2	2	1	225	25.32	6.54	High		0	2
FALSE	High	Master Protein	Q5E995	40S ribosomal protein S6 OS=Bos taurus OX=9913 GN=RPS6 PE=2 SV=1	0	5.30267	10.8434	2	2	2	1	249	28.649	10.84	High		0	2
FALSE	High	Master Protein	F1MD71	F-box/WD repeat-containing protein 9 OS=Bos taurus OX=9913 GN=FBXW9 PE=4 SV=1	0	5.27602	5.02183	2	2	2	1	458	50.604	6.83	High		0	2
FALSE	High	Master Protein	F1MW08	Endoplasmic reticulum oxidoreductase 1 beta OS=Bos taurus OX=9913 GN=ERO1B PE=4 SV=3	0	5.27104	5.3719	2	2	2	1	484	55.347	7.93	High		1.62855	2
FALSE	High	Master Protein	A0A3Q1LR67	Uncharacterized protein OS=Bos taurus OX=9913 GN=RPL22 PE=1 SV=1	0	5.26854	18.6047	2	2	2	1	129	14.947	9.19	High		0	2
FALSE	High	Master Protein	F1N0X7	Family with sequence similarity 185 member A OS=Bos taurus OX=9913 GN=FAM185A PE=4 SV=3	0	5.26466	5.71429	2	2	2	1	385	41.495	7.14	High		0	2
FALSE	High	Master Protein	F1MQF9	Solute carrier family 9 member C1 OS=Bos taurus OX=9913 GN=SLC9C1 PE=4 SV=3	0	5.26204	2.3915	2	2	2	1	1129	130.518	7.56	High		0	2
FALSE	High	Master Protein	Q29RL2	Cysteine and histidine-rich domain-containing protein 1 OS=Bos taurus OX=9913 GN=CHORDC1 PE=2 SV=1	0	5.24302	12.6506	2	2	2	1	332	37.403	7.59	High		0	2
FALSE	High	Master Protein	A5PJP2	SAFB protein OS=Bos taurus OX=9913 GN=SAFB PE=2 SV=1	0	5.23994	3.10078	2	2	2	1	903	101.535	5.54	High		0	2
FALSE	High	Master Protein	A6QLD6	MYO1B protein OS=Bos taurus OX=9913 GN=MYO1B PE=2 SV=1	0	5.21406	2.28873	2	2	2	1	1136	131.747	9.31	High		1.63568	2
FALSE	High	Master Protein	F1MYX5	Lymphocyte cytosolic protein 1 OS=Bos taurus OX=9913 GN=LCP1 PE=1 SV=2	0	5.17168	5.70523	2	2	2	1	631	70.605	5.29	High		0	2
FALSE	High	Master Protein	A6QQX0	PBK protein OS=Bos taurus OX=9913 GN=PBK PE=2 SV=1	0	5.16058	5.8642	2	2	2	1	324	36.418	4.84	High		0	2
FALSE	High	Master Protein	F1MXQ5	Calpain 11 OS=Bos taurus OX=9913 GN=CAPN11 PE=3 SV=3	0	5.15409	10.2041	1	2	1	1	196	22.196	9.04	High		0	1
FALSE	High	Master Protein	A7MB90	CSNK1G2 protein OS=Bos taurus OX=9913 GN=CSNK1G2 PE=2 SV=1	0	5.14426	6.03865	2	2	2	1	414	47.238	9.06	High		2.37995	2
FALSE	High	Master Protein	G3X7D8	Ribosome-recycling factor, mitochondrial OS=Bos taurus OX=9913 GN=MRRF PE=4 SV=2	0	5.12447	10.5769	2	2	2	1	312	34.122	9.55	High		0	2
FALSE	High	Master Protein	A5PJZ1	Calcium-binding mitochondrial carrier protein SCaMC-1 OS=Bos taurus OX=9913 GN=SLC25A24 PE=2 SV=1	0	5.11469	3.56394	2	2	2	1	477	53.25	7.34	High		0	2
FALSE	High	Master Protein	Q29RJ1	Bis(5'-nucleosyl)-tetraphosphatase [asymmetrical] OS=Bos taurus OX=9913 GN=NUDT2 PE=2 SV=3	0	5.08385	27.8912	2	2	2	1	147	16.765	5.36	High		0	2
FALSE	High	Master Protein	A0A3Q1N318	Protein NDRG3 OS=Bos taurus OX=9913 GN=NDRG3 PE=4 SV=1	0	5.06645	3.86598	1	2	1	1	388	42.666	5.33	High		0	1
FALSE	High	Master Protein	F1MX73	Mitochondrial intermediate peptidase OS=Bos taurus OX=9913 GN=MIPEP PE=3 SV=2	0	5.03803	2.87356	2	2	2	1	696	79.294	7.18	High		0	2
FALSE	High	Master Protein	Q17QP9	Proteasome (Prosome, macropain) 26S subunit, non-ATPase, 14 OS=Bos taurus OX=9913 GN=PSMD14 PE=1 SV=1	0	4.9786	7.41935	2	2	2	1	310	34.555	6.52	High		0	2
FALSE	High	Master Protein	Q32P91	Testis expressed 36 OS=Bos taurus OX=9913 GN=TEX36 PE=2 SV=1	0	4.97021	9.40171	1	2	1	1	117	13.519	9.52	High		1.88121	1
FALSE	High	Master Protein	G3N2L2	Reticulocalbin 1 OS=Bos taurus OX=9913 GN=RCN1 PE=1 SV=2	0	4.95129	7.85498	2	2	2	1	331	38.797	4.88	High		0	2
FALSE	High	Master Protein	A0A3Q1MMR4	Phospholipase DDHD1 OS=Bos taurus OX=9913 GN=DDHD1 PE=4 SV=1	0	4.94735	2.66809	2	2	2	1	937	104.843	6.16	High		1.74477	2
FALSE	High	Master Protein	E1B7M8	Oxysterol-binding protein OS=Bos taurus OX=9913 GN=OSBP2 PE=3 SV=1	0	4.94693	2.9476	2	2	2	1	916	101.824	6.7	High		0	2
FALSE	High	Master Protein	P26882	Peptidyl-prolyl cis-trans isomerase D OS=Bos taurus OX=9913 GN=PPID PE=1 SV=6	0	4.94356	5.40541	2	2	2	1	370	40.595	6.55	High		0	2
FALSE	High	Master Protein	P22292	Mitochondrial 2-oxoglutarate/malate carrier protein OS=Bos taurus OX=9913 GN=SLC25A11 PE=1 SV=3	0	4.93237	7.96178	2	2	2	1	314	34.15	9.88	High		0	2
FALSE	High	Master Protein	Q5E9N5	Caseinolytic peptidase B protein homolog OS=Bos taurus OX=9913 GN=CLPB PE=2 SV=1	0	4.92762	3.24963	2	2	2	1	677	75.393	8.47	High		0	2
FALSE	High	Master Protein	A0A3Q1MNJ2	Eukaryotic translation initiation factor 3 subunit M OS=Bos taurus OX=9913 GN=EIF3M PE=3 SV=1	0	4.9223	7.5	2	2	2	1	400	45.463	5.86	High		0	2
FALSE	High	Master Protein	Q32LM2	Small glutamine-rich tetratricopeptide repeat-containing protein alpha OS=Bos taurus OX=9913 GN=SGTA PE=2 SV=1	0	4.91838	7.98722	2	2	2	1	313	34.192	4.84	High		0	2
FALSE	High	Master Protein	G3MXG2	Coiled-coil domain containing 166 OS=Bos taurus OX=9913 GN=CCDC166 PE=4 SV=1	0	4.9076	7.57238	2	2	2	1	449	50.179	10.46	High		0	2
FALSE	High	Master Protein	Q17QW3	Retinol dehydrogenase 14 OS=Bos taurus OX=9913 GN=RDH14 PE=2 SV=1	0	4.89873	10.7143	2	2	2	1	336	36.602	8.02	High		0	2
FALSE	High	Master Protein	E1BDP3	Succinate-semialdehyde dehydrogenase OS=Bos taurus OX=9913 GN=ALDH5A1 PE=3 SV=1	0	4.87545	4.75285	2	2	2	1	526	56.061	8.41	High		0	2
FALSE	High	Master Protein	A0A3Q1NDH3	Endophilin-B1 OS=Bos taurus OX=9913 GN=SH3GLB1 PE=4 SV=1	0	4.86917	7.10383	2	2	2	1	366	41.055	6.8	High		1.77475	2
FALSE	High	Master Protein	A0A3Q1LKU1	Thioredoxin domain-containing protein OS=Bos taurus OX=9913 PE=4 SV=1	0	4.86569	8.03571	2	2	2	1	224	25.056	5.54	High		1.84018	2
FALSE	High	Master Protein	A5D7P3	Platelet-activating factor acetylhydrolase IB subunit alpha OS=Bos taurus OX=9913 GN=PAFAH1B1 PE=2 SV=1	0	4.85936	8.78049	2	2	2	1	410	46.64	7.37	High		0	2
FALSE	High	Master Protein	Q5E9A1	Nascent polypeptide-associated complex subunit alpha OS=Bos taurus OX=9913 GN=NACA PE=1 SV=1	0	4.84783	13.4884	2	2	2	1	215	23.356	4.56	High		0	2
FALSE	High	Master Protein	Q2TBP4	POC1 centriolar protein homolog A OS=Bos taurus OX=9913 GN=POC1A PE=2 SV=1	0	4.83811	4.6683	2	2	2	1	407	45.199	7.8	High		0	2
FALSE	High	Master Protein	A0A3Q1LFK5	Prostaglandin E synthase 2 OS=Bos taurus OX=9913 GN=PTGES2 PE=3 SV=1	0	4.82766	6.03248	2	2	2	1	431	47.734	9.7	High		0	2
FALSE	High	Master Protein	E1BAD1	Chromosome 2 C2orf69 homolog OS=Bos taurus OX=9913 GN=C2H2orf69 PE=4 SV=2	0	4.80252	8.46154	2	2	2	1	390	43.618	7.97	High		0	2
FALSE	High	Master Protein	Q0VCL3	Ubiquitin-like-conjugating enzyme ATG3 OS=Bos taurus OX=9913 GN=ATG3 PE=2 SV=1	0	4.79124	7.32484	2	2	2	1	314	35.729	4.74	High		0	2
FALSE	High	Master Protein	A0A452DJ82	Rho GDP-dissociation inhibitor 1 OS=Bos taurus OX=9913 GN=ARHGDIA PE=4 SV=1	0	4.76536	10.3679	2	2	2	1	299	32.777	5.97	High		0	2
FALSE	High	Master Protein	E1BHT5	Ubiquitin protein ligase E3 component n-recognin 4 OS=Bos taurus OX=9913 GN=UBR4 PE=4 SV=2	0	4.73767	0.849257	2	2	2	1	5181	571.596	6.06	High		0	2
FALSE	High	Master Protein	Q0P5A1	Dynactin subunit 3 OS=Bos taurus OX=9913 GN=DCTN3 PE=2 SV=1	0	4.71313	13.4409	2	2	2	1	186	21.178	5.48	High		0	2
FALSE	High	Master Protein	F6QH94	Protein disulfide isomerase family A member 6 OS=Bos taurus OX=9913 GN=PDIA6 PE=1 SV=1	0	4.68636	6.13636	2	2	2	1	440	48.111	5.1	High		1.6616	2
FALSE	High	Master Protein	A0A3Q1LG29	Axonemal dynein light chain domain containing 1 OS=Bos taurus OX=9913 GN=AXDND1 PE=4 SV=1	0	4.66574	1.87562	2	2	2	1	1013	117.446	5.68	High		0	2
FALSE	High	Master Protein	A0A3Q1MFL7	Destrin OS=Bos taurus OX=9913 GN=DSTN PE=1 SV=1	0	4.66375	11.5607	2	2	2	1	173	19.366	8.15	High		1.67057	2
FALSE	High	Master Protein	Q32LI7	Testis expressed 33 OS=Bos taurus OX=9913 GN=TEX33 PE=2 SV=1	0	4.6568	10.2941	2	2	2	1	272	30.256	9.47	High		0	2
FALSE	High	Master Protein	A0A452DJA3	Cytochrome b-c1 complex subunit 8 OS=Bos taurus OX=9913 GN=UQCRQ PE=4 SV=1	0	4.63937	15.7895	2	2	2	1	133	14.787	10.32	High		0	2
FALSE	High	Master Protein	C7FFR6	Dolichol-phosphate mannosyltransferase subunit 1 OS=Bos taurus OX=9913 GN=DPM1 PE=2 SV=1	0	4.63665	8.46154	2	2	2	1	260	29.588	9.61	High		0	2
FALSE	High	Master Protein	F1MRE1	Metaxin OS=Bos taurus OX=9913 GN=MTX3 PE=3 SV=2	0	4.62521	8.97436	2	2	2	1	312	35.111	8.12	High		0	2
FALSE	High	Master Protein	Q3ZCH9	Haloacid dehalogenase-like hydrolase domain-containing protein 2 OS=Bos taurus OX=9913 GN=HDHD2 PE=2 SV=1	0	4.59568	13.5135	2	2	2	1	259	28.576	6.65	High		0	2
FALSE	High	Master Protein	G3MWG7	EF-hand calcium binding domain 6 OS=Bos taurus OX=9913 GN=EFCAB6 PE=4 SV=2	0	4.57762	5.26316	2	2	2	1	418	48.308	9.42	High		0	2
FALSE	High	Master Protein	F1N2K8	Periplakin OS=Bos taurus OX=9913 GN=PPL PE=1 SV=2	0	4.55481	1.25285	2	2	2	1	1756	202.76	5.55	High		0	2
FALSE	High	Master Protein	A7MB16	Eukaryotic translation initiation factor 3 subunit B OS=Bos taurus OX=9913 GN=EIF3B PE=2 SV=1	0	4.52223	2.29008	2	2	2	1	786	88.863	4.97	High		0	2
FALSE	High	Master Protein	A5D7T5	Serine/threonine-protein phosphatase OS=Bos taurus OX=9913 GN=PPP3CC PE=2 SV=1	0	4.50046	4.29688	2	2	2	1	512	58.142	6.83	High		0	2
FALSE	High	Master Protein	Q2KJ93	Cell division control protein 42 homolog OS=Bos taurus OX=9913 GN=CDC42 PE=1 SV=1	0	4.49234	8.90052	1	2	1	1	191	21.245	6.55	High		0	1
FALSE	High	Master Protein	A0A452DJC5	Tctex1 domain-containing protein 2 OS=Bos taurus OX=9913 GN=TCTEX1D2 PE=4 SV=1	0	4.48017	6.12245	1	2	1	1	294	32.106	8.28	High		0	1
FALSE	High	Master Protein	F1MV74	Non-specific lipid-transfer protein OS=Bos taurus OX=9913 GN=SCP2 PE=3 SV=1	0	4.47311	4.23573	2	2	2	1	543	58.556	8.21	High		0	2
FALSE	High	Master Protein	F1MU79	Peptidylprolyl isomerase OS=Bos taurus OX=9913 GN=FKBP4 PE=4 SV=2	0	4.46487	5.22876	2	2	2	1	459	51.527	5.39	High		0	2
FALSE	High	Master Protein	F1MYN0	Uncharacterized protein OS=Bos taurus OX=9913 GN=BOLA2B PE=3 SV=3	0	4.46042	22.093	1	2	1	1	86	10.094	6.15	High		0	1
FALSE	High	Master Protein	Q29448	Hydroxymethylglutaryl-CoA lyase, mitochondrial OS=Bos taurus OX=9913 GN=HMGCL PE=2 SV=2	0	4.44267	11.0769	2	2	2	1	325	34.146	8.68	High		0	2
FALSE	High	Master Protein	A0A3Q1LVS2	Kinectin 1 OS=Bos taurus OX=9913 GN=KTN1 PE=1 SV=1	0	4.4403	2.25734	2	2	2	1	1329	153.518	5.82	High		0	2
FALSE	High	Master Protein	Q17QQ2	Thiopurine S-methyltransferase OS=Bos taurus OX=9913 GN=TPMT PE=2 SV=1	0	4.43719	9.38776	2	2	2	1	245	28.317	6.55	High		0	2
FALSE	High	Master Protein	Q2KIR0	Uncharacterized protein C4orf45 homolog OS=Bos taurus OX=9913 PE=2 SV=1	0	4.43067	18.7817	2	2	2	1	197	22.588	9.7	High		0	2
FALSE	High	Master Protein	F1MG29	Testis specific serine kinase 3 OS=Bos taurus OX=9913 GN=TSSK3 PE=4 SV=3	0	4.39822	6.69145	2	2	2	1	269	30.214	6.93	High		0	2
FALSE	High	Master Protein	A0A3Q1MJK1	Serpin B6 OS=Bos taurus OX=9913 GN=SERPINB6 PE=3 SV=1	0	4.38921	4.7619	2	2	2	1	378	42.58	5.62	High		0	2
FALSE	High	Master Protein	F1MKI5	45 kDa calcium-binding protein OS=Bos taurus OX=9913 GN=SDF4 PE=4 SV=3	0	4.35591	7.32394	2	2	2	1	355	41.108	4.91	High		0	2
FALSE	High	Master Protein	A0A3Q1LLP1	Uncharacterized protein OS=Bos taurus OX=9913 PE=4 SV=1	0	4.29607	21.7822	2	2	2	1	101	11.766	9.26	High		0	2
FALSE	High	Master Protein	Q3ZCK1	Eukaryotic translation initiation factor 3 subunit L OS=Bos taurus OX=9913 GN=EIF3L PE=2 SV=1	0	4.2618	3.90071	2	2	2	1	564	66.684	6.34	High		0	2
FALSE	High	Master Protein	Q0VD53	Vacuolar protein sorting-associated protein 26A OS=Bos taurus OX=9913 GN=VPS26A PE=2 SV=1	0	4.25079	9.48012	2	2	2	1	327	38.132	6.57	High		0	2
FALSE	High	Master Protein	E1BB89	Phospholipase A2 group VI OS=Bos taurus OX=9913 GN=PLA2G6 PE=4 SV=2	0	4.24731	2.60047	2	2	2	1	846	93.986	7.34	High		0	2
FALSE	High	Master Protein	A0A3Q1LY17	Mitochondrial import inner membrane translocase subunit Tim9 OS=Bos taurus OX=9913 GN=TIMM9 PE=4 SV=1	0	4.21627	11.0294	1	2	1	1	136	15.596	9.14	High		0	1
FALSE	High	Master Protein	A4IFA7	Carbonyl reductase family member 4 OS=Bos taurus OX=9913 GN=CBR4 PE=2 SV=1	0	4.2162	5.48523	1	2	1	1	237	25.253	9.39	High		0	1
FALSE	High	Master Protein	F1N672	Transmembrane 9 superfamily member OS=Bos taurus OX=9913 GN=TM9SF2 PE=1 SV=3	0	4.20874	2.118	1	2	1	1	661	75.655	7.31	High		0	1
FALSE	High	Master Protein	A0A3Q1MW89	Malignant T-cell-amplified sequence OS=Bos taurus OX=9913 GN=MCTS1 PE=3 SV=1	0	4.20261	10.4396	2	2	2	1	182	20.537	8.82	High		0	2
FALSE	High	Master Protein	E1BCU9	Serine/threonine kinase 11 OS=Bos taurus OX=9913 GN=STK11 PE=3 SV=3	0	4.18695	7.81609	2	2	2	1	435	48.884	7.17	High		0	2
FALSE	High	Master Protein	Q0VCH8	Transmembrane protein 65 OS=Bos taurus OX=9913 GN=TMEM65 PE=2 SV=1	0	4.13605	9.32203	2	2	2	1	236	25.025	8.6	High		0	2
FALSE	High	Master Protein	A7YWC4	ATPase family AAA domain-containing protein 3 OS=Bos taurus OX=9913 GN=ATAD3 PE=2 SV=1	0	4.1225	2.73038	2	2	2	1	586	66.066	9.28	High		0	2
FALSE	High	Master Protein	A6QLG5	40S ribosomal protein S9 OS=Bos taurus OX=9913 GN=RPS9 PE=2 SV=1	0	4.1214	8.76289	2	2	2	1	194	22.578	10.65	High		0	2
FALSE	High	Master Protein	A0JNM2	Thioredoxin OS=Bos taurus OX=9913 GN=TXNDC8 PE=2 SV=1	0	4.1147	12.381	1	2	1	1	105	12.17	9.1	High		0	1
FALSE	High	Master Protein	E1BK78	Uncharacterized protein OS=Bos taurus OX=9913 PE=4 SV=3	0	4.07069	4.42478	1	2	1	1	226	26.104	9.47	High		0	1
FALSE	High	Master Protein	A0A3Q1M1Q2	Ubiquitin carboxyl-terminal hydrolase OS=Bos taurus OX=9913 GN=USP14 PE=3 SV=1	0	4.04432	4.82897	2	2	2	1	497	56.279	5.3	High		0	2
FALSE	High	Master Protein	Q2HJD0	FAS-associated factor 2 OS=Bos taurus OX=9913 GN=FAF2 PE=2 SV=1	0	4.0429	5.8427	2	2	2	1	445	52.631	5.71	High		0	2
FALSE	High	Master Protein	E1BGR4	Ciliogenesis associated TTC17 interacting protein OS=Bos taurus OX=9913 GN=CATIP PE=4 SV=2	0	4.01198	4.69974	2	2	2	1	383	43.417	6.25	High		0	2
FALSE	High	Master Protein	Q1JPD3	D-2-hydroxyglutarate dehydrogenase, mitochondrial OS=Bos taurus OX=9913 GN=D2HGDH PE=2 SV=2	0	4.01105	8.82353	2	2	2	1	544	59.018	7.4	High		0	2
FALSE	High	Master Protein	A2VE52	Oligoribonuclease, mitochondrial OS=Bos taurus OX=9913 GN=REXO2 PE=2 SV=1	0	3.98117	10.1266	2	2	2	1	237	26.868	7.46	High		0	2
FALSE	High	Master Protein	A0A3Q1MM18	Small nuclear ribonucleoprotein D3 polypeptide OS=Bos taurus OX=9913 GN=SNRPD3 PE=4 SV=1	0	3.96438	5.44413	2	2	2	1	349	36.883	10.54	High		0	2
FALSE	High	Master Protein	F1MJB1	Deoxythymidylate kinase OS=Bos taurus OX=9913 GN=DTYMK PE=3 SV=1	0	3.95011	9.90566	2	2	2	1	212	23.832	8.46	High		0	2
FALSE	High	Master Protein	E1BD64	Mitochondrial pyruvate carrier OS=Bos taurus OX=9913 GN=MPC2 PE=3 SV=2	0	3.90433	15.748	2	2	2	1	127	14.273	10.43	High		0	2
FALSE	High	Master Protein	E1B846	Uncharacterized protein OS=Bos taurus OX=9913 GN=LOC100297513 PE=4 SV=2	0	3.8995	4.0678	2	2	2	1	590	67.705	8.12	High		0	2
FALSE	High	Master Protein	A0A3Q1LJK2	Glutaryl-CoA dehydrogenase, mitochondrial OS=Bos taurus OX=9913 GN=GCDH PE=3 SV=1	0	3.86648	4.14847	2	2	2	1	458	50.312	7.42	High		0	2
FALSE	High	Master Protein	E1BCX4	Tripartite motif containing 42 OS=Bos taurus OX=9913 GN=TRIM42 PE=4 SV=1	0	3.86406	3.17241	2	2	2	1	725	83.128	8.1	High		0	2
FALSE	High	Master Protein	Q2KJ44	Serine/threonine-protein phosphatase 2A activator OS=Bos taurus OX=9913 GN=PTPA PE=2 SV=1	0	3.85	8.33333	2	2	2	1	324	36.859	6.35	High		0	2
FALSE	High	Master Protein	A0A3Q1M262	AP-1 complex subunit mu-1 OS=Bos taurus OX=9913 GN=AP1M1 PE=3 SV=1	0	3.84803	6.35593	2	2	2	1	472	53.322	8.65	High		0	2
FALSE	High	Master Protein	E1BE16	Uncharacterized protein OS=Bos taurus OX=9913 PE=4 SV=3	0.000334001	3.84415	5.27473	2	2	2	1	455	51.634	8.31	High		0	2
FALSE	High	Master Protein	A0A3Q1LG04	NIF3-like protein 1 OS=Bos taurus OX=9913 GN=NIF3L1 PE=4 SV=1	0.000334001	3.80086	4.33673	2	2	2	1	392	43.645	6.32	High		0	2
FALSE	High	Master Protein	Q17QI1	Trafficking protein particle complex subunit 1 OS=Bos taurus OX=9913 GN=TRAPPC1 PE=2 SV=1	0.000334001	3.78978	12.4138	2	2	2	1	145	16.821	9.16	High		0	2
FALSE	High	Master Protein	Q58DS3	Solute carrier family 25 member 35 OS=Bos taurus OX=9913 GN=SLC25A35 PE=2 SV=1	0.000334001	3.77936	6.82731	2	2	2	1	249	27.092	9.38	High		0	2
FALSE	High	Master Protein	F1MH37	TGF_BETA_2 domain-containing protein OS=Bos taurus OX=9913 GN=GDF3 PE=3 SV=3	0.000334001	3.77257	4.94505	1	2	1	1	364	40.62	7.65	High		0	1
FALSE	High	Master Protein	E1BIR4	Cyclic nucleotide binding domain containing 2 OS=Bos taurus OX=9913 GN=CNBD2 PE=4 SV=2	0.000334001	3.76303	4.21793	2	2	2	1	569	66.789	9.36	High		0	2
FALSE	High	Master Protein	F1MBS4	Uncharacterized protein OS=Bos taurus OX=9913 GN=SLC25A10 PE=3 SV=2	0.000334001	3.75293	6.62021	2	2	2	1	287	31.5	9.29	High		0	2
FALSE	High	Master Protein	A0A3Q1M8H9	Calpain small subunit 1 OS=Bos taurus OX=9913 GN=CAPNS1 PE=1 SV=1	0.000334001	3.7443	8.96552	2	2	2	1	290	30.75	5.14	High		0	2
FALSE	High	Master Protein	Q2TBG7	Iron-sulfur cluster assembly 2 homolog, mitochondrial OS=Bos taurus OX=9913 GN=ISCA2 PE=2 SV=1	0.000334001	3.74414	15.7895	2	2	2	1	152	16.425	6.54	High		0	2
FALSE	High	Master Protein	A7MBC5	IARS protein OS=Bos taurus OX=9913 GN=IARS1 PE=2 SV=1	0.000334001	3.72795	2.13946	2	2	2	1	1262	144.55	6.06	High		0	2
FALSE	High	Master Protein	G3MZU8	Transmembrane protein 210 OS=Bos taurus OX=9913 GN=TMEM210 PE=4 SV=2	0.000334001	3.724	17.7686	1	2	1	1	242	25.387	6.19	High		0	1
FALSE	High	Master Protein	F1MNQ4	Superoxide dismutase [Cu-Zn] OS=Bos taurus OX=9913 PE=3 SV=2	0.000334001	3.68975	15.7895	2	2	2	1	152	15.678	6.52	High		0	2
FALSE	High	Master Protein	F1MZI0	Coiled-coil domain containing 189 OS=Bos taurus OX=9913 GN=CCDC189 PE=4 SV=2	0.000334001	3.67664	7.22892	2	2	2	1	332	37.965	6.46	High		0	2
FALSE	High	Master Protein	Q2TBM9	Protein SERAC1 OS=Bos taurus OX=9913 GN=SERAC1 PE=2 SV=1	0.000334001	3.66643	3.36391	2	2	2	1	654	74.149	8	High		0	2
FALSE	High	Master Protein	Q5E9B4	Translation initiation factor eIF-2B subunit beta OS=Bos taurus OX=9913 GN=EIF2B2 PE=2 SV=1	0.000334001	3.6483	8.54701	2	2	2	1	351	38.97	6.48	High		0	2
FALSE	High	Master Protein	F1MIP2	G_PROTEIN_RECEP_F1_2 domain-containing protein OS=Bos taurus OX=9913 GN=LOC785502 PE=3 SV=3	0.000334001	3.63217	7.26744	1	2	1	1	344	38.45	8.73	High	Acetyl [N-Term]	0	1
FALSE	High	Master Protein	A0A3Q1MTK8	Microtubule-associated proteins 1A/1B light chain 3A OS=Bos taurus OX=9913 GN=MAP1LC3A PE=3 SV=1	0.00131752	3.5957	16.1538	2	2	2	1	130	14.126	8.97	High		1.68986	2
FALSE	High	Master Protein	Q3T0T0	Glycerophosphodiester phosphodiesterase 1 OS=Bos taurus OX=9913 GN=GDE1 PE=2 SV=1	0.00131752	3.5863	5.13595	2	2	2	1	331	37.629	6.84	High		0	2
FALSE	High	Master Protein	A0A3Q1M353	B-Raf proto-oncogene, serine/threonine kinase OS=Bos taurus OX=9913 GN=BRAF PE=4 SV=1	0.00131752	3.57734	2.87206	2	2	2	1	766	84.511	7.52	High		0	2
FALSE	High	Master Protein	F1MLW2	BPI fold-containing family B member 1 OS=Bos taurus OX=9913 GN=BPIFB1 PE=4 SV=1	0.00131752	3.56047	6.55391	2	2	2	1	473	51.683	8.72	High		0	2
FALSE	High	Master Protein	G3N176	Desumoylating isopeptidase 1 OS=Bos taurus OX=9913 GN=DESI1 PE=4 SV=1	0.00131752	3.5311	14.881	2	2	2	1	168	18.358	4.94	High		0	2
FALSE	High	Master Protein	F1MBQ2	Ubiquitin conjugating enzyme E2 J1 OS=Bos taurus OX=9913 GN=UBE2J1 PE=4 SV=3	0.00131752	3.52848	9.43396	2	2	2	1	318	35.069	6.62	High		0	2
FALSE	High	Master Protein	E1BP04	Spermatogenesis associated 48 OS=Bos taurus OX=9913 GN=SPATA48 PE=4 SV=3	0.00131752	3.5164	23.9726	2	2	2	1	146	16.668	9.01	High		0	2
FALSE	High	Master Protein	F1MSD6	Trafficking protein particle complex subunit 5 OS=Bos taurus OX=9913 GN=TRAPPC5 PE=3 SV=1	0.00221099	3.45061	11.7021	2	2	2	1	188	20.754	9.66	High		0	2
FALSE	High	Master Protein	A0A452DJR2	Bifunctional arginine demethylase and lysyl-hydroxylase JMJD6 OS=Bos taurus OX=9913 GN=JMJD6 PE=4 SV=1	0.00221099	3.37326	7.24638	2	2	2	1	414	47.662	8.75	High		0	2
FALSE	High	Master Protein	Q2KIL1	Uncharacterized protein C1orf141 homolog OS=Bos taurus OX=9913 PE=2 SV=1	0.00221099	3.31219	4.18605	2	2	2	1	430	49.689	9.73	High		0	2
FALSE	High	Master Protein	F1MTN0	Calreticulin OS=Bos taurus OX=9913 GN=CALR3 PE=3 SV=2	0.00221099	3.29126	7.55208	2	2	1	1	384	44.455	6.23	High		1.82121	2
FALSE	High	Master Protein	A0A3Q1M8V6	DAZ associated protein 1 OS=Bos taurus OX=9913 GN=DAZAP1 PE=4 SV=1	0.00221099	3.28932	7.88177	2	2	2	1	406	43.329	8.56	High		0	2
FALSE	High	Master Protein	A0A3Q1MKZ0	Uncharacterized protein OS=Bos taurus OX=9913 PE=4 SV=1	0.00221099	3.24925	3.40633	2	2	2	1	822	91.302	6.55	High		0	2
FALSE	High	Master Protein	Q3T0S7	Chromosome 14 open reading frame 166 ortholog OS=Bos taurus OX=9913 GN=RTRAF PE=2 SV=1	0.00221099	3.24451	7.34694	2	2	2	1	245	28.192	6.65	High		0	2
FALSE	High	Master Protein	Q5E9K0	Proteasome subunit beta type-2 OS=Bos taurus OX=9913 GN=PSMB2 PE=1 SV=1	0.00221099	3.16964	9.95025	2	2	2	1	201	22.882	7.03	High		0	2
FALSE	High	Master Protein	A0A140T8C6	Prosaposin OS=Bos taurus OX=9913 GN=PSAP PE=4 SV=2	0.00221099	3.16794	2.08333	1	2	1	1	528	58.403	5.16	High		0	1
FALSE	High	Master Protein	Q2TBH7	Ras-related protein Rab-4A OS=Bos taurus OX=9913 GN=RAB4A PE=2 SV=3	0.00240457	3.12268	4.58716	1	2	1	1	218	24.377	6.07	High		0	1
FALSE	High	Master Protein	E1BI74	NAD(P)(+)--arginine ADP-ribosyltransferase OS=Bos taurus OX=9913 GN=LOC507756 PE=3 SV=3	0.00240457	3.0536	4.85437	1	2	1	1	309	33.869	7.09	High		0	1
FALSE	High	Master Protein	Q1LZ83	Endoribonuclease LACTB2 OS=Bos taurus OX=9913 GN=LACTB2 PE=2 SV=1	0.00240457	3.029	6.25	1	2	1	1	288	32.662	7.2	High		0	1
FALSE	High	Master Protein	Q2HJI3	Protein FAM136A OS=Bos taurus OX=9913 GN=FAM136A PE=2 SV=1	0.00240457	2.98674	15.942	1	2	1	1	138	15.673	7.59	High		0	1
FALSE	High	Master Protein	G3N0C3	Uncharacterized protein OS=Bos taurus OX=9913 GN=PPP1R14B PE=1 SV=2	0.00240457	2.97273	14.2857	1	2	1	1	140	15.298	4.93	High		0	1
FALSE	High	Master Protein	P00257	Adrenodoxin, mitochondrial OS=Bos taurus OX=9913 GN=FDX1 PE=1 SV=2	0.00240457	2.92489	16.129	2	2	2	1	186	19.744	5.64	High		0	2
FALSE	High	Master Protein	A0A452DJK0	Protein disulfide isomerase CRELD2 OS=Bos taurus OX=9913 GN=CRELD2 PE=4 SV=1	0.00240457	2.89449	3.1339	1	2	1	1	351	38.23	4.49	High		0	1
FALSE	High	Master Protein	E1BNY9	HECT, UBA and WWE domain containing E3 ubiquitin protein ligase 1 OS=Bos taurus OX=9913 GN=HUWE1 PE=1 SV=2	0.00240457	2.85163	0.685714	2	2	2	1	4375	481.889	5.21	High		0	2
FALSE	High	Master Protein	A0A3Q1M7E3	Glutathione peroxidase OS=Bos taurus OX=9913 GN=LOC112441537 PE=3 SV=1	0.003564	2.82102	6.39269	1	2	1	1	219	25.067	8.05	High		0	1
FALSE	High	Master Protein	A0A3Q1LKW5	Uncharacterized protein OS=Bos taurus OX=9913 GN=LOC100297222 PE=4 SV=1	0.00466881	2.63564	13.5135	1	2	1	1	74	9.078	4.86	High		1.69158	1
FALSE	High	Master Protein	F1MMA3	Uncharacterized protein OS=Bos taurus OX=9913 GN=TEX55 PE=4 SV=2	0.00581395	2.58754	3.34728	1	2	1	1	478	54.994	4.78	High		0	1
FALSE	High	Master Protein	Q3SZK3	Growth hormone inducible transmembrane protein OS=Bos taurus OX=9913 GN=GHITM PE=2 SV=1	0.00632547	2.55721	2.6087	1	2	1	1	345	37.005	9.86	High		0	1
FALSE	High	Master Protein	Q32PA4	14 kDa phosphohistidine phosphatase OS=Bos taurus OX=9913 GN=PHPT1 PE=2 SV=1	0.00849377	2.32985	12	1	2	1	1	125	13.922	5.82	High		0	1
FALSE	Medium	Master Protein	Q1LZ96	ATP synthase mitochondrial F1 complex assembly factor 2 OS=Bos taurus OX=9913 GN=ATPAF2 PE=2 SV=1	0.0169306	2.07104	4.15225	1	2	1	1	289	32.839	7.46	High		0	1
FALSE	Medium	Master Protein	A6QNL4	ZNF667 protein OS=Bos taurus OX=9913 GN=ZNF667 PE=2 SV=1	0.0221747	1.93742	1.31148	1	2	1	1	610	70.438	9.72	High		1.6993	1
FALSE	Medium	Master Protein	G3MZL8	Histone domain-containing protein OS=Bos taurus OX=9913 PE=3 SV=2	0.0229309	1.81787	20.8955	1	2	1	1	67	7.366	9.31	High	Acetyl [N-Term]	0	1
FALSE	Medium	Master Protein	A3KN12	Adenylosuccinate lyase OS=Bos taurus OX=9913 GN=ADSL PE=2 SV=1	0.0275206	1.67965	4.69388	1	2	1	1	490	55.448	6.89	High		0	1
FALSE	Medium	Master Protein	A0A3Q1LR45	Pterin-4 alpha-carbinolamine dehydratase 2 OS=Bos taurus OX=9913 GN=PCBD2 PE=4 SV=1	0.0287696	1.66394	4.87805	1	2	1	1	164	18.677	9.33	High		0	1
FALSE	Medium	Master Protein	A0A452DIB6	Actin-related protein 2/3 complex subunit 4 OS=Bos taurus OX=9913 GN=ARPC4 PE=3 SV=1	0.0346125	1.55689	4.41989	1	2	1	1	181	20.88	8.75	High		0	1
FALSE	Medium	Master Protein	Q3SYR8	Immunoglobulin J chain OS=Bos taurus OX=9913 GN=JCHAIN PE=1 SV=1	0.037404	1.51499	5.09554	1	2	1	1	157	17.846	5.22	High		0	1
FALSE	Medium	Master Protein	F1MJB9	Uncharacterized protein OS=Bos taurus OX=9913 PE=4 SV=2	0.0482456	1.42331	9.7561	1	2	1	1	123	14.744	8.22	High		0	1
FALSE	High	Master Protein	A0A452DJ46	Protein S100 OS=Bos taurus OX=9913 GN=S100A12 PE=1 SV=1	0	9.41206	18.9474	1	1	1	1	95	11.011	6.68	High		3.27696	1
FALSE	High	Master Protein	A0A452DJ89	Putative coiled-coil domain-containing protein 196 OS=Bos taurus OX=9913 GN=CCDC196 PE=4 SV=1	0	8.50432	4.7138	1	1	1	1	297	34.81	9.07	High		2.42256	1
FALSE	High	Master Protein	F6QV99	ATPase family AAA domain-containing protein 1 OS=Bos taurus OX=9913 GN=ATAD1 PE=2 SV=2	0	7.58236	5.54017	1	1	1	1	361	40.748	6.9	High		0	1
FALSE	High	Master Protein	A0A452DJ91	Sulfurtransferase OS=Bos taurus OX=9913 GN=TST PE=4 SV=1	0	7.53745	4.21286	1	1	1	1	451	49.654	10.04	High		2.92816	1
FALSE	High	Master Protein	F1N4D3	Cell division cycle 34 OS=Bos taurus OX=9913 GN=CDC34 PE=3 SV=2	0	7.11765	4.0293	1	1	1	1	273	30.451	4.81	High		2.65965	1
FALSE	High	Master Protein	F1MEM9	Tetratricopeptide repeat domain 19 OS=Bos taurus OX=9913 GN=TTC19 PE=4 SV=3	0	6.71399	4.85075	1	1	1	1	268	30.399	5.17	High		2.03232	1
FALSE	High	Master Protein	E1BC62	Chromosome 19 C17orf98 homolog OS=Bos taurus OX=9913 GN=C19H17orf98 PE=4 SV=1	0	6.53239	7.14286	1	1	1	1	154	17.772	9.99	High		2.25004	1
FALSE	High	Master Protein	A0JNK3	Serine protease HTRA2, mitochondrial OS=Bos taurus OX=9913 GN=HTRA2 PE=2 SV=1	0	6.30469	5.24017	1	1	1	1	458	49.133	9.96	High		0	1
FALSE	High	Master Protein	E1BJK7	Translational activator of cytochrome c oxidase I OS=Bos taurus OX=9913 GN=TACO1 PE=3 SV=1	0	6.17737	4.0404	1	1	1	1	297	32.224	7.06	High		0	1
FALSE	High	Master Protein	A5PJF5	BRI3 binding protein OS=Bos taurus OX=9913 GN=BRI3BP PE=2 SV=1	0	6.14642	7.85124	1	1	1	1	242	26.92	9.51	High		1.87918	1
FALSE	High	Master Protein	A0A3Q1MSF1	Uncharacterized protein OS=Bos taurus OX=9913 GN=LOC101902664 PE=4 SV=1	0	5.83624	2.03785	1	1	1	1	687	73.647	8	High		2.01415	1
FALSE	High	Master Protein	Q3MHH4	Glutamine--tRNA ligase OS=Bos taurus OX=9913 GN=QARS PE=2 SV=1	0	5.7062	2.06452	1	1	1	1	775	87.588	6.89	High		2.04297	1
FALSE	High	Master Protein	F1MRB0	E3 ubiquitin-protein ligase TRIM17 OS=Bos taurus OX=9913 GN=TRIM17 PE=4 SV=3	0	5.573	3.15789	1	1	1	1	475	54.88	7.55	High		0	1
FALSE	High	Master Protein	E1BCL5	Uncharacterized protein OS=Bos taurus OX=9913 PE=3 SV=1	0	5.54975	14.0351	1	1	1	1	114	11.567	4.32	High		1.78897	1
FALSE	High	Master Protein	A0A3Q1MJM9	Enhancer of rudimentary homolog OS=Bos taurus OX=9913 PE=3 SV=1	0	5.46852	16.3462	1	1	1	1	104	12.178	5.21	High		0	1
FALSE	High	Master Protein	A7MBI5	DPYSL3 protein OS=Bos taurus OX=9913 GN=DPYSL3 PE=1 SV=1	0	5.37192	2.33918	1	1	1	1	684	73.942	6.4	High		1.60531	1
FALSE	High	Master Protein	E1BQ21	Family with sequence similarity 3 member B OS=Bos taurus OX=9913 GN=FAM3B PE=4 SV=1	0	5.35379	4.25532	1	1	1	1	235	26.025	8.66	High		2.3159	1
FALSE	High	Master Protein	Q0VC30	DNA polymerase subunit gamma-2, mitochondrial OS=Bos taurus OX=9913 GN=POLG2 PE=2 SV=1	0	5.3184	3.91753	1	1	1	1	485	54.628	8.34	High		0	1
FALSE	High	Master Protein	G8JKZ0	Dihydroorotate dehydrogenase (quinone), mitochondrial OS=Bos taurus OX=9913 GN=DHODH PE=3 SV=2	0	5.24177	4.02685	1	1	1	1	447	48.271	9.95	High		0	1
FALSE	High	Master Protein	A0A3Q1MMX0	Ubiquitin specific peptidase 25 OS=Bos taurus OX=9913 GN=USP25 PE=3 SV=1	0	5.18735	0.978648	1	1	1	1	1124	129.787	5.29	High		0	1
FALSE	High	Master Protein	A0A3Q1LWL8	Protein SGT1 homolog OS=Bos taurus OX=9913 GN=SUGT1 PE=4 SV=1	0	5.17399	5.91716	1	1	1	1	338	38.21	5.68	High		1.8528	1
FALSE	High	Master Protein	A0A3Q1MRZ4	Uncharacterized protein OS=Bos taurus OX=9913 PE=4 SV=1	0	5.15261	33.3333	1	1	1	1	84	9.4	6.54	High		0	1
FALSE	High	Master Protein	E1B7P6	EF-hand calcium binding domain 5 OS=Bos taurus OX=9913 GN=EFCAB5 PE=4 SV=3	0	5.14279	3.04348	1	1	1	1	460	52.222	5.1	High		1.67454	1
FALSE	High	Master Protein	A0A3Q1MFM8	Sortilin OS=Bos taurus OX=9913 GN=SORT1 PE=4 SV=1	0	5.13413	0.990099	1	1	1	1	909	99.935	6.7	High		1.80112	1
FALSE	High	Master Protein	A6QQ21	COP9 signalosome complex subunit 6 OS=Bos taurus OX=9913 GN=COPS6 PE=2 SV=1	0	5.01637	4.93827	1	1	1	1	324	35.929	5.73	High		0	1
FALSE	High	Master Protein	A0A3Q1M765	Membrane cofactor protein OS=Bos taurus OX=9913 PE=4 SV=1	0	5.00362	5.30726	1	1	1	1	358	40.085	6.81	High		0	1
FALSE	High	Master Protein	Q32LN6	Protein FAM205C OS=Bos taurus OX=9913 GN=FAM205C PE=2 SV=1	0	4.96577	2.94118	1	1	1	1	408	45.117	9.57	High		2.43937	1
FALSE	High	Master Protein	P11456	Cation-dependent mannose-6-phosphate receptor OS=Bos taurus OX=9913 GN=M6PR PE=1 SV=1	0	4.9431	5.01792	1	1	1	1	279	31.181	5.66	High		0	1
FALSE	High	Master Protein	A0A3Q1M2R5	Fibronectin type III and SPRY domain containing 1 like OS=Bos taurus OX=9913 GN=FSD1L PE=4 SV=1	0	4.92118	2.75591	1	1	1	1	508	57.007	6.74	High		1.96472	1
FALSE	High	Master Protein	F1N1B0	Methyltransferase like 27 OS=Bos taurus OX=9913 GN=METTL27 PE=4 SV=3	0	4.91901	6.12245	1	1	1	1	245	26.213	5.58	High		0	1
FALSE	High	Master Protein	F1N4Q2	Methionine aminopeptidase 2 OS=Bos taurus OX=9913 GN=METAP2 PE=3 SV=1	0	4.8768	2.09644	1	1	1	1	477	52.76	5.92	High		2.4191	1
FALSE	High	Master Protein	A0A3Q1NK91	Hydroxysteroid 17-beta dehydrogenase 4 OS=Bos taurus OX=9913 GN=HSD17B4 PE=1 SV=1	0	4.83298	2.44565	1	1	1	1	736	79.619	8.68	High		0	1
FALSE	High	Master Protein	A0A452DIY1	Ly6/PLAUR domain-containing protein 4 OS=Bos taurus OX=9913 GN=LYPD4 PE=4 SV=1	0	4.7582	5.69106	1	1	1	1	246	26.807	8.68	High		0	1
FALSE	High	Master Protein	Q2KJJ8	5'-3' exonuclease PLD3 OS=Bos taurus OX=9913 GN=PLD3 PE=2 SV=1	0	4.71965	2.44898	1	1	1	1	490	54.585	6.65	High		1.89797	1
FALSE	High	Master Protein	Q28056	Aspartyl/asparaginyl beta-hydroxylase OS=Bos taurus OX=9913 GN=ASPH PE=1 SV=1	0	4.69422	2.38727	1	1	1	1	754	84.946	5.17	High		0	1
FALSE	High	Master Protein	A6QLF9	Bardet-Biedl syndrome 5 protein homolog OS=Bos taurus OX=9913 GN=BBS5 PE=2 SV=1	0	4.68952	5.27859	1	1	1	1	341	38.814	5.77	High		0	1
FALSE	High	Master Protein	F1MPI5	WAP four-disulfide core domain 3 OS=Bos taurus OX=9913 GN=WFDC3 PE=4 SV=2	0	4.66696	14.2857	1	1	1	1	196	20.327	5.15	High		0	1
FALSE	High	Master Protein	F1MH21	Membrane metalloendopeptidase like 1 OS=Bos taurus OX=9913 GN=MMEL1 PE=4 SV=2	0	4.64054	1.66881	1	1	1	1	779	88.935	5.92	High		1.69529	1
FALSE	High	Master Protein	Q3ZBN8	Mitochondrial import inner membrane translocase subunit TIM14 OS=Bos taurus OX=9913 GN=DNAJC19 PE=3 SV=3	0	4.6178	12.069	1	1	1	1	116	12.491	10.1	High		0	1
FALSE	High	Master Protein	Q32KZ3	Leucine rich repeat containing 18 OS=Bos taurus OX=9913 GN=LRRC18 PE=2 SV=1	0	4.59774	4.31373	1	1	1	1	255	28.709	9.72	High		0	1
FALSE	High	Master Protein	A3KN46	LETM1 domain-containing protein 1 OS=Bos taurus OX=9913 GN=LETMD1 PE=2 SV=1	0	4.57675	3.61111	1	1	1	1	360	41.885	10.14	High		2.01046	1
FALSE	High	Master Protein	E1BHY6	Granulin precursor OS=Bos taurus OX=9913 GN=GRN PE=4 SV=3	0	4.55502	2.55537	1	1	1	1	587	63.042	7.5	High		0	1
FALSE	High	Master Protein	F1MX39	RAB42, member RAS oncogene family OS=Bos taurus OX=9913 GN=RAB42 PE=4 SV=2	0	4.53077	4.09091	1	1	1	1	220	24.472	6.89	High		2.0152	1
FALSE	High	Master Protein	F1MFE0	Tumor suppressor candidate 3 OS=Bos taurus OX=9913 GN=TUSC3 PE=4 SV=2	0	4.43997	4.03458	1	1	1	1	347	39.495	10.13	High		0	1
FALSE	High	Master Protein	G3X800	Uncharacterized protein OS=Bos taurus OX=9913 PE=4 SV=2	0	4.39469	1.9337	1	1	1	1	724	82.014	7.66	High		0	1
FALSE	High	Master Protein	Q3ZCI1	Transmembrane protein 14C OS=Bos taurus OX=9913 GN=TMEM14C PE=1 SV=1	0	4.36775	9.64912	1	1	1	1	114	11.727	9.99	High		0	1
FALSE	High	Master Protein	Q5EA79	Aldose 1-epimerase OS=Bos taurus OX=9913 GN=GALM PE=2 SV=1	0	4.36171	4.38596	1	1	1	1	342	37.591	6.33	High		0	1
FALSE	High	Master Protein	A3KMX6	UBR7 protein OS=Bos taurus OX=9913 GN=UBR7 PE=2 SV=1	0	4.34438	3.05882	1	1	1	1	425	48.191	4.83	High		0	1
FALSE	High	Master Protein	A0A3Q1MNS9	Theg spermatid protein like OS=Bos taurus OX=9913 GN=THEGL PE=4 SV=1	0	4.33866	3.11111	1	1	1	1	450	50.825	9.92	High		1.81198	1
FALSE	High	Master Protein	A0A3Q1M776	Cilia- and flagella-associated protein 300 OS=Bos taurus OX=9913 GN=CFAP300 PE=4 SV=1	0	4.3026	5.94796	1	1	1	1	269	31.369	6.07	High		0	1
FALSE	High	Master Protein	A0A3Q1MIM4	Heterogeneous nuclear ribonucleoprotein H1 OS=Bos taurus OX=9913 GN=HNRNPH1 PE=1 SV=1	0	4.29826	3.60169	1	1	1	1	472	51.218	6.8	High		0	1
FALSE	High	Master Protein	Q06283	Lysozyme C-2 OS=Bos taurus OX=9913 GN=LYZ2 PE=1 SV=2	0	4.27778	14.966	1	1	1	1	147	16.293	7.25	High		2.06742	1
FALSE	High	Master Protein	Q24K02	Insulin-degrading enzyme OS=Bos taurus OX=9913 GN=IDE PE=2 SV=1	0	4.27663	1.47203	1	1	1	1	1019	118.026	6.65	High		0	1
FALSE	High	Master Protein	Q2T9M8	Synaptosomal-associated protein OS=Bos taurus OX=9913 GN=SNAP23 PE=2 SV=1	0	4.25026	6.63507	1	1	1	1	211	23.212	4.83	High		0	1
FALSE	High	Master Protein	Q3T106	Serine/arginine-rich splicing factor 7 OS=Bos taurus OX=9913 GN=SRSF7 PE=2 SV=1	0	4.24573	5.95745	1	1	1	1	235	26.925	11.87	High		0	1
FALSE	High	Master Protein	A0A3Q1N8E3	Ras-related protein Rab-5C OS=Bos taurus OX=9913 GN=RAB5C PE=1 SV=1	0	4.23329	4.82456	1	1	1	1	228	24.579	8.66	High		0	1
FALSE	High	Master Protein	A0A3Q1LFK7	Chromosome 15 open reading frame 65 OS=Bos taurus OX=9913 GN=C15orf65 PE=4 SV=1	0	4.21968	13.3333	1	1	1	1	120	13.761	7.3	High		1.75022	1
FALSE	High	Master Protein	F1MHJ5	Sorting nexin 6 OS=Bos taurus OX=9913 GN=SNX6 PE=4 SV=3	0	4.20273	5.92105	1	1	1	1	304	35.076	8.95	High		0	1
FALSE	High	Master Protein	A0A3Q1LX83	Proteasome subunit alpha type OS=Bos taurus OX=9913 PE=3 SV=1	0	4.17192	8.11966	1	1	1	1	234	25.928	7.39	High		0	1
FALSE	High	Master Protein	Q3ZBU9	UBX domain-containing protein 4 OS=Bos taurus OX=9913 GN=UBXN4 PE=2 SV=2	0	4.05193	4.13386	1	1	1	1	508	56.75	6.38	High		0	1
FALSE	High	Master Protein	A6QQ72	CCDC27 protein OS=Bos taurus OX=9913 GN=CCDC27 PE=2 SV=1	0	4.03829	6.09756	1	1	1	1	246	27.777	9.2	High		0	1
FALSE	High	Master Protein	F1MI47	RNA-binding protein 14 OS=Bos taurus OX=9913 GN=RBM14 PE=4 SV=1	0	3.97428	2.39163	1	1	1	1	669	69.532	9.67	High		0	1
FALSE	High	Master Protein	Q5E9B7	Chloride intracellular channel protein 1 OS=Bos taurus OX=9913 GN=CLIC1 PE=2 SV=3	0	3.96457	7.46888	1	1	1	1	241	26.975	5.27	High		0	1
FALSE	High	Master Protein	A0A3Q1M5N0	Ubiquitin-conjugating enzyme E2 D3 OS=Bos taurus OX=9913 GN=UBE2D3 PE=3 SV=1	0	3.96337	7.48299	1	1	1	1	147	16.676	7.8	High		0	1
FALSE	High	Master Protein	A0A3Q1LL35	Uncharacterized protein OS=Bos taurus OX=9913 PE=4 SV=1	0	3.95585	12.844	1	1	1	1	109	12.756	5.06	High		0	1
FALSE	High	Master Protein	Q32L34	High mobility group protein B4 OS=Bos taurus OX=9913 GN=HMGB4 PE=2 SV=1	0	3.95429	6.70103	1	1	1	1	194	23.007	9.82	High		0	1
FALSE	High	Master Protein	G3N358	Uncharacterized protein OS=Bos taurus OX=9913 GN=C15H11orf1 PE=4 SV=2	0	3.95234	10.4046	1	1	1	1	173	20.585	7.02	High		0	1
FALSE	High	Master Protein	E1BFT8	WD repeat domain 88 OS=Bos taurus OX=9913 GN=WDR88 PE=4 SV=2	0	3.92959	3.67171	1	1	1	1	463	51.768	6.58	High		0	1
FALSE	High	Master Protein	A4FUD0	MTHFD1 protein OS=Bos taurus OX=9913 GN=MTHFD1 PE=1 SV=1	0	3.92959	1.39037	1	1	1	1	935	101.113	7.31	High		0	1
FALSE	High	Master Protein	P61157	Actin-related protein 3 OS=Bos taurus OX=9913 GN=ACTR3 PE=1 SV=3	0	3.91435	3.34928	1	1	1	1	418	47.341	5.88	High		0	1
FALSE	High	Master Protein	Q3T169	40S ribosomal protein S3 OS=Bos taurus OX=9913 GN=RPS3 PE=2 SV=1	0	3.91257	5.34979	1	1	1	1	243	26.671	9.66	High		0	1
FALSE	High	Master Protein	A0A3Q1LUZ1	Histone-binding protein RBBP7 OS=Bos taurus OX=9913 GN=RBBP7 PE=1 SV=1	0	3.90379	2.77186	1	1	1	1	469	52.135	5.22	High		1.8592	1
FALSE	High	Master Protein	A0A3Q1MUH5	Zinc ribbon domain containing 2 OS=Bos taurus OX=9913 GN=ZNRD2 PE=4 SV=1	0	3.88673	3.4632	1	1	1	1	231	24.776	4.92	High		1.88265	1
FALSE	High	Master Protein	F1N192	Centrosome and spindle pole associated protein 1 OS=Bos taurus OX=9913 GN=CSPP1 PE=4 SV=3	0	3.86455	0.920952	1	1	1	1	1303	150.111	8.1	High		0	1
FALSE	High	Master Protein	Q2NL24	Proteasome assembly chaperone 2 OS=Bos taurus OX=9913 GN=PSMG2 PE=2 SV=1	0	3.85387	5.68182	1	1	1	1	264	29.205	5.9	High		0	1
FALSE	High	Master Protein	F1MXR9	Ankyrin repeat and MYND domain containing 1 OS=Bos taurus OX=9913 GN=ANKMY1 PE=4 SV=2	0	3.85263	3.93013	1	1	1	1	229	26.69	5.14	High		1.94897	1
FALSE	High	Master Protein	A0A3Q1MF04	NEDD8-conjugating enzyme Ubc12 OS=Bos taurus OX=9913 GN=UBE2M PE=3 SV=1	0	3.84955	5.86081	1	1	1	1	273	30.263	5.14	High		0	1
FALSE	High	Master Protein	F1MD66	Annexin OS=Bos taurus OX=9913 GN=ANXA11 PE=3 SV=3	0.000334001	3.83863	3.16832	1	1	1	1	505	54.177	7.68	High		0	1
FALSE	High	Master Protein	P46195	Guanylate kinase OS=Bos taurus OX=9913 GN=GUK1 PE=1 SV=2	0.000334001	3.81588	8.08081	1	1	1	1	198	21.896	7.43	High		0	1
FALSE	High	Master Protein	G3MYB8	UBX domain-containing protein OS=Bos taurus OX=9913 GN=ASPSCR1 PE=4 SV=2	0.000334001	3.80244	2.66667	1	1	1	1	600	64.996	7.99	High		0	1
FALSE	High	Master Protein	F6R277	tRNA methyltransferase 1 OS=Bos taurus OX=9913 GN=TRMT1 PE=3 SV=2	0.000334001	3.79317	1.70697	1	1	1	1	703	76.941	8.21	High		0	1
FALSE	High	Master Protein	A0A3Q1LQN3	EF-hand calcium binding domain 10 OS=Bos taurus OX=9913 GN=EFCAB10 PE=4 SV=1	0.000334001	3.78755	6.81818	1	1	1	1	132	15.365	8.15	High		0	1
FALSE	High	Master Protein	P35604	Coatomer subunit zeta-1 OS=Bos taurus OX=9913 GN=COPZ1 PE=1 SV=2	0.000334001	3.78516	10.7345	1	1	1	1	177	20.215	4.81	High		0	1
FALSE	High	Master Protein	Q32KM2	Protein C10 OS=Bos taurus OX=9913 PE=2 SV=1	0.000334001	3.78304	11.3636	1	1	1	1	132	13.71	5.14	High		0	1
FALSE	High	Master Protein	O97764	Zeta-crystallin OS=Bos taurus OX=9913 GN=CRYZ PE=2 SV=2	0.000334001	3.76371	3.33333	1	1	1	1	330	35.361	8.22	High		0	1
FALSE	High	Master Protein	A0A3Q1MG04	Fibrinogen beta chain OS=Bos taurus OX=9913 GN=FGB PE=4 SV=1	0.000334001	3.75548	2.97619	1	1	1	1	504	57.43	8.12	High		0	1
FALSE	High	Master Protein	A0A3Q1MHQ7	Uncharacterized protein OS=Bos taurus OX=9913 PE=4 SV=1	0.000334001	3.74739	2.2869	1	1	1	1	481	55.811	9.72	High		2.28977	1
FALSE	High	Master Protein	F1MKH8	72 kDa type IV collagenase OS=Bos taurus OX=9913 GN=MMP2 PE=3 SV=1	0.000334001	3.74715	2.87443	1	1	1	1	661	73.801	5.74	High		0	1
FALSE	High	Master Protein	E1BE87	Coiled-coil domain containing 87 OS=Bos taurus OX=9913 GN=CCDC87 PE=4 SV=2	0.000334001	3.74473	2.33372	1	1	1	1	857	98.761	9.41	High		0	1
FALSE	High	Master Protein	A0A3Q1N453	Sepiapterin reductase OS=Bos taurus OX=9913 GN=SPR PE=4 SV=1	0.000334001	3.73898	5.01672	1	1	1	1	299	32.058	7.55	High		0	1
FALSE	High	Master Protein	Q2TA37	ADP-ribosylation factor-like protein 2 OS=Bos taurus OX=9913 GN=ARL2 PE=1 SV=1	0.000334001	3.7122	5.97826	1	1	1	1	184	20.894	6.34	High		1.71552	1
FALSE	High	Master Protein	F1MEN8	Protein disulfide-isomerase A4 OS=Bos taurus OX=9913 GN=PDIA4 PE=3 SV=1	0.000334001	3.68803	2.17729	1	1	1	1	643	72.453	5.1	High		0	1
FALSE	High	Master Protein	A0A3Q1LNK5	Defensin beta 136 OS=Bos taurus OX=9913 GN=DEFB136 PE=4 SV=1	0.000334001	3.68215	18.6667	1	1	1	1	75	8.254	8.75	High		1.62668	1
FALSE	High	Master Protein	A0A3Q1LUN6	Guanine monophosphate synthase OS=Bos taurus OX=9913 GN=GMPS PE=4 SV=1	0.000334001	3.66797	1.79806	1	1	1	1	723	80.066	7.11	High		0	1
FALSE	High	Master Protein	E1BK12	Phospholipid scramblase OS=Bos taurus OX=9913 GN=PLSCR1 PE=3 SV=3	0.000334001	3.64705	5.40541	1	1	1	1	259	29.823	7.9	High		0	1
FALSE	High	Master Protein	Q28141	ATP-dependent RNA helicase A OS=Bos taurus OX=9913 GN=DHX9 PE=1 SV=1	0.000334001	3.64436	1.2432	1	1	1	1	1287	141.854	6.89	High		0	1
FALSE	High	Master Protein	F1N1S8	Serine/threonine-protein phosphatase 2A 56 kDa regulatory subunit OS=Bos taurus OX=9913 GN=PPP2R5D PE=3 SV=2	0.000334001	3.62727	2.83333	1	1	1	1	600	69.729	8.18	High		0	1
FALSE	High	Master Protein	G3N0U8	ER lipid raft associated 1 OS=Bos taurus OX=9913 GN=ERLIN1 PE=4 SV=1	0.000334001	3.62178	3.44828	1	1	1	1	348	39.042	8.29	High		0	1
FALSE	High	Master Protein	Q56JU9	40S ribosomal protein S24 OS=Bos taurus OX=9913 GN=RPS24 PE=2 SV=2	0.00131752	3.6038	11.4504	1	1	1	1	131	15.187	10.9	High		0	1
FALSE	High	Master Protein	P68102	Eukaryotic translation initiation factor 2 subunit 1 OS=Bos taurus OX=9913 GN=EIF2S1 PE=2 SV=2	0.00131752	3.55893	4.7619	1	1	1	1	315	36.085	5.08	High		0	1
FALSE	High	Master Protein	G3MWL0	Chromosome 22 C3orf20 homolog OS=Bos taurus OX=9913 GN=C22H3orf20 PE=4 SV=2	0.00131752	3.55658	1.10442	1	1	1	1	996	109.685	9.45	High		1.69852	1
FALSE	High	Master Protein	A7MAZ2	STX12 protein OS=Bos taurus OX=9913 GN=STX12 PE=2 SV=1	0.00131752	3.54821	5.47445	1	1	1	1	274	31.336	5.59	High		0	1
FALSE	High	Master Protein	A0A3Q1LQ87	40S ribosomal protein S16 OS=Bos taurus OX=9913 GN=RPS16 PE=3 SV=1	0.00131752	3.54197	5.88235	1	1	1	1	170	19.061	10.26	High		0	1
FALSE	High	Master Protein	F1N6Y7	Eukaryotic translation initiation factor 5B OS=Bos taurus OX=9913 GN=EIF5B PE=1 SV=3	0.00131752	3.5394	1.55865	1	1	1	1	1219	138.249	5.43	High		0	1
FALSE	High	Master Protein	A0A3Q1MWQ6	Spermatogenesis associated serine rich 1 OS=Bos taurus OX=9913 GN=SPATS1 PE=4 SV=1	0.00131752	3.53745	4.45205	1	1	1	1	292	32.461	8.97	High	Acetyl [N-Term]	0	1
FALSE	High	Master Protein	F1MNK0	BCL2 like 13 OS=Bos taurus OX=9913 GN=BCL2L13 PE=4 SV=1	0.00131752	3.53521	8.96057	1	1	1	1	279	30.329	4.56	High		0	1
FALSE	High	Master Protein	Q0VCK0	Bifunctional purine biosynthesis protein PURH OS=Bos taurus OX=9913 GN=ATIC PE=2 SV=1	0.00131752	3.51103	3.37838	1	1	1	1	592	64.442	6.84	High		0	1
FALSE	High	Master Protein	A0A3Q1MRB3	Trafficking protein particle complex subunit OS=Bos taurus OX=9913 GN=TRAPPC3 PE=3 SV=1	0.00131752	3.50529	4.44444	1	1	1	1	180	20.277	4.96	High		0	1
FALSE	High	Master Protein	A4FUH5	NADH dehydrogenase [ubiquinone] 1 alpha subcomplex assembly factor 4 OS=Bos taurus OX=9913 GN=NDUFAF4 PE=2 SV=1	0.00221099	3.48519	9.14286	1	1	1	1	175	20.096	9.14	High		0	1
FALSE	High	Master Protein	F1N0F2	Sialic acid acetylesterase OS=Bos taurus OX=9913 GN=SIAE PE=4 SV=1	0.00221099	3.47925	3.37711	1	1	1	1	533	59.635	8.21	High		0	1
FALSE	High	Master Protein	E1BH89	DNA helicase OS=Bos taurus OX=9913 GN=MCM6 PE=3 SV=3	0.00221099	3.47134	1.82704	1	1	1	1	821	92.846	5.36	High		0	1
FALSE	High	Master Protein	Q3SZP7	Villin-1 OS=Bos taurus OX=9913 GN=VIL1 PE=2 SV=3	0.00221099	3.46674	1.45103	1	1	1	1	827	92.743	5.9	High		0	1
FALSE	High	Master Protein	A0A3Q1LJC7	Uncharacterized protein OS=Bos taurus OX=9913 GN=CT47B1 PE=4 SV=1	0.00221099	3.43239	7.66423	1	1	1	1	274	29.77	4.55	High		1.8605	1
FALSE	High	Master Protein	A0A3Q1LJ52	Aldehyde dehydrogenase 3 family member A2 OS=Bos taurus OX=9913 GN=ALDH3A2 PE=1 SV=1	0.00221099	3.40506	2.18579	1	1	1	1	549	59.012	9.41	High		1.76743	1
FALSE	High	Master Protein	A0A3Q1M3L6	Uncharacterized protein OS=Bos taurus OX=9913 PE=1 SV=1	0.00221099	3.38785	4.35967	1	1	1	1	367	40.45	5.34	High		0	1
FALSE	High	Master Protein	A0A452DI25	Hemopexin OS=Bos taurus OX=9913 GN=HPX PE=4 SV=1	0.00221099	3.37284	3.48584	1	1	1	1	459	52.133	7.66	High		0	1
FALSE	High	Master Protein	A6QLU8	Nucleoredoxin OS=Bos taurus OX=9913 GN=NXN PE=2 SV=1	0.00221099	3.36795	2.06897	1	1	1	1	435	48.301	5.03	High		0	1
FALSE	High	Master Protein	A6H759	Leucine-rich repeat-containing protein 72 OS=Bos taurus OX=9913 GN=LRRC72 PE=2 SV=1	0.00221099	3.36623	4.51389	1	1	1	1	288	33.416	8.57	High		0	1
FALSE	High	Master Protein	A0A3Q1N785	Protein FAM71E1 OS=Bos taurus OX=9913 GN=FAM71E1 PE=4 SV=1	0.00221099	3.36081	5.98291	1	1	1	1	234	26.041	6.57	High		0	1
FALSE	High	Master Protein	A0A3Q1NJ32	Deaminated glutathione amidase OS=Bos taurus OX=9913 GN=NIT1 PE=4 SV=1	0.00221099	3.35428	4.91803	1	1	1	1	366	40.526	7.75	High		0	1
FALSE	High	Master Protein	Q5DPW9	Cystatin E/M OS=Bos taurus OX=9913 GN=CST6 PE=3 SV=1	0.00221099	3.34659	10.7383	1	1	1	1	149	16.345	7.74	High		0	1
FALSE	High	Master Protein	F1MDB2	Uncharacterized protein OS=Bos taurus OX=9913 GN=LOC104975039 PE=4 SV=2	0.00221099	3.33686	11.9403	1	1	1	1	67	7.697	9.86	High		0	1
FALSE	High	Master Protein	Q58DA3	Ly1 antibody reactive OS=Bos taurus OX=9913 GN=LYAR PE=2 SV=1	0.00221099	3.3347	3.66492	1	1	1	1	382	43.009	9.42	High		0	1
FALSE	High	Master Protein	E1BE64	Testis specific 10 OS=Bos taurus OX=9913 GN=TSGA10 PE=4 SV=3	0.00221099	3.32148	1.68161	1	1	1	1	892	103.502	5.57	High		0	1
FALSE	High	Master Protein	Q32LE3	Centrin-1 OS=Bos taurus OX=9913 GN=CETN1 PE=2 SV=1	0.00221099	3.31641	9.88372	1	1	1	1	172	19.685	4.94	High		0	1
FALSE	High	Master Protein	Q32LG5	Receptor expression-enhancing protein 6 OS=Bos taurus OX=9913 GN=REEP6 PE=1 SV=1	0.00221099	3.31042	7.02703	1	1	1	1	185	20.561	7.88	High		0	1
FALSE	High	Master Protein	A2VE06	40S ribosomal protein S4 OS=Bos taurus OX=9913 GN=RPS4Y1 PE=2 SV=1	0.00221099	3.3006	3.42205	1	1	1	1	263	29.577	10.15	High		0	1
FALSE	High	Master Protein	F1N0G0	Intraflagellar transport 80 OS=Bos taurus OX=9913 GN=IFT80 PE=4 SV=3	0.00221099	3.30034	1.97368	1	1	1	1	760	86.239	8.15	High		0	1
FALSE	High	Master Protein	Q56JX6	40S ribosomal protein S28 OS=Bos taurus OX=9913 GN=RPS28 PE=3 SV=1	0.00221099	3.29895	17.3913	1	1	1	1	69	7.836	10.7	High		0	1
FALSE	High	Master Protein	F1N272	Cation-transporting ATPase OS=Bos taurus OX=9913 GN=ATP13A4 PE=3 SV=2	0.00221099	3.29311	1.00251	1	1	1	1	1197	133.757	6.96	High		0	1
FALSE	High	Master Protein	Q6B411	Lysozyme C, milk isozyme OS=Bos taurus OX=9913 PE=2 SV=1	0.00221099	3.28802	8.10811	1	1	1	1	148	16.772	9.88	High		0	1
FALSE	High	Master Protein	A0A3Q1LPP8	Kazal-like domain-containing protein OS=Bos taurus OX=9913 GN=LOC101903018 PE=4 SV=1	0.00221099	3.27067	11.828	1	1	1	1	93	10.643	6.11	High		0	1
FALSE	High	Master Protein	E1BAI0	RAB23, member RAS oncogene family OS=Bos taurus OX=9913 GN=RAB23 PE=4 SV=2	0.00221099	3.26745	6.75105	1	1	1	1	237	26.648	7.21	High		0	1
FALSE	High	Master Protein	F1MU26	Bardet-Biedl syndrome 2 protein homolog OS=Bos taurus OX=9913 GN=BBS2 PE=4 SV=1	0.00221099	3.26592	2.21914	1	1	1	1	721	79.75	5.92	High		0	1
FALSE	High	Master Protein	Q02378	NADH dehydrogenase [ubiquinone] 1 beta subcomplex subunit 1 OS=Bos taurus OX=9913 GN=NDUFB1 PE=1 SV=1	0.00221099	3.26336	14.0351	1	1	1	1	57	6.962	9.47	High		2.04157	1
FALSE	High	Master Protein	P09487	Alkaline phosphatase, tissue-nonspecific isozyme OS=Bos taurus OX=9913 GN=ALPL PE=1 SV=2	0.00221099	3.25438	2.09924	1	1	1	1	524	57.156	6.77	High		0	1
FALSE	High	Master Protein	A0A3Q1LN56	MICOS complex subunit OS=Bos taurus OX=9913 GN=CHCHD6 PE=3 SV=1	0.00221099	3.22113	4.45104	1	1	1	1	337	37.069	8.54	High		0	1
FALSE	High	Master Protein	A0A3Q1MJB2	Fibulin-1 OS=Bos taurus OX=9913 GN=FBLN1 PE=1 SV=1	0.00221099	3.20287	2.83286	1	1	1	1	706	77.434	5.06	High		0	1
FALSE	High	Master Protein	Q3ZCL0	Cysteine-rich secretory protein 2 OS=Bos taurus OX=9913 GN=CRISP3 PE=2 SV=1	0.00221099	3.19812	6.55738	1	1	1	1	244	27.435	8.28	High		0	1
FALSE	High	Master Protein	F1N036	DnaJ homolog subfamily C member 3 OS=Bos taurus OX=9913 GN=DNAJC3 PE=4 SV=1	0.00221099	3.18383	3.37302	1	1	1	1	504	57.695	5.83	High		0	1
FALSE	High	Master Protein	F1MFB9	Solute carrier family 6 member 16 OS=Bos taurus OX=9913 GN=SLC6A16 PE=4 SV=3	0.00221099	3.17192	2.2339	1	1	1	1	761	85.082	6.54	High		0	1
FALSE	High	Master Protein	F6QJJ8	Progesterone receptor membrane component 2 OS=Bos taurus OX=9913 GN=PGRMC2 PE=1 SV=1	0.00221099	3.15939	7.69231	1	1	1	1	247	26.046	5.3	High		1.65598	1
FALSE	High	Master Protein	F1MCX1	Glypican 4 OS=Bos taurus OX=9913 GN=GPC4 PE=1 SV=2	0.00221099	3.15683	3.05755	1	1	1	1	556	62.376	6.19	High		0	1
FALSE	High	Master Protein	A0A3Q1M657	40S ribosomal protein S7 OS=Bos taurus OX=9913 GN=RPS7 PE=1 SV=1	0.00221099	3.15658	8.42912	1	1	1	1	261	29.215	11.33	High		0	1
FALSE	High	Master Protein	G5E526	Protein tyrosine phosphatase 4A1 OS=Bos taurus OX=9913 GN=PTP4A1 PE=4 SV=1	0.00221099	3.14436	7.51445	1	1	1	1	173	19.789	8.98	High		0	1
FALSE	High	Master Protein	Q2KIP1	Palmitoyltransferase OS=Bos taurus OX=9913 GN=ZDHHC19 PE=2 SV=1	0.00221099	3.14243	3.56164	1	1	1	1	365	41.013	8.29	High		0	1
FALSE	High	Master Protein	F1MK41	Epimerase family protein SDR39U1 OS=Bos taurus OX=9913 GN=SDR39U1 PE=4 SV=1	0.00221099	3.13894	5.78231	1	1	1	1	294	31.287	9.52	High		1.97926	1
FALSE	High	Master Protein	A0A3Q1LNL4	Uncharacterized protein OS=Bos taurus OX=9913 GN=STPG3 PE=4 SV=1	0.00221099	3.13454	3.55731	1	1	1	1	253	27.717	9.22	High		0	1
FALSE	High	Master Protein	A0A3Q1LQ01	RAS related 2 OS=Bos taurus OX=9913 GN=RRAS2 PE=4 SV=1	0.00221099	3.1261	5.88235	1	1	1	1	204	23.319	6.79	High		0	1
FALSE	High	Master Protein	A0A3Q1MKY8	Oxidation resistance protein 1 OS=Bos taurus OX=9913 GN=OXR1 PE=4 SV=1	0.00240457	3.11554	1.49083	1	1	1	1	872	98.016	5.95	High		0	1
FALSE	High	Master Protein	Q2KJD7	Ubiquitin-like domain-containing CTD phosphatase 1 OS=Bos taurus OX=9913 GN=UBLCP1 PE=2 SV=1	0.00240457	3.1093	3.14465	1	1	1	1	318	36.781	6.46	High		0	1
FALSE	High	Master Protein	F1MQU9	Outer dense fiber of sperm tails 3 like 2 OS=Bos taurus OX=9913 GN=ODF3L2 PE=4 SV=2	0.00240457	3.10802	10.1083	1	1	1	1	277	29.579	10.08	High		0	1
FALSE	High	Master Protein	F1MYY5	Trichoplein keratin filament binding OS=Bos taurus OX=9913 GN=TCHP PE=4 SV=1	0.00240457	3.10702	2.6	1	1	1	1	500	60.964	7.33	High		0	1
FALSE	High	Master Protein	F1MVI9	CMP-N-acetylneuraminate-poly-alpha-2,8-sialyltransferase OS=Bos taurus OX=9913 GN=ST8SIA4 PE=3 SV=1	0.00240457	3.10084	3.62117	1	1	1	1	359	41.281	9.7	High		0	1
FALSE	High	Master Protein	F1MSB7	Plastin-3 OS=Bos taurus OX=9913 GN=PLS3 PE=1 SV=1	0.00240457	3.09675	2.19092	1	1	1	1	639	71.757	5.62	High		0	1
FALSE	High	Master Protein	A0A3Q1ME15	WD_REPEATS_REGION domain-containing protein OS=Bos taurus OX=9913 PE=4 SV=1	0.00240457	3.09593	2.60586	1	1	1	1	307	33.831	6.67	High		1.67533	1
FALSE	High	Master Protein	Q5E988	40S ribosomal protein S5 OS=Bos taurus OX=9913 GN=RPS5 PE=2 SV=3	0.00240457	3.09491	7.35294	1	1	1	1	204	22.862	9.72	High		0	1
FALSE	High	Master Protein	A0A452DIT2	Palmitoyltransferase OS=Bos taurus OX=9913 GN=ZDHHC20 PE=3 SV=1	0.00240457	3.08863	4.77387	1	1	1	1	398	45.833	8.57	High		0	1
FALSE	High	Master Protein	A0A3Q1LX34	Poly(rC) binding protein 2 OS=Bos taurus OX=9913 GN=PCBP2 PE=1 SV=1	0.00240457	3.08349	3.21101	1	1	1	1	436	45.359	8.41	High		0	1
FALSE	High	Master Protein	P10881	Lupus La protein homolog OS=Bos taurus OX=9913 GN=SSB PE=2 SV=2	0.00240457	3.06808	3.21782	1	1	1	1	404	46.505	8.46	High		0	1
FALSE	High	Master Protein	A0A3Q1MQQ6	CAP-Gly domain containing linker protein 1 OS=Bos taurus OX=9913 GN=CLIP1 PE=1 SV=1	0.00240457	3.05769	0.904033	1	1	1	1	1438	161.781	5.29	High		0	1
FALSE	High	Master Protein	A7Z024	Protein XRP2 OS=Bos taurus OX=9913 GN=RP2 PE=2 SV=1	0.00240457	3.04978	2.85714	1	1	1	1	350	39.434	5.31	High		0	1
FALSE	High	Master Protein	A0A3Q1MII4	116 kDa U5 small nuclear ribonucleoprotein component OS=Bos taurus OX=9913 GN=EFTUD2 PE=4 SV=1	0.00240457	3.03683	1.60321	1	1	1	1	998	112.559	5.1	High		0	1
FALSE	High	Master Protein	A0A452DIW1	60S ribosomal protein L10 OS=Bos taurus OX=9913 GN=RPL10 PE=4 SV=1	0.00240457	3.03236	4.30464	1	1	1	1	302	34.517	10.42	High		0	1
FALSE	High	Master Protein	A0A3Q1MF67	Heterogeneous nuclear ribonucleoprotein H3 OS=Bos taurus OX=9913 GN=HNRNPH3 PE=1 SV=1	0.00240457	3.03147	3.4188	1	1	1	1	351	38.116	6.61	High		0	1
FALSE	High	Master Protein	E1BPK0	Histone domain-containing protein OS=Bos taurus OX=9913 GN=LOC526064 PE=3 SV=2	0.00240457	3.02655	11.9048	1	1	1	1	126	13.941	9.39	High		0	1
FALSE	High	Master Protein	F1MEV7	Relaxin 3 OS=Bos taurus OX=9913 GN=RLN3 PE=3 SV=1	0.00240457	3.02127	8.82353	1	1	1	1	136	14.823	7.68	High		0	1
FALSE	High	Master Protein	A0A452DIU9	Protein transport protein SEC23 OS=Bos taurus OX=9913 GN=SEC23B PE=3 SV=1	0.00240457	3.01019	1.81818	1	1	1	1	770	86.811	7.21	High		0	1
FALSE	High	Master Protein	A7MBG0	Adenylosuccinate synthetase isozyme 2 OS=Bos taurus OX=9913 GN=ADSS2 PE=2 SV=2	0.00240457	3.009	3.07018	1	1	1	1	456	50.125	6.73	High		0	1
FALSE	High	Master Protein	Q2T9P5	Cell cycle control protein 50C OS=Bos taurus OX=9913 GN=TMEM30C PE=2 SV=1	0.00240457	3.00261	2.62391	1	1	1	1	343	38.997	9.06	High		0	1
FALSE	High	Master Protein	F1MXE4	26S proteasome non-ATPase regulatory subunit 6 OS=Bos taurus OX=9913 GN=PSMD6 PE=4 SV=1	0.00240457	2.99827	3.3419	1	1	1	1	389	45.562	5.62	High		0	1
FALSE	High	Master Protein	F1MSL9	UDP-glucose glycoprotein glucosyltransferase 2 OS=Bos taurus OX=9913 GN=UGGT2 PE=4 SV=2	0.00240457	2.9974	0.689655	1	1	1	1	1450	166.741	7.65	High		1.96923	1
FALSE	High	Master Protein	A0A3Q1M4C4	Uncharacterized protein OS=Bos taurus OX=9913 GN=LOC112445102 PE=4 SV=1	0.00240457	2.9914	8.84354	1	1	1	1	147	15.736	10.8	High		0	1
FALSE	High	Master Protein	A0A3Q1LL79	Neuroplastin OS=Bos taurus OX=9913 GN=NPTN PE=4 SV=1	0.00240457	2.99012	3.82166	1	1	1	1	471	51.584	8.98	High		0	1
FALSE	High	Master Protein	E1BIN9	Double-strand break repair protein OS=Bos taurus OX=9913 GN=MRE11 PE=3 SV=2	0.00240457	2.9813	1.83616	1	1	1	1	708	80.485	5.67	High		0	1
FALSE	High	Master Protein	A0A3Q1MUW5	Dynactin subunit 5 OS=Bos taurus OX=9913 GN=DCTN5 PE=4 SV=1	0.00240457	2.97964	6.09756	1	1	1	1	164	17.996	8.7	High	Acetyl [N-Term]	0	1
FALSE	High	Master Protein	F1MTA8	Dynein assembly factor 1, axonemal OS=Bos taurus OX=9913 GN=DNAAF1 PE=3 SV=3	0.00240457	2.97021	1.55521	1	1	1	1	643	71.772	4.56	High		0	1
FALSE	High	Master Protein	A0A3Q1MM98	Uncharacterized protein OS=Bos taurus OX=9913 PE=4 SV=1	0.00240457	2.96698	11.6788	1	1	1	1	137	14.526	8.69	High		0	1
FALSE	High	Master Protein	G3MWN1	Arginase-2, mitochondrial OS=Bos taurus OX=9913 GN=ARG2 PE=3 SV=1	0.00240457	2.96257	3.24675	1	1	1	1	462	50.15	7.84	High		0	1
FALSE	High	Master Protein	A0A3Q1LTP1	BolA-like protein 3 OS=Bos taurus OX=9913 GN=BOLA3 PE=3 SV=1	0.00240457	2.95821	7.5	1	1	1	1	200	22.251	11.6	High		0	1
FALSE	High	Master Protein	A0A3Q1MSN7	Coenzyme A synthase OS=Bos taurus OX=9913 GN=COASY PE=3 SV=1	0.00240457	2.95001	2.01005	1	1	1	1	597	65.636	8.02	High		0	1
FALSE	High	Master Protein	F1MYV9	Oxidative stress responsive kinase 1 OS=Bos taurus OX=9913 GN=OXSR1 PE=1 SV=1	0.00240457	2.93855	2.8463	1	1	1	1	527	57.891	6.29	High		0	1
FALSE	High	Master Protein	Q1LZF8	Chloride channel CLIC-like protein 1 OS=Bos taurus OX=9913 GN=CLCC1 PE=2 SV=1	0.00240457	2.93442	3.32103	1	1	1	1	542	61.772	5.55	High		0	1
FALSE	High	Master Protein	Q2HJ54	Phosphatidylinositol transfer protein alpha isoform OS=Bos taurus OX=9913 GN=PITPNA PE=1 SV=3	0.00240457	2.93367	8.51852	1	1	1	1	270	31.829	6.55	High		0	1
FALSE	High	Master Protein	Q2TBQ5	60S ribosomal protein L7a OS=Bos taurus OX=9913 GN=RPL7A PE=2 SV=3	0.00240457	2.93256	4.88722	1	1	1	1	266	30.007	10.61	High		0	1
FALSE	High	Master Protein	E1BP64	Centrosomal protein 128 OS=Bos taurus OX=9913 GN=CEP128 PE=4 SV=3	0.00240457	2.92849	1.18182	1	1	1	1	1100	129.047	6.38	High		0	1
FALSE	High	Master Protein	Q05B50	Probable tRNA(His) guanylyltransferase OS=Bos taurus OX=9913 GN=THG1L PE=2 SV=1	0.00240457	2.92518	3.69128	1	1	1	1	298	34.717	7.94	High		0	1
FALSE	High	Master Protein	F1MEA3	Serine protease 38 OS=Bos taurus OX=9913 GN=PRSS38 PE=3 SV=3	0.00240457	2.90483	5.77508	1	1	1	1	329	36.188	6.28	High		0	1
FALSE	High	Master Protein	E1B6Z6	Lipocalin 2 OS=Bos taurus OX=9913 GN=LCN2 PE=1 SV=2	0.00240457	2.90344	7.5	1	1	1	1	200	22.969	9.32	High		0	1
FALSE	High	Master Protein	A0A3Q1MIK4	Phospholipid phosphatase 1 OS=Bos taurus OX=9913 GN=PLPP1 PE=4 SV=1	0.00240457	2.90309	3.14685	1	1	1	1	286	32.129	8.57	High		0	1
FALSE	High	Master Protein	Q3ZBQ0	NAD-dependent protein deacylase sirtuin-5, mitochondrial OS=Bos taurus OX=9913 GN=SIRT5 PE=2 SV=1	0.00240457	2.8986	7.74194	1	1	1	1	310	33.966	8.1	High		0	1
FALSE	High	Master Protein	P37980	Inorganic pyrophosphatase OS=Bos taurus OX=9913 GN=PPA1 PE=1 SV=2	0.00240457	2.89076	5.53633	1	1	1	1	289	32.793	5.47	High		0	1
FALSE	High	Master Protein	E1BNQ9	Uncharacterized protein OS=Bos taurus OX=9913 GN=HNRNPUL2 PE=1 SV=1	0.00240457	2.88306	2.93725	1	1	1	1	749	85.139	4.91	High		0	1
FALSE	High	Master Protein	A0A3Q1NAR5	Coiled-coil domain containing 90B OS=Bos taurus OX=9913 GN=CCDC90B PE=4 SV=1	0.00240457	2.88174	4	1	1	1	1	250	28.602	5.76	High		0	1
FALSE	High	Master Protein	E1BHS9	Secretory carrier-associated membrane protein OS=Bos taurus OX=9913 GN=SCAMP3 PE=3 SV=2	0.00240457	2.87354	4.61095	1	1	1	1	347	38.287	7.28	High		0	1
FALSE	High	Master Protein	Q1RML9	Platelet-activating factor acetylhydrolase OS=Bos taurus OX=9913 GN=PLA2G7 PE=2 SV=1	0.00240457	2.87192	4.27928	1	1	1	1	444	50.119	6.6	High		0	1
FALSE	High	Master Protein	O97594	Structural maintenance of chromosomes protein 3 OS=Bos taurus OX=9913 GN=SMC3 PE=1 SV=1	0.00240457	2.8716	0.985222	1	1	1	1	1218	141.934	8.44	High		0	1
FALSE	High	Master Protein	A0A3Q1N1Z7	Actin-like protein 6B OS=Bos taurus OX=9913 GN=ACTL6B PE=3 SV=1	0.00240457	2.86201	1.7094	1	1	1	1	702	75.797	6.68	High		0	1
FALSE	High	Master Protein	Q3T0F4	40S ribosomal protein S10 OS=Bos taurus OX=9913 GN=RPS10 PE=2 SV=1	0.00240457	2.86107	5.45455	1	1	1	1	165	18.886	10.15	High		0	1
FALSE	High	Master Protein	G3N1E5	Adenosine deaminase domain containing 1 OS=Bos taurus OX=9913 GN=ADAD1 PE=4 SV=2	0.00240457	2.85855	7.21154	1	1	1	1	208	22.905	9.19	High		0	1
FALSE	High	Master Protein	Q3ZBS3	AP-1 complex subunit sigma-2 OS=Bos taurus OX=9913 GN=AP1S2 PE=2 SV=1	0.00240457	2.85171	5.625	1	1	1	1	160	18.917	5.48	High		1.91114	1
FALSE	High	Master Protein	A0A3Q1M4W9	V-type proton ATPase subunit D OS=Bos taurus OX=9913 GN=ATP6V1D PE=4 SV=1	0.00240457	2.8514	4.8583	1	1	1	1	247	28.231	9.36	High		0	1
FALSE	High	Master Protein	P03892	NADH-ubiquinone oxidoreductase chain 2 OS=Bos taurus OX=9913 GN=MT-ND2 PE=1 SV=1	0.00240457	2.83654	2.59366	1	1	1	1	347	39.226	9.96	High		0	1
FALSE	High	Master Protein	G3MZ01	Profilin OS=Bos taurus OX=9913 PE=3 SV=2	0.00240457	2.83121	9.15033	1	1	1	1	153	17.038	4.91	High		0	1
FALSE	High	Master Protein	Q32LH1	DPY30 domain-containing protein 1 OS=Bos taurus OX=9913 GN=DYDC1 PE=2 SV=1	0.00240457	2.82798	6.85714	1	1	1	1	175	20.717	4.5	High		0	1
FALSE	High	Master Protein	F1N5M5	FMR1 neighbor OS=Bos taurus OX=9913 GN=FMR1NB PE=4 SV=1	0.003564	2.82711	6.73759	1	1	1	1	282	32.053	9.94	High		0	1
FALSE	High	Master Protein	A0A3Q1M952	AP-1 complex subunit gamma OS=Bos taurus OX=9913 GN=AP1G1 PE=3 SV=1	0.003564	2.82565	1.69697	1	1	1	1	825	91.71	6.8	High		1.63243	1
FALSE	High	Master Protein	F1MFW9	Keratin 24 OS=Bos taurus OX=9913 GN=KRT24 PE=3 SV=3	0.003564	2.82131	3.42857	1	1	1	1	525	55.095	5	High		0	1
FALSE	High	Master Protein	A0A3Q1LSB6	ATP-citrate synthase OS=Bos taurus OX=9913 GN=ACLY PE=3 SV=1	0.003564	2.81873	1.27157	1	1	1	1	1101	120.789	7.24	High		0	1
FALSE	High	Master Protein	A0A3Q1LP65	Heterogeneous nuclear ribonucleoprotein U like 1 OS=Bos taurus OX=9913 GN=HNRNPUL1 PE=1 SV=1	0.003564	2.81616	1.6185	1	1	1	1	865	95.595	6.79	High		0	1
FALSE	High	Master Protein	G3MZT7	Uncharacterized protein OS=Bos taurus OX=9913 PE=4 SV=2	0.003564	2.81616	3.49933	1	1	1	1	743	84.139	7.18	High		0	1
FALSE	High	Master Protein	F1MBW3	Acyl-CoA synthetase long chain family member 4 OS=Bos taurus OX=9913 GN=ACSL4 PE=4 SV=2	0.003564	2.80995	2.0436	1	1	1	1	734	81.715	8.7	High		0	1
FALSE	High	Master Protein	Q5E9A3	Poly(rC)-binding protein 1 OS=Bos taurus OX=9913 GN=PCBP1 PE=2 SV=1	0.003564	2.80883	4.49438	1	1	1	1	356	37.474	7.09	High		0	1
FALSE	High	Master Protein	A0A3Q1M3I3	V-type proton ATPase subunit H OS=Bos taurus OX=9913 GN=ATP6V1H PE=3 SV=1	0.003564	2.80438	3.93375	1	1	1	1	483	55.788	6.61	High		1.79439	1
FALSE	High	Master Protein	Q3MHF0	RBM45 protein OS=Bos taurus OX=9913 GN=RBM45 PE=2 SV=2	0.003564	2.80052	3.5865	1	1	1	1	474	53.416	7.15	High		0	1
FALSE	High	Master Protein	F1MMF6	H15 domain-containing protein OS=Bos taurus OX=9913 GN=HILS1 PE=4 SV=2	0.003564	2.77314	5.14286	1	1	1	1	175	19.221	12.44	High		1.71588	1
FALSE	High	Master Protein	E1B7A4	GLIPR1 like 2 OS=Bos taurus OX=9913 GN=GLIPR1L2 PE=4 SV=3	0.003564	2.77237	3.53261	1	1	1	1	368	42.911	4.4	High		0	1
FALSE	High	Master Protein	A6QQL5	Uncharacterized protein C2orf73 homolog OS=Bos taurus OX=9913 PE=2 SV=1	0.003564	2.7665	4.13793	1	1	1	1	290	32.72	9.36	High		0	1
FALSE	High	Master Protein	Q58DF6	Secretory carrier-associated membrane protein 4 OS=Bos taurus OX=9913 GN=SCAMP4 PE=2 SV=1	0.003564	2.76498	4.78261	1	1	1	1	230	25.578	8.85	High		0	1
FALSE	High	Master Protein	A0A140T872	Dihydrofolate reductase OS=Bos taurus OX=9913 GN=DHFR PE=3 SV=1	0.003564	2.75449	9.09091	1	1	1	1	187	21.589	7.33	High		0	1
FALSE	High	Master Protein	A0A3Q1LNC8	Spectrin alpha, non-erythrocytic 1 OS=Bos taurus OX=9913 GN=SPTAN1 PE=1 SV=1	0.003564	2.75424	0.723182	1	1	1	1	2489	286.472	5.39	High		0	1
FALSE	High	Master Protein	F1N6B5	ADP ribosylation factor like GTPase 9 OS=Bos taurus OX=9913 GN=ARL9 PE=4 SV=3	0.00466881	2.73447	9.72973	1	1	1	1	185	20.545	5.35	High		0	1
FALSE	High	Master Protein	F1MEL1	Transporter OS=Bos taurus OX=9913 GN=LOC785933 PE=3 SV=3	0.00466881	2.73095	1.3986	1	1	1	1	715	80.284	8.12	High		0	1
FALSE	High	Master Protein	A0A3Q1MFG3	40S ribosomal protein SA OS=Bos taurus OX=9913 GN=RPSA PE=1 SV=1	0.00466881	2.73002	5.39683	1	1	1	1	315	35.025	4.96	High		0	1
FALSE	High	Master Protein	A0A3Q1LWY4	Serine/threonine-protein phosphatase 2A 56 kDa regulatory subunit OS=Bos taurus OX=9913 GN=PPP2R5E PE=3 SV=1	0.00466881	2.72886	2.77778	1	1	1	1	468	54.951	6.74	High		0	1
FALSE	High	Master Protein	A0A140T8C4	OCIA domain containing 1 OS=Bos taurus OX=9913 GN=OCIAD1 PE=4 SV=1	0.00466881	2.7217	4.8583	1	1	1	1	247	27.842	7.17	High		1.69894	1
FALSE	High	Master Protein	A5D7B3	NUPL1 protein OS=Bos taurus OX=9913 GN=NUP58 PE=2 SV=1	0.00466881	2.71851	2.21843	1	1	1	1	586	59.267	9.35	High		0	1
FALSE	High	Master Protein	A1A4I9	E3 UFM1-protein ligase 1 OS=Bos taurus OX=9913 GN=UFL1 PE=2 SV=1	0.00466881	2.71693	2.0202	1	1	1	1	792	89.328	6.48	High		0	1
FALSE	High	Master Protein	E1BPL8	Membrane metalloendopeptidase OS=Bos taurus OX=9913 GN=MME PE=4 SV=1	0.00466881	2.6968	2	1	1	1	1	750	85.845	5.87	High		0	1
FALSE	High	Master Protein	Q0P5I8	Golgi to ER traffic protein 4 homolog OS=Bos taurus OX=9913 GN=GET4 PE=2 SV=1	0.00466881	2.694	4.61538	1	1	1	1	325	36.162	5.67	High		0	1
FALSE	High	Master Protein	Q3ZBL5	Peptidyl-tRNA hydrolase 2, mitochondrial OS=Bos taurus OX=9913 GN=PTRH2 PE=2 SV=1	0.00466881	2.6874	8.37989	1	1	1	1	179	19.278	8.44	High		0	1
FALSE	High	Master Protein	F6QCC9	Tetraspanin OS=Bos taurus OX=9913 GN=CD82 PE=1 SV=1	0.00466881	2.67944	3.64146	1	1	1	1	357	40.502	8.48	High		1.67246	1
FALSE	High	Master Protein	G5E600	WASH complex subunit 4 OS=Bos taurus OX=9913 GN=WASHC4 PE=4 SV=2	0.00466881	2.67203	1.96078	1	1	1	1	1173	136.288	7.36	High		0	1
FALSE	High	Master Protein	Q17Q89	Prefoldin subunit 6 OS=Bos taurus OX=9913 GN=PFDN6 PE=2 SV=1	0.00466881	2.66898	9.30233	1	1	1	1	129	14.546	8.32	High		0	1
FALSE	High	Master Protein	Q2NL21	DnaJ homolog subfamily C member 11 OS=Bos taurus OX=9913 GN=DNAJC11 PE=2 SV=1	0.00466881	2.66454	3.57782	1	1	1	1	559	63.198	8.32	High		0	1
FALSE	High	Master Protein	E1BN43	Ankyrin repeat domain 28 OS=Bos taurus OX=9913 GN=ANKRD28 PE=4 SV=2	0.00466881	2.64878	0.854701	1	1	1	1	1053	112.874	6.21	High		0	1
FALSE	High	Master Protein	Q05752	NADH dehydrogenase [ubiquinone] 1 alpha subcomplex subunit 7 OS=Bos taurus OX=9913 GN=NDUFA7 PE=1 SV=2	0.00466881	2.64859	11.5044	1	1	1	1	113	12.669	10.05	High		0	1
FALSE	High	Master Protein	A0A452DIX8	UMP-CMP kinase OS=Bos taurus OX=9913 GN=CMPK1 PE=3 SV=1	0.00466881	2.64647	4.82456	1	1	1	1	228	26.023	8.29	High		0	1
FALSE	High	Master Protein	E1BEZ3	Scm polycomb group protein like 2 OS=Bos taurus OX=9913 GN=SCML2 PE=4 SV=3	0.00466881	2.63564	2.12766	1	1	1	1	705	77.973	7.71	High		0	1
FALSE	High	Master Protein	A0A3Q1LYQ7	Signal recognition particle 9 kDa protein OS=Bos taurus OX=9913 GN=SRP9 PE=3 SV=1	0.00466881	2.63246	12.7907	1	1	1	1	86	10.065	7.99	High		0	1
FALSE	High	Master Protein	A0A3Q1LYE3	Coiled-coil domain containing 60 OS=Bos taurus OX=9913 GN=CCDC60 PE=4 SV=1	0.00466881	2.6319	3.10786	1	1	1	1	547	62.676	9.7	High		0	1
FALSE	High	Master Protein	Q3ZC22	Heat shock factor-binding protein 1 OS=Bos taurus OX=9913 GN=HSBP1 PE=3 SV=1	0.00466881	2.62543	14.4737	1	1	1	1	76	8.524	4.36	High		0	1
FALSE	High	Master Protein	A0A3Q1NJ55	Bcl-2-like protein 11 OS=Bos taurus OX=9913 GN=BCL2L11 PE=3 SV=1	0.00466881	2.61816	10.2564	1	1	1	1	195	21.768	9.13	High		0	1
FALSE	High	Master Protein	F6PVN0	Mitochondrial transcription rescue factor 1 OS=Bos taurus OX=9913 GN=MTRES1 PE=4 SV=1	0.00581395	2.6038	9.2437	1	1	1	1	238	27.418	9.31	High		0	1
FALSE	High	Master Protein	A0A3Q1LW17	Cancer/testis antigen 83 OS=Bos taurus OX=9913 GN=CT83 PE=4 SV=1	0.00581395	2.5857	9.16667	1	1	1	1	120	13.629	10.2	High		0	1
FALSE	High	Master Protein	A0A3Q1MRN3	Uncharacterized protein OS=Bos taurus OX=9913 PE=4 SV=1	0.00581395	2.58519	11.1111	1	1	1	1	162	17.853	8.79	High		0	1
FALSE	High	Master Protein	F1MJI7	Lamin B2 OS=Bos taurus OX=9913 GN=LMNB2 PE=3 SV=2	0.00581395	2.58469	1.75159	1	1	1	1	628	70.507	5.66	High		0	1
FALSE	High	Master Protein	A6H797	MLEC protein OS=Bos taurus OX=9913 GN=MLEC PE=1 SV=1	0.00581395	2.58021	4.24028	1	1	1	1	283	31.546	5.54	High		0	1
FALSE	High	Master Protein	A0A3Q1N969	Propionyl-CoA carboxylase subunit alpha OS=Bos taurus OX=9913 GN=PCCA PE=1 SV=1	0.00581395	2.57284	2.92553	1	1	1	1	752	82.28	8.1	High		0	1
FALSE	High	Master Protein	E1BJ69	Kinetochore localized astrin (SPAG5) binding protein OS=Bos taurus OX=9913 GN=KNSTRN PE=4 SV=2	0.00632547	2.56447	5.10638	1	1	1	1	235	26.598	6.8	High		0	1
FALSE	High	Master Protein	F1MXI4	Uncharacterized protein OS=Bos taurus OX=9913 GN=MATR3 PE=1 SV=1	0.00632547	2.56336	1.65877	1	1	1	1	844	93.766	5.59	High		0	1
FALSE	High	Master Protein	E1BH45	RB1 inducible coiled-coil 1 OS=Bos taurus OX=9913 GN=RB1CC1 PE=4 SV=1	0.00632547	2.55783	0.629327	1	1	1	1	1589	181.644	5.45	High		0	1
FALSE	High	Master Protein	Q0P5F4	Ring finger protein 7 OS=Bos taurus OX=9913 GN=RNF7 PE=2 SV=1	0.00632547	2.55253	10.6195	1	1	1	1	113	12.671	5.44	High		0	1
FALSE	High	Master Protein	A0A3Q1N7V3	Serine/threonine kinase 39 OS=Bos taurus OX=9913 GN=STK39 PE=4 SV=1	0.00632547	2.54379	2.7933	1	1	1	1	537	59.001	6.2	High		0	1
FALSE	High	Master Protein	F6R1T4	Uncharacterized protein OS=Bos taurus OX=9913 GN=LOC526787 PE=4 SV=1	0.00632547	2.53985	1.75439	1	1	1	1	627	70.462	7.81	High		0	1
FALSE	High	Master Protein	E1BLY1	Uncharacterized protein OS=Bos taurus OX=9913 PE=3 SV=1	0.00632547	2.53835	6.92308	1	1	1	1	130	14.834	10.13	High		0	1
FALSE	High	Master Protein	P55052	Fatty acid-binding protein 5 OS=Bos taurus OX=9913 GN=FABP5 PE=1 SV=4	0.00632547	2.5318	15.5556	1	1	1	1	135	15.065	7.69	High		0	1
FALSE	High	Master Protein	E1BJZ4	GRIP and coiled-coil domain containing 1 OS=Bos taurus OX=9913 GN=GCC1 PE=4 SV=1	0.00632547	2.53091	1.54839	1	1	1	1	775	87.55	5.95	High		0	1
FALSE	High	Master Protein	E1BAT1	Hook microtubule tethering protein 1 OS=Bos taurus OX=9913 GN=HOOK1 PE=4 SV=3	0.00632547	2.51159	1.51099	1	1	1	1	728	84.596	5.08	High		0	1
FALSE	High	Master Protein	P61823	Ribonuclease pancreatic OS=Bos taurus OX=9913 GN=RNASE1 PE=1 SV=1	0.00632547	2.51074	14	1	1	1	1	150	16.45	8.62	High		0	1
FALSE	High	Master Protein	A0A3Q1MMM7	Ubiquinol-cytochrome c reductase complex assembly factor 1 OS=Bos taurus OX=9913 GN=UQCC1 PE=4 SV=1	0.00632547	2.5064	4.0404	1	1	1	1	297	34.143	8.63	High		0	1
FALSE	High	Master Protein	E1BKW5	SEC23 interacting protein OS=Bos taurus OX=9913 GN=SEC23IP PE=4 SV=3	0.00632547	2.50473	1.09344	1	1	1	1	1006	111.817	5.44	High		1.79241	1
FALSE	High	Master Protein	A0A3Q1LZQ5	Gamma-interferon-inducible lysosomal thiol reductase OS=Bos taurus OX=9913 GN=IFI30 PE=4 SV=1	0.00632547	2.49309	4.3956	1	1	1	1	273	30.406	5.03	High		0	1
FALSE	High	Master Protein	E1BPG0	Malonyl-CoA-acyl carrier protein transacylase OS=Bos taurus OX=9913 GN=MCAT PE=4 SV=1	0.00632547	2.49174	3.61757	1	1	1	1	387	42.197	8.76	High		0	1
FALSE	High	Master Protein	F1MGL5	Uncharacterized protein OS=Bos taurus OX=9913 GN=TMEM67 PE=4 SV=3	0.00632547	2.47664	1.00402	1	1	1	1	996	111.269	7.37	High		0	1
FALSE	High	Master Protein	P00396	Cytochrome c oxidase subunit 1 OS=Bos taurus OX=9913 GN=MT-CO1 PE=1 SV=1	0.00632547	2.46788	1.55642	1	1	1	1	514	56.994	6.57	High		0	1
FALSE	High	Master Protein	E1B9V7	WD repeat domain 37 OS=Bos taurus OX=9913 GN=WDR37 PE=4 SV=3	0.00632547	2.46496	3.03644	1	1	1	1	494	54.411	7.23	High		0	1
FALSE	High	Master Protein	P10279	Major prion protein OS=Bos taurus OX=9913 GN=PRNP PE=1 SV=2	0.00632547	2.45767	4.54545	1	1	1	1	264	28.596	9.35	High		0	1
FALSE	High	Master Protein	A0A3Q1NH91	Ectonucleoside triphosphate diphosphohydrolase 1 OS=Bos taurus OX=9913 GN=ENTPD1 PE=3 SV=1	0.00746483	2.44563	1.95035	1	1	1	1	564	63.657	8.29	High		0	1
FALSE	High	Master Protein	Q3ZBH9	DNA replication licensing factor MCM7 OS=Bos taurus OX=9913 GN=MCM7 PE=2 SV=1	0.00746483	2.44093	2.08623	1	1	1	1	719	81.263	6.11	High		0	1
FALSE	High	Master Protein	Q9GLM3	X-linked retinitis pigmentosa GTPase regulator-interacting protein 1 OS=Bos taurus OX=9913 GN=RPGRIP1 PE=1 SV=1	0.00773196	2.43723	1.3104	1	1	1	1	1221	138.347	5.22	High		0	1
FALSE	High	Master Protein	A1A4P5	Prefoldin subunit 2 OS=Bos taurus OX=9913 GN=PFDN2 PE=2 SV=1	0.00773196	2.43545	7.79221	1	1	1	1	154	16.638	6.58	High		0	1
FALSE	High	Master Protein	P62248	Myeloid-derived growth factor OS=Bos taurus OX=9913 GN=MYDGF PE=2 SV=1	0.00773196	2.43168	8.62069	1	1	1	1	174	19.019	7.99	High		0	1
FALSE	High	Master Protein	P49410	Elongation factor Tu, mitochondrial OS=Bos taurus OX=9913 GN=TUFM PE=1 SV=1	0.00773196	2.43086	3.09735	1	1	1	1	452	49.367	7.2	High		0	1
FALSE	High	Master Protein	A0A3Q1MS08	Golgi reassembly stacking protein 2 OS=Bos taurus OX=9913 GN=GORASP2 PE=1 SV=1	0.00773196	2.42911	2.47934	1	1	1	1	484	51.079	5.1	High		0	1
FALSE	High	Master Protein	Q3SZ19	26S proteasome non-ATPase regulatory subunit 9 OS=Bos taurus OX=9913 GN=PSMD9 PE=1 SV=1	0.00773196	2.42678	6.33484	1	1	1	1	221	24.251	6.64	High		0	1
FALSE	High	Master Protein	Q58CN9	N-acyl-phosphatidylethanolamine-hydrolyzing phospholipase D OS=Bos taurus OX=9913 GN=NAPEPLD PE=2 SV=1	0.00849377	2.42033	2.55102	1	1	1	1	392	45.313	6.19	High		0	1
FALSE	High	Master Protein	E1BFZ9	DNA helicase OS=Bos taurus OX=9913 GN=MCM4 PE=3 SV=3	0.00849377	2.41195	1.07656	1	1	1	1	836	93.635	6.79	High		0	1
FALSE	High	Master Protein	F1MDS3	Phosphoenolpyruvate carboxykinase 2, mitochondrial OS=Bos taurus OX=9913 GN=PCK2 PE=1 SV=1	0.00849377	2.40616	1.71875	1	1	1	1	640	70.605	7.9	High		0	1
FALSE	High	Master Protein	P79251	V-type proton ATPase subunit G 1 OS=Bos taurus OX=9913 GN=ATP6V1G1 PE=1 SV=3	0.00849377	2.40088	10.1695	1	1	1	1	118	13.674	7.97	High		0	1
FALSE	High	Master Protein	A3KN48	EEFSEC protein OS=Bos taurus OX=9913 GN=EEFSEC PE=2 SV=1	0.00849377	2.39276	2.20713	1	1	1	1	589	63.592	8.69	High		0	1
FALSE	High	Master Protein	A0A452DIG6	Eukaryotic translation initiation factor 6 OS=Bos taurus OX=9913 GN=EIF6 PE=3 SV=1	0.00849377	2.39051	5.64516	1	1	1	1	248	26.858	4.74	High		0	1
FALSE	High	Master Protein	G5E622	Uncharacterized protein OS=Bos taurus OX=9913 PE=4 SV=2	0.00849377	2.38164	1.44737	1	1	1	1	760	86.206	6.86	High		0	1
FALSE	High	Master Protein	A0A3S5ZPJ9	Beta-mannosidase OS=Bos taurus OX=9913 GN=MANBA PE=4 SV=1	0.00849377	2.3712	2.04778	1	1	1	1	879	101.086	6.89	High		0	1
FALSE	High	Master Protein	E1BKT9	Desmoplakin OS=Bos taurus OX=9913 GN=DSP PE=1 SV=2	0.00849377	2.37008	0.588439	1	1	1	1	2889	332.202	6.84	High		0	1
FALSE	High	Master Protein	F1MUU5	NLR family member X1 OS=Bos taurus OX=9913 GN=NLRX1 PE=4 SV=2	0.00849377	2.36714	1.43885	1	1	1	1	973	107.121	7.55	High		0	1
FALSE	High	Master Protein	G3N0D2	Maestro heat like repeat family member 9 OS=Bos taurus OX=9913 GN=MROH9 PE=4 SV=2	0.00849377	2.36613	1.83908	1	1	1	1	870	99.369	7.59	High		0	1
FALSE	High	Master Protein	A0A3Q1NN45	AP complex subunit sigma OS=Bos taurus OX=9913 GN=AP2S1 PE=3 SV=1	0.00849377	2.34863	8.05369	1	1	1	1	149	17.929	8.27	High		0	1
FALSE	High	Master Protein	Q2KIG4	Probable allantoicase OS=Bos taurus OX=9913 GN=ALLC PE=2 SV=1	0.00849377	2.34553	2.6699	1	1	1	1	412	46.055	5.96	High		1.72715	1
FALSE	High	Master Protein	P26884	Peptidyl-prolyl cis-trans isomerase FKBP3 OS=Bos taurus OX=9913 GN=FKBP3 PE=1 SV=2	0.00849377	2.34467	4.91071	1	1	1	1	224	25.175	9.28	High		0	1
FALSE	High	Master Protein	F1MKD1	N-terminal Xaa-Pro-Lys N-methyltransferase 1 OS=Bos taurus OX=9913 GN=NTMT1 PE=4 SV=2	0.00849377	2.34237	8.52018	1	1	1	1	223	25.242	6.68	High		0	1
FALSE	High	Master Protein	E1BCV4	Nucleoporin 98 OS=Bos taurus OX=9913 GN=NUP98 PE=4 SV=2	0.00849377	2.33686	0.770925	1	1	1	1	1816	197.51	6.1	High		1.75037	1
FALSE	High	Master Protein	Q3MHR7	Actin-related protein 2/3 complex subunit 2 OS=Bos taurus OX=9913 GN=ARPC2 PE=1 SV=1	0.00849377	2.33461	3	1	1	1	1	300	34.327	7.36	High		0	1
FALSE	High	Master Protein	G3MYB3	Uncharacterized protein OS=Bos taurus OX=9913 PE=4 SV=2	0.00849377	2.32883	3.29114	1	1	1	1	395	44.91	8.18	High		0	1
FALSE	High	Master Protein	F1MHD4	Prolyl-tRNA synthetase 2, mitochondrial OS=Bos taurus OX=9913 GN=PARS2 PE=4 SV=3	0.00849377	2.32349	1.84615	1	1	1	1	650	72.521	8.63	High		0	1
FALSE	High	Master Protein	A0A3Q1MNK7	Uncharacterized protein OS=Bos taurus OX=9913 PE=4 SV=1	0.00849377	2.32185	7.69231	1	1	1	1	143	16.36	8	High		0	1
FALSE	Medium	Master Protein	A0A3Q1MH57	Septin 9 OS=Bos taurus OX=9913 GN=SEPTIN9 PE=1 SV=1	0.0112454	2.31149	3.07692	1	1	1	1	585	65.262	9.01	High		0	1
FALSE	Medium	Master Protein	G3MZ04	NADH dehydrogenase [ubiquinone] 1 alpha subcomplex subunit 2 OS=Bos taurus OX=9913 PE=4 SV=2	0.0112454	2.30636	9.09091	1	1	1	1	99	11.106	9.83	High		0	1
FALSE	Medium	Master Protein	A0A3Q1MF13	NAD(P)H-hydrate epimerase OS=Bos taurus OX=9913 GN=NAXE PE=3 SV=1	0.0112454	2.30373	3.30579	1	1	1	1	363	38.35	8.15	High		0	1
FALSE	Medium	Master Protein	A0A3Q1LXG3	F-actin-capping protein subunit alpha OS=Bos taurus OX=9913 GN=CAPZA2 PE=3 SV=1	0.0112454	2.28836	3.0581	1	1	1	1	327	37.492	6.7	High		0	1
FALSE	Medium	Master Protein	A0A452DIG1	Coiled-coil domain-containing protein 83 OS=Bos taurus OX=9913 GN=CCDC83 PE=4 SV=1	0.0112454	2.28802	2.66344	1	1	1	1	413	48.935	5.85	High		0	1
FALSE	Medium	Master Protein	A0A3Q1MIH1	Chromosome 11 open reading frame 65 OS=Bos taurus OX=9913 GN=C11orf65 PE=4 SV=1	0.0112454	2.28643	4.48718	1	1	1	1	312	37.223	8.41	High		0	1
FALSE	Medium	Master Protein	A0A3Q1M1I0	Calcium-binding protein 39 OS=Bos taurus OX=9913 GN=CAB39 PE=4 SV=1	0.0112454	2.28183	2.5641	1	1	1	1	351	40.626	6.27	High		0	1
FALSE	Medium	Master Protein	G3MWQ9	Transporter OS=Bos taurus OX=9913 GN=LOC785907 PE=3 SV=2	0.0112454	2.28133	1.7316	1	1	1	1	693	78.459	8.59	High		0	1
FALSE	Medium	Master Protein	A7YVD7	NADH dehydrogenase (ubiquinone) complex I, assembly factor 6 OS=Bos taurus OX=9913 GN=NDUFAF6 PE=2 SV=1	0.0112454	2.27433	2.1021	1	1	1	1	333	38.079	9.74	High		0	1
FALSE	Medium	Master Protein	A7MBF3	STYXL1 protein OS=Bos taurus OX=9913 GN=STYXL1 PE=2 SV=1	0.0128205	2.25932	3.55987	1	1	1	1	309	35.344	6.89	High		0	1
FALSE	Medium	Master Protein	Q3T0H0	Leucine carboxyl methyltransferase 1 OS=Bos taurus OX=9913 GN=LCMT1 PE=2 SV=1	0.0128205	2.25461	3.01205	1	1	1	1	332	37.984	5.62	High		0	1
FALSE	Medium	Master Protein	A0A3Q1MXE5	Ubiquitin carboxyl-terminal hydrolase OS=Bos taurus OX=9913 GN=USP2 PE=3 SV=1	0.0128205	2.2488	2.09581	1	1	1	1	668	74.713	8.94	High		0	1
FALSE	Medium	Master Protein	P14790	ATP synthase subunit ATP5MPL, mitochondrial OS=Bos taurus OX=9913 GN=ATP5MPL PE=1 SV=1	0.0128205	2.242	11.6667	1	1	1	1	60	6.83	9.99	High	Acetyl [N-Term]	1.79029	1
FALSE	Medium	Master Protein	A0A3Q1NEN6	Protein pitchfork OS=Bos taurus OX=9913 GN=PIFO PE=4 SV=1	0.0128205	2.23965	7.29167	1	1	1	1	192	22.289	9.92	High		0	1
FALSE	Medium	Master Protein	P79126	Protein phosphatase 1G OS=Bos taurus OX=9913 GN=PPM1G PE=2 SV=2	0.0128205	2.23396	2.20994	1	1	1	1	543	58.57	4.36	High		0	1
FALSE	Medium	Master Protein	Q2NKZ7	Protein tyrosine phosphatase mitochondrial 1 OS=Bos taurus OX=9913 GN=PTPMT1 PE=2 SV=1	0.0128205	2.2257	4.44444	1	1	1	1	270	29.244	9.72	High		0	1
FALSE	Medium	Master Protein	Q08E25	Zinc transporter 3 OS=Bos taurus OX=9913 GN=SLC30A3 PE=2 SV=1	0.0128205	2.22395	5.92784	1	1	1	1	388	41.793	6.47	High		0	1
FALSE	Medium	Master Protein	Q3ZBG9	Phospholipid scramblase 2 OS=Bos taurus OX=9913 GN=PLSCR2 PE=2 SV=1	0.0128205	2.22163	4.43686	1	1	1	1	293	32.555	5.44	High		0	1
FALSE	Medium	Master Protein	A0A3Q1MSS5	Protein kinase AMP-activated non-catalytic subunit gamma 2 OS=Bos taurus OX=9913 GN=PRKAG2 PE=4 SV=1	0.0128205	2.21496	1.76991	1	1	1	1	565	62.378	9.41	High		0	1
FALSE	Medium	Master Protein	A0A3Q1M5F1	Brain protein I3 OS=Bos taurus OX=9913 GN=BRI3 PE=4 SV=1	0.0128205	2.21417	8.79121	1	1	1	1	182	19.544	8.98	High		0	1
FALSE	Medium	Master Protein	F1MLS2	Trio Rho guanine nucleotide exchange factor OS=Bos taurus OX=9913 GN=TRIO PE=4 SV=3	0.0128205	2.21296	0.330251	1	1	1	1	3028	339.71	6.44	High		0	1
FALSE	Medium	Master Protein	P22444	Bone morphogenetic protein 3 OS=Bos taurus OX=9913 GN=BMP3 PE=1 SV=2	0.0128205	2.20873	2.52632	1	1	1	1	475	53.468	9.35	High		0	1
FALSE	Medium	Master Protein	A0A3S5ZPF7	Phosphoserine aminotransferase OS=Bos taurus OX=9913 GN=PSAT1 PE=1 SV=1	0.0130664	2.20628	2.28311	1	1	1	1	438	47.946	7.75	High		0	1
FALSE	Medium	Master Protein	Q2LGB5	Toll-interacting protein OS=Bos taurus OX=9913 GN=TOLLIP PE=2 SV=1	0.0130664	2.19866	5.12821	1	1	1	1	273	30.062	5.47	High		0	1
FALSE	Medium	Master Protein	Q32KP5	BPI fold containing family A member 3 OS=Bos taurus OX=9913 GN=BPIFA3 PE=2 SV=1	0.0130664	2.19743	7.98319	1	1	1	1	238	27.028	8.48	High		0	1
FALSE	Medium	Master Protein	Q3T0V3	Eukaryotic translation initiation factor 3 subunit K OS=Bos taurus OX=9913 GN=EIF3K PE=2 SV=1	0.0130664	2.18595	5.04587	1	1	1	1	218	25.057	4.93	High		0	1
FALSE	Medium	Master Protein	F6Q8A8	Nucleobindin 2 OS=Bos taurus OX=9913 GN=NUCB2 PE=1 SV=1	0.0130664	2.17522	3.4965	1	1	1	1	429	50.897	5.25	High		0	1
FALSE	Medium	Master Protein	G3X736	COP9 signalosome subunit 2 OS=Bos taurus OX=9913 GN=COPS2 PE=4 SV=1	0.0130664	2.16711	3.11111	1	1	1	1	450	52.371	5.47	High		0	1
FALSE	Medium	Master Protein	A0A3Q1LRW3	Prostate and testis expressed 1 OS=Bos taurus OX=9913 GN=PATE1 PE=4 SV=1	0.0132377	2.16304	7.01754	1	1	1	1	114	13.094	8.5	High		0	1
FALSE	Medium	Master Protein	P48305	NADH dehydrogenase [ubiquinone] 1 beta subcomplex subunit 4 OS=Bos taurus OX=9913 GN=NDUFB4 PE=1 SV=2	0.0132377	2.1626	8.52713	1	1	1	1	129	15.175	9.7	High		0	1
FALSE	Medium	Master Protein	Q3T126	Protein cornichon homolog 4 OS=Bos taurus OX=9913 GN=CNIH4 PE=2 SV=1	0.0132377	2.1572	14.3885	1	1	1	1	139	16.038	6.65	High		0	1
FALSE	Medium	Master Protein	A0A3Q1M3X5	Uncharacterized protein OS=Bos taurus OX=9913 GN=LOC786928 PE=4 SV=1	0.0132377	2.15708	14.0496	1	1	1	1	121	13.615	9.7	High		0	1
FALSE	Medium	Master Protein	F1MZR7	Spermatid maturation protein 1 OS=Bos taurus OX=9913 GN=SPEM1 PE=4 SV=1	0.0132377	2.15683	5.7508	1	1	1	1	313	35.292	9.2	High		0	1
FALSE	Medium	Master Protein	Q3T0C6	Sodium/potassium-transporting ATPase subunit beta-3 OS=Bos taurus OX=9913 GN=ATP1B3 PE=2 SV=1	0.0132377	2.14709	3.94265	1	1	1	1	279	31.501	7.14	High		0	1
FALSE	Medium	Master Protein	A0A452DJ09	DNA damage-binding protein 1 OS=Bos taurus OX=9913 GN=DDB1 PE=4 SV=1	0.0132377	2.14557	0.817661	1	1	1	1	1223	135.22	5.41	High		0	1
FALSE	Medium	Master Protein	P60661	Myosin light polypeptide 6 OS=Bos taurus OX=9913 GN=MYL6 PE=2 SV=2	0.0132377	2.14074	8.60927	1	1	1	1	151	16.919	4.65	High		0	1
FALSE	Medium	Master Protein	A0A3Q1LKG3	Beta-defensin OS=Bos taurus OX=9913 GN=DEFB116 PE=3 SV=1	0.0132377	2.14032	16.5049	1	1	1	1	103	11.689	8.76	High		0	1
FALSE	Medium	Master Protein	A6H6X2	ANG2 protein OS=Bos taurus OX=9913 GN=ANG2 PE=2 SV=1	0.0132377	2.13638	10.8844	1	1	1	1	147	17.143	9.69	High		0	1
FALSE	Medium	Master Protein	Q70IB2	Inactive ribonuclease-like protein 10 OS=Bos taurus OX=9913 GN=RNASE10 PE=2 SV=2	0.0132377	2.13236	4.73934	1	1	1	1	211	23.348	5.45	High		0	1
FALSE	Medium	Master Protein	A6QLN8	SCY1 like pseudokinase 2 OS=Bos taurus OX=9913 GN=SCYL2 PE=2 SV=1	0.0132377	2.13059	1.507	1	1	1	1	929	103.31	8.22	High		0	1
FALSE	Medium	Master Protein	A0A3Q1MHZ3	60S ribosomal protein L3-like OS=Bos taurus OX=9913 GN=RPL3L PE=3 SV=1	0.0140418	2.1209	2.00445	1	1	1	1	449	50.908	10.46	High		2.20749	1
FALSE	Medium	Master Protein	Q2NL15	Chromosome 9 C6orf118 homolog OS=Bos taurus OX=9913 GN=C9H6orf118 PE=2 SV=1	0.0140418	2.11645	1.90678	1	1	1	1	472	55.052	8.46	High		0	1
FALSE	Medium	Master Protein	Q32KX8	Methyltransferase-like 26 OS=Bos taurus OX=9913 GN=METTL26 PE=2 SV=1	0.0145765	2.10452	8.82353	1	1	1	1	204	22.7	7.8	High		0	1
FALSE	Medium	Master Protein	G3N2H7	Uncharacterized protein OS=Bos taurus OX=9913 GN=LOC786628 PE=4 SV=2	0.0145765	2.10403	0.697085	1	1	1	1	1578	179.716	8.7	High		0	1
FALSE	Medium	Master Protein	Q58CS6	Intraflagellar transport protein 20 homolog OS=Bos taurus OX=9913 GN=IFT20 PE=2 SV=1	0.0169306	2.10122	8.97436	1	1	1	1	156	17.835	5.17	High		0	1
FALSE	Medium	Master Protein	Q3ZBT5	Syntaxin-7 OS=Bos taurus OX=9913 GN=STX7 PE=2 SV=1	0.0169306	2.09996	5.74713	1	1	1	1	261	29.638	5.43	High		0	1
FALSE	Medium	Master Protein	Q9XT97	Presenilin-1 OS=Bos taurus OX=9913 GN=PSEN1 PE=2 SV=1	0.0169306	2.08386	3.9749	1	1	1	1	478	53.62	5.39	High		0	1
FALSE	Medium	Master Protein	P08904	Ribonuclease K6 OS=Bos taurus OX=9913 GN=RNASE6 PE=1 SV=3	0.0169306	2.07998	6.49351	1	1	1	1	154	17.649	8.56	High		0	1
FALSE	Medium	Master Protein	Q2TBS5	Serine peptidase inhibitor, Kazal type 2 (Acrosin-trypsin inhibitor) OS=Bos taurus OX=9913 GN=SPINK2B PE=2 SV=1	0.0169306	2.07967	26.1905	1	1	1	1	84	9.385	7.61	High		0	1
FALSE	Medium	Master Protein	E1BD87	Family with sequence similarity 170 member A OS=Bos taurus OX=9913 GN=FAM170A PE=4 SV=3	0.0169306	2.07769	3.85965	1	1	1	1	285	32.549	5.02	High		0	1
FALSE	Medium	Master Protein	A6H7E1	Methionine--tRNA ligase, mitochondrial OS=Bos taurus OX=9913 GN=MARS2 PE=2 SV=1	0.0169306	2.07769	1.68634	1	1	1	1	593	66.606	7.44	High		0	1
FALSE	Medium	Master Protein	F1N7H5	Mannose-1-phosphate guanyltransferase beta OS=Bos taurus OX=9913 GN=GMPPB PE=4 SV=2	0.0169306	2.07572	2.77778	1	1	1	1	360	39.771	6.32	High		0	1
FALSE	Medium	Master Protein	A0A452DIX4	26S proteasome non-ATPase regulatory subunit 7 OS=Bos taurus OX=9913 GN=PSMD7 PE=4 SV=1	0.0169306	2.06798	7.33945	1	1	1	1	327	36.597	8.06	High		0	1
FALSE	Medium	Master Protein	A5D7D9	DEAH-box helicase 15 OS=Bos taurus OX=9913 GN=DHX15 PE=1 SV=1	0.0169306	2.06535	1.50943	1	1	1	1	795	90.875	7.46	High		0	1
FALSE	Medium	Master Protein	A0A3Q1MGA1	Putative malate dehydrogenase 1B OS=Bos taurus OX=9913 GN=MDH1B PE=4 SV=1	0.0170871	2.06238	1.91571	1	1	1	1	522	58.768	6.44	High		0	1
FALSE	Medium	Master Protein	F1MPW7	Nucleoporin 210 OS=Bos taurus OX=9913 GN=NUP210 PE=4 SV=3	0.0170871	2.06038	1.00582	1	1	1	1	1889	203.669	6.84	High		0	1
FALSE	Medium	Master Protein	F1MRA0	Lamin tail domain containing 1 OS=Bos taurus OX=9913 GN=LMNTD1 PE=4 SV=3	0.0170871	2.05586	3.7931	1	1	1	1	290	32.494	7.96	High		0	1
FALSE	Medium	Master Protein	E1BMF6	N(alpha)-acetyltransferase 16, NatA auxiliary subunit OS=Bos taurus OX=9913 GN=NAA16 PE=4 SV=3	0.0170871	2.05409	1.96987	1	1	1	1	863	101.184	8.18	High		0	1
FALSE	Medium	Master Protein	F1MDD8	Activating transcription factor 6 OS=Bos taurus OX=9913 GN=ATF6 PE=4 SV=3	0.0170871	2.05266	1.52207	1	1	1	1	657	73.245	7.99	High		0	1
FALSE	Medium	Master Protein	A0A3Q1M606	BTB domain-containing protein OS=Bos taurus OX=9913 PE=4 SV=1	0.0170871	2.04934	1.59681	1	1	1	1	501	57.096	5.29	High		0	1
FALSE	Medium	Master Protein	E1BHJ0	Profilin OS=Bos taurus OX=9913 PE=3 SV=2	0.0170871	2.04663	5.71429	1	1	1	1	140	15.106	7.87	High		0	1
FALSE	Medium	Master Protein	Q08E34	Translocase of outer mitochondrial membrane 70 OS=Bos taurus OX=9913 GN=TOMM70 PE=2 SV=1	0.0170871	2.04653	1.80624	1	1	1	1	609	67.526	7.33	High		0	1
FALSE	Medium	Master Protein	A0A3Q1MPM9	Sperm-tail PG-rich repeat containing 4 OS=Bos taurus OX=9913 GN=STPG4 PE=4 SV=1	0.0170871	2.04125	7.77202	1	1	1	1	193	21.722	9.76	High		0	1
FALSE	Medium	Master Protein	A0A3Q1N814	Family with sequence similarity 114 member A2 OS=Bos taurus OX=9913 GN=FAM114A2 PE=4 SV=1	0.0181228	2.03339	2.85714	1	1	1	1	525	57.804	4.88	High		0	1
FALSE	Medium	Master Protein	A0A452DI14	Chromosome 14 C8orf82 homolog OS=Bos taurus OX=9913 GN=C14H8orf82 PE=4 SV=1	0.0181228	2.03124	8.73362	1	1	1	1	229	25.706	10.11	High		0	1
FALSE	Medium	Master Protein	E1BMC4	Golgi brefeldin A resistant guanine nucleotide exchange factor 1 OS=Bos taurus OX=9913 GN=GBF1 PE=4 SV=1	0.0181228	2.03058	0.537346	1	1	1	1	1861	206.471	5.82	High		0	1
FALSE	Medium	Master Protein	Q5E992	Peptidyl-prolyl cis-trans isomerase-like 1 OS=Bos taurus OX=9913 GN=PPIL1 PE=2 SV=1	0.0181228	2.0284	6.62651	1	1	1	1	166	18.225	7.99	High		0	1
FALSE	Medium	Master Protein	G3X696	STE20 like kinase OS=Bos taurus OX=9913 GN=SLK PE=1 SV=1	0.0181228	2.02517	0.806452	1	1	1	1	1240	142.895	5.08	High		0	1
FALSE	Medium	Master Protein	A0A3Q1MMA1	SEC22 homolog B, vesicle trafficking protein OS=Bos taurus OX=9913 GN=SEC22B PE=3 SV=1	0.0183536	2.02004	5.05415	1	1	1	1	277	31.726	8.82	High		0	1
FALSE	Medium	Master Protein	A4FUD9	DNA replication licensing factor MCM3 OS=Bos taurus OX=9913 GN=MCM3 PE=2 SV=1	0.0183536	2.01278	1.23762	1	1	1	1	808	90.801	5.76	High		0	1
FALSE	Medium	Master Protein	F1MS40	Craniofacial development protein 2 OS=Bos taurus OX=9913 GN=CFDP2 PE=4 SV=2	0.0183536	2.01189	1.85811	1	1	1	1	592	66.209	5.36	High		0	1
FALSE	Medium	Master Protein	G3N0F4	Peptidase S1 domain-containing protein OS=Bos taurus OX=9913 PE=3 SV=2	0.0183536	2.01162	4.79705	1	1	1	1	271	29.817	7.99	High		0	1
FALSE	Medium	Master Protein	F6S0Z4	Testis expressed 12 OS=Bos taurus OX=9913 GN=TEX12 PE=4 SV=1	0.0185884	2.00406	7.04846	1	1	1	1	227	25.177	9.19	High		0	1
FALSE	Medium	Master Protein	P05632	ATP synthase subunit epsilon, mitochondrial OS=Bos taurus OX=9913 GN=ATP5F1E PE=1 SV=4	0.0185884	1.99913	15.6863	1	1	1	1	51	5.779	10.08	High		0	1
FALSE	Medium	Master Protein	Q5E9J1	Heterogeneous nuclear ribonucleoprotein F OS=Bos taurus OX=9913 GN=HNRNPF PE=2 SV=3	0.0185884	1.99353	1.93237	1	1	1	1	414	45.66	5.49	High		0	1
FALSE	Medium	Master Protein	F1MCQ6	Inositol polyphosphate-5-phosphatase F OS=Bos taurus OX=9913 GN=INPP5F PE=4 SV=3	0.0185884	1.98047	0.70609	1	1	1	1	1133	128.632	6.77	High		0	1
FALSE	Medium	Master Protein	A5PK90	LYPLAL1 protein OS=Bos taurus OX=9913 GN=LYPLAL1 PE=2 SV=1	0.0185884	1.97593	4.31034	1	1	1	1	232	25.605	8.1	High		0	1
FALSE	Medium	Master Protein	A2VE21	Coatomer subunit gamma-2 OS=Bos taurus OX=9913 GN=COPG2 PE=2 SV=1	0.0207324	1.97388	1.14811	1	1	1	1	871	97.502	5.92	High		0	1
FALSE	Medium	Master Protein	F1MY18	Arrestin domain-containing protein 5 OS=Bos taurus OX=9913 GN=ARRDC5 PE=4 SV=1	0.0209115	1.96457	3.61446	1	1	1	1	332	37.004	7.47	High		0	1
FALSE	Medium	Master Protein	F6RP24	Membrane spanning 4-domains A5 OS=Bos taurus OX=9913 GN=MS4A5 PE=4 SV=1	0.0209115	1.95861	18.1373	1	1	1	1	204	22.416	4.59	High		0	1
FALSE	Medium	Master Protein	P00171	Cytochrome b5 OS=Bos taurus OX=9913 GN=CYB5A PE=1 SV=3	0.0209115	1.95117	8.95522	1	1	1	1	134	15.32	5.03	High		0	1
FALSE	Medium	Master Protein	A6H799	ATXN3 protein OS=Bos taurus OX=9913 GN=ATXN3 PE=2 SV=1	0.0209115	1.94157	5.49828	1	1	1	1	291	33.715	4.82	High		0	1
FALSE	Medium	Master Protein	E1BKE3	Kinesin-like protein OS=Bos taurus OX=9913 GN=KIF3A PE=3 SV=3	0.0209115	1.94082	1.4245	1	1	1	1	702	80.276	6.44	High		0	1
FALSE	Medium	Master Protein	F1MY12	NTR domain-containing protein OS=Bos taurus OX=9913 GN=LOC112442231 PE=4 SV=2	0.0209115	1.93968	4.11523	1	1	1	1	243	28.474	8.78	High		0	1
FALSE	Medium	Master Protein	F1MFD5	Ran GTPase activating protein 1 OS=Bos taurus OX=9913 GN=RANGAP1 PE=4 SV=1	0.0221747	1.93779	2.05128	1	1	1	1	585	62.903	4.69	High		0	1
FALSE	Medium	Master Protein	A0A3Q1M9S5	Phospholipase B-like OS=Bos taurus OX=9913 GN=PLBD1 PE=3 SV=1	0.0221747	1.93405	1.61002	1	1	1	1	559	64.518	9.16	High		0	1
FALSE	Medium	Master Protein	Q17QV3	Small ubiquitin-related modifier 3 OS=Bos taurus OX=9913 GN=SUMO3 PE=3 SV=1	0.0221747	1.93107	11.5385	1	1	1	1	104	11.662	5.95	High		0	1
FALSE	Medium	Master Protein	Q1RMR9	Protein kinase C and casein kinase substrate in neurons 2 OS=Bos taurus OX=9913 GN=PACSIN2 PE=2 SV=1	0.0221747	1.91721	2.26337	1	1	1	1	486	55.856	5.17	High		0	1
FALSE	Medium	Master Protein	A0A3Q1MGL1	Cyclin Y OS=Bos taurus OX=9913 GN=CCNY PE=3 SV=1	0.022293	1.90798	5.20833	1	1	1	1	288	33.425	7.06	High		0	1
FALSE	Medium	Master Protein	Q17QI3	Acetyl-CoA acetyltransferase 2 OS=Bos taurus OX=9913 GN=ACAT2 PE=1 SV=1	0.022293	1.90798	4.28212	1	1	1	1	397	41.144	6.93	High		0	1
FALSE	Medium	Master Protein	A0A3Q1MWP9	Uncharacterized protein OS=Bos taurus OX=9913 GN=RPS14 PE=1 SV=1	0.022293	1.90032	6.06061	1	1	1	1	165	17.652	8.87	High		0	1
FALSE	Medium	Master Protein	F1N431	Farnesyl pyrophosphate synthase OS=Bos taurus OX=9913 GN=FDPS PE=1 SV=1	0.022293	1.89517	4.27553	1	1	1	1	421	48.287	5.94	High		0	1
FALSE	Medium	Master Protein	A6QNX5	Keratin, type II cytoskeletal 78 OS=Bos taurus OX=9913 GN=KRT78 PE=2 SV=1	0.022293	1.89483	2.27273	1	1	1	1	528	57.428	8.18	High		0	1
FALSE	Medium	Master Protein	A0A3Q1MJT2	Alpha-1B-glycoprotein OS=Bos taurus OX=9913 GN=A1BG PE=1 SV=1	0.022293	1.89449	2.38908	1	1	1	1	586	61.922	5.92	High		0	1
FALSE	Medium	Master Protein	Q5E966	Eukaryotic translation initiation factor 3 subunit I OS=Bos taurus OX=9913 GN=EIF3I PE=2 SV=1	0.022293	1.89211	3.07692	1	1	1	1	325	36.45	5.64	High		0	1
FALSE	Medium	Master Protein	F1MQ44	MCF.2 cell line derived transforming sequence-like 2 OS=Bos taurus OX=9913 GN=MCF2L2 PE=4 SV=3	0.022293	1.8884	1.37741	1	1	1	1	1089	124.966	6.28	High		0	1
FALSE	Medium	Master Protein	Q2NKU4	Calcium regulated heat stable protein 1, 24kDa OS=Bos taurus OX=9913 GN=CARHSP1 PE=1 SV=1	0.022293	1.88706	10.8844	1	1	1	1	147	15.881	7.87	High		0	1
FALSE	Medium	Master Protein	Q32KV6	Nucleotide exchange factor SIL1 OS=Bos taurus OX=9913 GN=SIL1 PE=2 SV=1	0.022293	1.8824	2.5974	1	1	1	1	462	52.548	5.74	High		0	1
FALSE	Medium	Master Protein	A0A3Q1LK58	Adaptin ear-binding coat-associated protein 2 OS=Bos taurus OX=9913 GN=NECAP2 PE=4 SV=1	0.022293	1.87257	4.66667	1	1	1	1	300	32.069	9.04	High		0	1
FALSE	Medium	Master Protein	Q02827	NADH dehydrogenase [ubiquinone] 1 subunit C2 OS=Bos taurus OX=9913 GN=NDUFC2 PE=1 SV=1	0.0228177	1.85232	7.5	1	1	1	1	120	14.087	9.01	High		0	1
FALSE	Medium	Master Protein	A0A3Q1MI24	TOR signaling pathway regulator OS=Bos taurus OX=9913 GN=TIPRL PE=4 SV=1	0.0229309	1.84164	7.72059	1	1	1	1	272	31.367	5.64	High		0	1
FALSE	Medium	Master Protein	F1MBI5	Phosphodiesterase OS=Bos taurus OX=9913 GN=PDE4A PE=3 SV=3	0.0229309	1.83684	1.72018	1	1	1	1	872	96.202	5.19	High		0	1
FALSE	Medium	Master Protein	E1B7V7	Nucleotide binding oligomerization domain containing 1 OS=Bos taurus OX=9913 GN=NOD1 PE=4 SV=3	0.0229309	1.83565	1.88679	1	1	1	1	954	107.576	7.12	High		0	1
FALSE	Medium	Master Protein	Q3T0M9	ADP-ribosylation factor-like protein 4A OS=Bos taurus OX=9913 GN=ARL4A PE=2 SV=1	0.0229309	1.83033	7.5	1	1	1	1	200	22.574	9.17	High		0	1
FALSE	Medium	Master Protein	A0A3Q1LZP6	Synaptotagmin 2 OS=Bos taurus OX=9913 GN=SYT2 PE=4 SV=1	0.0229309	1.82769	2.31214	1	1	1	1	519	55.425	8.02	High		0	1
FALSE	Medium	Master Protein	A0A3Q1LJM5	NADPH-dependent diflavin oxidoreductase 1 OS=Bos taurus OX=9913 GN=NDOR1 PE=4 SV=1	0.0229309	1.82045	1.94903	1	1	1	1	667	71.622	8.28	High		0	1
FALSE	Medium	Master Protein	A0A3Q1LPJ9	Uncharacterized protein OS=Bos taurus OX=9913 PE=4 SV=1	0.0229309	1.81248	2.05479	1	1	1	1	730	82.366	7.53	High		0	1
FALSE	Medium	Master Protein	F1MW72	Transmembrane channel-like protein OS=Bos taurus OX=9913 GN=TMC1 PE=3 SV=2	0.0229309	1.80715	2.57511	1	1	1	1	466	53.774	6.77	High		0	1
FALSE	Medium	Master Protein	G3MZX2	Proline rich 30 OS=Bos taurus OX=9913 GN=PRR30 PE=4 SV=1	0.0231153	1.80217	2.01005	1	1	1	1	398	42.759	10.01	High		0	1
FALSE	Medium	Master Protein	E1BET1	Signal induced proliferation associated 1 like 2 OS=Bos taurus OX=9913 GN=SIPA1L2 PE=4 SV=3	0.0231153	1.7986	0.814427	1	1	1	1	1719	189.476	6.68	High		0	1
FALSE	Medium	Master Protein	A0A3Q1LPH8	TAO kinase 3 OS=Bos taurus OX=9913 GN=TAOK3 PE=4 SV=1	0.0231153	1.79806	1.11359	1	1	1	1	898	105.374	7.21	High		0	1
FALSE	Medium	Master Protein	Q2KI32	RAB3A interacting protein OS=Bos taurus OX=9913 GN=RAB3IP PE=2 SV=1	0.0231153	1.79751	2.6087	1	1	1	1	460	50.995	5.94	High		0	1
FALSE	Medium	Master Protein	Q0VD18	Phospholysine phosphohistidine inorganic pyrophosphate phosphatase OS=Bos taurus OX=9913 GN=LHPP PE=1 SV=1	0.0231153	1.79642	7.77778	1	1	1	1	270	29.162	5.54	High		0	1
FALSE	Medium	Master Protein	A0A3Q1LW87	Uncharacterized protein OS=Bos taurus OX=9913 PE=4 SV=1	0.0233718	1.79183	3.77358	1	1	1	1	477	54.08	7.33	High		0	1
FALSE	Medium	Master Protein	G5E527	Proprotein convertase subtilisin/kexin type 4 OS=Bos taurus OX=9913 GN=PCSK4 PE=3 SV=2	0.0237846	1.78861	1.46277	1	1	1	1	752	82.223	7.64	High		0	1
FALSE	Medium	Master Protein	G3MZ93	Uncharacterized protein OS=Bos taurus OX=9913 PE=4 SV=2	0.0237846	1.78835	6.0241	1	1	1	1	249	28.621	8.09	High		0	1
FALSE	Medium	Master Protein	A0A3Q1MBZ4	Uncharacterized protein OS=Bos taurus OX=9913 PE=4 SV=1	0.0237846	1.78808	5.02513	1	1	1	1	199	22.892	8.65	High		0	1
FALSE	Medium	Master Protein	D9IE06	Mitochondrial optic atrophy 3 protein isoform b OS=Bos taurus OX=9913 GN=OPA3 PE=1 SV=1	0.0237846	1.78755	5.91398	1	1	1	1	186	20.642	9.07	High		0	1
FALSE	Medium	Master Protein	Q2KJI2	Dolichyl-diphosphooligosaccharide--protein glycosyltransferase subunit STT3A OS=Bos taurus OX=9913 GN=STT3A PE=2 SV=1	0.0237846	1.78436	1.70213	1	1	1	1	705	80.603	8.1	High		0	1
FALSE	Medium	Master Protein	A0A3Q1MEL2	Uncharacterized protein OS=Bos taurus OX=9913 PE=3 SV=1	0.0237846	1.7841	8.58896	1	1	1	1	163	18.618	4.5	High		0	1
FALSE	Medium	Master Protein	A0A3Q1LLP8	Putative homeodomain transcription factor 2 OS=Bos taurus OX=9913 GN=PHTF2 PE=4 SV=1	0.0237846	1.77963	1.46471	1	1	1	1	751	85.116	9	High		0	1
FALSE	Medium	Master Protein	A0A3Q1M1D3	Nuclear autoantigenic sperm protein OS=Bos taurus OX=9913 GN=NASP PE=4 SV=1	0.0237846	1.77963	0.872818	1	1	1	1	802	86.382	4.36	High		0	1
FALSE	Medium	Master Protein	A0A3Q1MBR6	Uncharacterized protein OS=Bos taurus OX=9913 PE=4 SV=1	0.0242188	1.77186	2.65152	1	1	1	1	264	29.293	5.76	High		0	1
FALSE	Medium	Master Protein	G3X8E2	Uncharacterized protein OS=Bos taurus OX=9913 GN=VPS4A PE=3 SV=2	0.0242188	1.77057	1.47992	1	1	1	1	473	52.816	7.49	High		0	1
FALSE	Medium	Master Protein	F1MXW5	3-oxoacyl-[acyl-carrier-protein] synthase, mitochondrial OS=Bos taurus OX=9913 GN=OXSM PE=3 SV=1	0.0242188	1.76904	3.26087	1	1	1	1	460	48.556	7.87	High		0	1
FALSE	Medium	Master Protein	F6QQY9	Sorcin OS=Bos taurus OX=9913 GN=SRI PE=4 SV=1	0.0242188	1.76472	4.0404	1	1	1	1	198	21.622	5.59	High		0	1
FALSE	Medium	Master Protein	Q28107	Coagulation factor V OS=Bos taurus OX=9913 GN=F5 PE=1 SV=1	0.0242188	1.75647	0.85934	1	1	1	1	2211	248.828	5.83	High		0	1
FALSE	Medium	Master Protein	P41500	Acylphosphatase-1 OS=Bos taurus OX=9913 GN=ACYP1 PE=1 SV=2	0.0242188	1.7535	6.93069	1	1	1	1	101	11.425	8.4	High		1.74252	1
FALSE	Medium	Master Protein	A0A3Q1MRI9	Glutamine amidotransferase-like class 1 domain-containing protein 1 OS=Bos taurus OX=9913 GN=GATD1 PE=4 SV=1	0.0249351	1.74836	5.55556	1	1	1	1	234	24.719	6.61	High		0	1
FALSE	Medium	Master Protein	Q0II22	E3 ubiquitin-protein ligase RNF126 OS=Bos taurus OX=9913 GN=RNF126 PE=2 SV=1	0.0249351	1.74788	7.66773	1	1	1	1	313	33.932	5.19	High		0	1
FALSE	Medium	Master Protein	F1N3R6	EPH receptor B2 OS=Bos taurus OX=9913 GN=EPHB2 PE=3 SV=3	0.0249351	1.74017	1.65803	1	1	1	1	965	107.38	5.91	High		0	1
FALSE	Medium	Master Protein	E1BA43	RIMS binding protein 2 OS=Bos taurus OX=9913 GN=RIMBP2 PE=4 SV=3	0.0251752	1.73002	0.626741	1	1	1	1	1436	158.315	6.34	High		0	1
FALSE	Medium	Master Protein	Q1JQB2	Mitotic checkpoint protein BUB3 OS=Bos taurus OX=9913 GN=BUB3 PE=2 SV=1	0.0264523	1.72723	3.98773	1	1	1	1	326	36.931	6.84	High		0	1
FALSE	Medium	Master Protein	G3N0F7	Testis expressed 50 OS=Bos taurus OX=9913 GN=TEX50 PE=4 SV=1	0.0271108	1.72239	7.82123	1	1	1	1	179	20.77	9.07	High		0	1
FALSE	Medium	Master Protein	F1MH60	Sprouty related EVH1 domain containing 1 OS=Bos taurus OX=9913 GN=SPRED1 PE=4 SV=2	0.0271108	1.72125	4.74041	1	1	1	1	443	50.273	6.77	High		0	1
FALSE	Medium	Master Protein	Q3SZK8	Na(+)/H(+) exchange regulatory cofactor NHE-RF1 OS=Bos taurus OX=9913 GN=SLC9A3R1 PE=2 SV=1	0.0271108	1.71988	3.80435	1	1	1	1	368	39.579	5.39	High		0	1
FALSE	Medium	Master Protein	G5E6C6	MAGE domain-containing protein OS=Bos taurus OX=9913 GN=LOC112445610 PE=4 SV=2	0.0271108	1.71715	2.49433	1	1	1	1	441	46.983	9.54	High		0	1
FALSE	Medium	Master Protein	A0A3S5ZP93	Peptidylprolyl isomerase OS=Bos taurus OX=9913 GN=AIP PE=4 SV=1	0.0271108	1.71534	3.08483	1	1	1	1	389	43.364	6.57	High		0	1
FALSE	Medium	Master Protein	A0A3Q1NC33	Transcription elongation regulator 1 OS=Bos taurus OX=9913 GN=TCERG1 PE=4 SV=1	0.0271108	1.71377	1.16383	1	1	1	1	1117	126.75	8.87	High		0	1
FALSE	Medium	Master Protein	Q2T9X5	Uncharacterized protein C7orf61 homolog OS=Bos taurus OX=9913 PE=2 SV=1	0.0271108	1.71197	4.41176	1	1	1	1	204	23.423	10.8	High		0	1
FALSE	Medium	Master Protein	E1BJZ5	Spalt like transcription factor 4 OS=Bos taurus OX=9913 GN=SALL4 PE=4 SV=3	0.0273125	1.70377	0.754006	1	1	1	1	1061	110.719	8.12	High		0	1
FALSE	Medium	Master Protein	A0A3Q1MUT5	Renin receptor OS=Bos taurus OX=9913 GN=ATP6AP2 PE=4 SV=1	0.0273125	1.69357	5.03979	1	1	1	1	377	42.422	5.87	High		0	1
FALSE	Medium	Master Protein	A5D7A2	GARS protein OS=Bos taurus OX=9913 GN=GARS1 PE=1 SV=1	0.0273125	1.68825	1.08254	1	1	1	1	739	83.065	7.3	High		0	1
FALSE	Medium	Master Protein	E1BIQ0	Polyribonucleotide nucleotidyltransferase 1 OS=Bos taurus OX=9913 GN=PNPT1 PE=4 SV=2	0.0273125	1.68677	1.78799	1	1	1	1	783	85.848	8.13	High		0	1
FALSE	Medium	Master Protein	A0A3Q1LJQ7	Adenylyl cyclase-associated protein OS=Bos taurus OX=9913 PE=3 SV=1	0.0275206	1.68006	3.82166	1	1	1	1	471	51.288	7.55	High		0	1
FALSE	Medium	Master Protein	F1MDC7	Myb/SANT DNA binding domain containing 2 OS=Bos taurus OX=9913 GN=MSANTD2 PE=4 SV=2	0.0275206	1.67882	2.32919	1	1	1	1	644	69.789	8.06	High		0	1
FALSE	Medium	Master Protein	A5PJD8	Testis-expressed sequence 37 protein OS=Bos taurus OX=9913 GN=TEX37 PE=2 SV=1	0.0275206	1.67325	5	1	1	1	1	180	20.339	6.77	High		0	1
FALSE	Medium	Master Protein	F1N7C8	IQ motif containing with AAA domain 1 OS=Bos taurus OX=9913 GN=IQCA1 PE=4 SV=3	0.0275206	1.67285	3.07018	1	1	1	1	456	52.077	9.51	High		0	1
FALSE	Medium	Master Protein	E1BLF9	Lipocalin 9 OS=Bos taurus OX=9913 GN=LCN9 PE=3 SV=3	0.0282849	1.66837	8.37989	1	1	1	1	179	20.258	7.78	High		0	1
FALSE	Medium	Master Protein	F1MRI2	Mitochondrial import inner membrane translocase subunit Tim21 OS=Bos taurus OX=9913 GN=TIMM21 PE=4 SV=2	0.0287696	1.66354	2.68817	1	1	1	1	372	42.318	9.28	High		0	1
FALSE	Medium	Master Protein	A0A3Q1NH43	Polypyrimidine tract binding protein 2 OS=Bos taurus OX=9913 GN=PTBP2 PE=4 SV=1	0.0294947	1.65699	4.88722	1	1	1	1	532	57.611	8.81	High		0	1
FALSE	Medium	Master Protein	F1MDU7	DNA topoisomerase 2 OS=Bos taurus OX=9913 GN=TOP2A PE=3 SV=3	0.0309147	1.6517	0.979112	1	1	1	1	1532	174.337	8.62	High		0	1
FALSE	Medium	Master Protein	A7MBD4	FARSA protein OS=Bos taurus OX=9913 GN=FARSA PE=2 SV=1	0.0309147	1.65014	2.75591	1	1	1	1	508	57.458	8.4	High		0	1
FALSE	Medium	Master Protein	Q3T0G3	AHA1, activator of heat shock 90kDa protein ATPase homolog 1 (Yeast) OS=Bos taurus OX=9913 GN=AHSA1 PE=2 SV=1	0.0309147	1.64936	2.07101	1	1	1	1	338	38.217	5.53	High		0	1
FALSE	Medium	Master Protein	A0A3Q1MVT2	Serine/arginine-rich-splicing factor 1 OS=Bos taurus OX=9913 GN=SRSF1 PE=1 SV=1	0.0309147	1.64782	9.09091	1	1	1	1	253	28.312	10.08	High		0	1
FALSE	Medium	Master Protein	A0A3Q1MK32	Ubiquitin-conjugating enzyme E2 L3 OS=Bos taurus OX=9913 GN=UBE2L3 PE=1 SV=1	0.0309147	1.64608	14.2857	1	1	1	1	154	17.873	8.51	High		0	1
FALSE	Medium	Master Protein	A0A3Q1LVR0	Tetratricopeptide repeat domain 6 OS=Bos taurus OX=9913 GN=TTC6 PE=4 SV=1	0.0309147	1.64168	0.595883	1	1	1	1	1846	210.576	8.98	High		0	1
FALSE	Medium	Master Protein	A0A3Q1MBI6	Coiled-coil domain containing 192 OS=Bos taurus OX=9913 GN=CCDC192 PE=4 SV=1	0.0309147	1.63941	3.69004	1	1	1	1	271	30.889	5.49	High		0	1
FALSE	Medium	Master Protein	Q5EAE3	Ubiquitin domain-containing protein 2 OS=Bos taurus OX=9913 GN=UBTD2 PE=2 SV=1	0.0309147	1.63808	4.70085	1	1	1	1	234	26.227	5.67	High		0	1
FALSE	Medium	Master Protein	Q8HXG6	NADH dehydrogenase [ubiquinone] 1 alpha subcomplex subunit 11 OS=Bos taurus OX=9913 GN=NDUFA11 PE=1 SV=3	0.0326198	1.63004	7.80142	1	1	1	1	141	14.749	8.72	High		0	1
FALSE	Medium	Master Protein	F6Q438	Peptidase S1 domain-containing protein OS=Bos taurus OX=9913 GN=LOC529047 PE=3 SV=1	0.0326198	1.62838	2.5	1	1	1	1	360	39.504	7.53	High		0	1
FALSE	Medium	Master Protein	P61085	Ubiquitin-conjugating enzyme E2 K OS=Bos taurus OX=9913 GN=UBE2K PE=1 SV=3	0.0326198	1.62746	5.5	1	1	1	1	200	22.393	5.44	High		0	1
FALSE	Medium	Master Protein	F1MQP7	Peroxisomal N(1)-acetyl-spermine/spermidine oxidase OS=Bos taurus OX=9913 GN=PAOX PE=4 SV=2	0.0330368	1.61386	1.89036	1	1	1	1	529	57.959	5.34	High		0	1
FALSE	Medium	Master Protein	A0A3Q1MH81	Tetratricopeptide repeat domain 38 OS=Bos taurus OX=9913 GN=TTC38 PE=4 SV=1	0.0330368	1.60871	2.54777	1	1	1	1	628	68.958	6.9	High		0	1
FALSE	Medium	Master Protein	F1MT15	Polyamine modulated factor 1 binding protein 1 OS=Bos taurus OX=9913 GN=PMFBP1 PE=4 SV=3	0.0330368	1.60871	1.40421	1	1	1	1	997	116.644	6.42	High		0	1
FALSE	Medium	Master Protein	A0A3Q1LRV6	Leucine zipper and CTNNBIP1 domain containing OS=Bos taurus OX=9913 GN=LZIC PE=4 SV=1	0.0330368	1.60836	13.0208	1	1	1	1	192	22.047	4.83	High		0	1
FALSE	Medium	Master Protein	Q5BIN4	Mitochondrial import inner membrane translocase subunit Tim22 OS=Bos taurus OX=9913 GN=TIMM22 PE=2 SV=1	0.0337649	1.60572	7.73196	1	1	1	1	194	20.143	8.22	High		0	1
FALSE	Medium	Master Protein	Q0P598	Glutaminyl-peptide cyclotransferase OS=Bos taurus OX=9913 GN=QPCT PE=2 SV=1	0.034413	1.60258	3.04709	1	1	1	1	361	41.179	6.48	High		0	1
FALSE	Medium	Master Protein	F1MZJ2	OTU deubiquitinase, ubiquitin aldehyde binding 2 OS=Bos taurus OX=9913 GN=OTUB2 PE=4 SV=2	0.0345785	1.59654	3.4188	1	1	1	1	234	27.256	6.11	High		0	1
FALSE	Medium	Master Protein	A6YT15	C-C motif chemokine OS=Bos taurus OX=9913 GN=CCL28 PE=2 SV=1	0.0345785	1.58754	11.6279	1	1	1	1	129	14.547	10.01	High		0	1
FALSE	Medium	Master Protein	Q28029	V-type proton ATPase subunit F OS=Bos taurus OX=9913 GN=ATP6V1F PE=3 SV=2	0.0345785	1.58403	10.084	1	1	1	1	119	13.39	5.82	High		0	1
FALSE	Medium	Master Protein	A0A140T884	Coiled-coil domain-containing protein 175 OS=Bos taurus OX=9913 GN=RTN1 PE=4 SV=1	0.0345785	1.57988	1.23288	1	1	1	1	730	86.572	8.05	High		0	1
FALSE	Medium	Master Protein	A6QP28	SUPV3L1 protein OS=Bos taurus OX=9913 GN=SUPV3L1 PE=2 SV=1	0.0345785	1.57922	2.99065	1	1	1	1	535	58.798	7.33	High		0	1
FALSE	Medium	Master Protein	A5PJT0	Metallo-beta-lactamase domain-containing protein 2 OS=Bos taurus OX=9913 GN=MBLAC2 PE=2 SV=1	0.0345785	1.57905	5.37634	1	1	1	1	279	31.238	7.33	High		0	1
FALSE	Medium	Master Protein	A0A3Q1NB55	Sidoreflexin OS=Bos taurus OX=9913 GN=SFXN1 PE=1 SV=1	0.0346125	1.5761	4.43787	1	1	1	1	338	37.57	9.67	High		0	1
FALSE	Medium	Master Protein	E1BH39	Katanin p60 ATPase-containing subunit A1 OS=Bos taurus OX=9913 GN=KATNA1 PE=3 SV=2	0.0346125	1.57545	2.24033	1	1	1	1	491	55.885	6.9	High		0	1
FALSE	Medium	Master Protein	A0A3Q1M9R7	Transmembrane protein 87B OS=Bos taurus OX=9913 GN=TMEM87B PE=4 SV=1	0.0346125	1.57479	2.64151	1	1	1	1	530	60.576	7.06	High		0	1
FALSE	Medium	Master Protein	F1N0C8	La ribonucleoprotein domain family member 1B OS=Bos taurus OX=9913 GN=LARP1B PE=4 SV=3	0.0346125	1.57447	0.807899	1	1	1	1	1114	126.662	6.9	High		0	1
FALSE	Medium	Master Protein	A5D7G0	Tyrosine--tRNA ligase OS=Bos taurus OX=9913 GN=YARS2 PE=2 SV=1	0.0346125	1.5696	1.88285	1	1	1	1	478	52.959	9.07	High		0	1
FALSE	Medium	Master Protein	Q58DW6	Ras-related protein Rab-25 OS=Bos taurus OX=9913 GN=RAB25 PE=2 SV=1	0.0346125	1.56896	5.16432	1	1	1	1	213	23.522	6.35	High		0	1
FALSE	Medium	Master Protein	Q1RMM9	Alpha-galactosidase OS=Bos taurus OX=9913 GN=NAGA PE=2 SV=1	0.0346125	1.56639	2.43309	1	1	1	1	411	46.53	5.59	High		0	1
FALSE	Medium	Master Protein	Q02367	NADH dehydrogenase [ubiquinone] 1 beta subcomplex subunit 6 OS=Bos taurus OX=9913 GN=NDUFB6 PE=1 SV=2	0.0346125	1.56527	14.0625	1	1	1	1	128	15.514	9.61	High		0	1
FALSE	Medium	Master Protein	A5D7A4	RIT1 protein OS=Bos taurus OX=9913 GN=RIT1 PE=2 SV=1	0.0346125	1.56336	5.04587	1	1	1	1	218	25.04	9.2	High		0	1
FALSE	Medium	Master Protein	Q0VC82	Selenide, water dikinase 1 OS=Bos taurus OX=9913 GN=SEPHS1 PE=2 SV=1	0.0346125	1.56209	3.06122	1	1	1	1	392	42.853	5.97	High		0	1
FALSE	Medium	Master Protein	F1N7U2	NPL4 homolog, ubiquitin recognition factor OS=Bos taurus OX=9913 GN=NPLOC4 PE=4 SV=2	0.0348109	1.55129	2.30263	1	1	1	1	608	67.997	6.38	High		0	1
FALSE	Medium	Master Protein	F1ML12	Glutaredoxin-3 OS=Bos taurus OX=9913 GN=GLRX3 PE=4 SV=2	0.0348109	1.55083	3.59281	1	1	1	1	334	37.272	5.74	High		0	1
FALSE	Medium	Master Protein	Q3SZH4	SPATA4 protein OS=Bos taurus OX=9913 GN=SPATA4 PE=2 SV=1	0.0348109	1.54837	2.84091	1	1	1	1	352	39.688	9.99	High		0	1
FALSE	Medium	Master Protein	A0A3Q1LMW6	SERPIN domain-containing protein OS=Bos taurus OX=9913 GN=LOC107131803 PE=3 SV=1	0.0349476	1.54745	1.79028	1	1	1	1	391	44.346	6.62	High		0	1
FALSE	Medium	Master Protein	Q0V8H6	Putative helicase MOV-10 OS=Bos taurus OX=9913 GN=MOV10 PE=2 SV=1	0.0349476	1.54683	0.697906	1	1	1	1	1003	113.814	9.01	High		0	1
FALSE	Medium	Master Protein	A7MBI3	L-2-hydroxyglutarate dehydrogenase, mitochondrial OS=Bos taurus OX=9913 GN=L2HGDH PE=2 SV=1	0.0349476	1.54638	3.45572	1	1	1	1	463	50.99	8.97	High		0	1
FALSE	Medium	Master Protein	A0A3Q1N8S2	SEC61 translocon beta subunit OS=Bos taurus OX=9913 GN=SEC61B PE=1 SV=1	0.0351796	1.54363	6.45161	1	1	1	1	155	16.033	9.57	High		0	1
FALSE	Medium	Master Protein	A0A3Q1MQF7	LRR binding FLII interacting protein 1 OS=Bos taurus OX=9913 GN=LRRFIP1 PE=1 SV=1	0.0361236	1.5376	0.912409	1	1	1	1	1096	119.82	4.73	High		0	1
FALSE	Medium	Master Protein	A0A3Q1MTY4	Ciliary associated calcium binding coiled-coil 1 OS=Bos taurus OX=9913 GN=CABCOCO1 PE=4 SV=1	0.0370924	1.53506	2.32558	1	1	1	1	301	33.961	4.5	High		0	1
FALSE	Medium	Master Protein	Q17QU5	Target of rapamycin complex subunit LST8 OS=Bos taurus OX=9913 GN=MLST8 PE=2 SV=1	0.0372949	1.53018	3.06748	1	1	1	1	326	35.897	5.86	High		0	1
FALSE	Medium	Master Protein	A0A3Q1MGG1	Protein SCO1 homolog, mitochondrial OS=Bos taurus OX=9913 GN=SCO1 PE=4 SV=1	0.0372949	1.52988	5.16129	1	1	1	1	310	34.494	7.81	High		0	1
FALSE	Medium	Master Protein	G5E5C8	Transaldolase OS=Bos taurus OX=9913 GN=TALDO1 PE=1 SV=1	0.0372949	1.52915	3.56083	1	1	1	1	337	37.658	7.47	High		0	1
FALSE	Medium	Master Protein	A0A3Q1MGL7	RAP2A, member of RAS oncogene family OS=Bos taurus OX=9913 GN=RAP2A PE=4 SV=1	0.037404	1.51385	6.92641	1	1	1	1	231	26.145	6.55	High		0	1
FALSE	Medium	Master Protein	F1N6H4	Microtubule actin crosslinking factor 1 OS=Bos taurus OX=9913 GN=MACF1 PE=1 SV=3	0.037404	1.5106	0.191492	1	1	1	1	7311	827.414	5.33	High		0	1
FALSE	Medium	Master Protein	A0A3Q1NGS8	G protein subunit beta 3 OS=Bos taurus OX=9913 GN=GNB3 PE=4 SV=1	0.037404	1.50906	3.08989	1	1	1	1	356	38.983	6.68	High		0	1
FALSE	Medium	Master Protein	A0A452DI93	Serine protease HTRA1 OS=Bos taurus OX=9913 GN=HTRA1 PE=4 SV=1	0.037404	1.50585	3.78788	1	1	1	1	528	55.935	8.35	High		0	1
FALSE	Medium	Master Protein	F1N773	Connector enhancer of kinase suppressor of Ras 2 OS=Bos taurus OX=9913 GN=CNKSR2 PE=4 SV=3	0.037404	1.50571	0.965251	1	1	1	1	1036	117.71	6.67	High		0	1
FALSE	Medium	Master Protein	A0A3Q1N0V7	Eukaryotic translation initiation factor 3 subunit E OS=Bos taurus OX=9913 GN=EIF3E PE=3 SV=1	0.037404	1.5021	3.7037	1	1	1	1	486	57.06	6.8	High		0	1
FALSE	Medium	Master Protein	G5E5M1	PHD finger protein 3 OS=Bos taurus OX=9913 GN=PHF3 PE=4 SV=2	0.037404	1.50031	0.592593	1	1	1	1	2025	226.689	7.43	High		0	1
FALSE	Medium	Master Protein	E1BJ90	DExH-box helicase 34 OS=Bos taurus OX=9913 GN=DHX34 PE=4 SV=3	0.0388518	1.49607	0.95986	1	1	1	1	1146	128.71	7.9	High		0	1
FALSE	Medium	Master Protein	G3MXI7	Eukaryotic translation initiation factor 4H OS=Bos taurus OX=9913 GN=EIF4H PE=4 SV=1	0.0388518	1.49526	3.76812	1	1	1	1	345	36.179	9.22	High		0	1
FALSE	Medium	Master Protein	A0A3Q1MD85	LDL receptor related protein associated protein 1 OS=Bos taurus OX=9913 GN=LRPAP1 PE=1 SV=1	0.0390413	1.49336	2.04545	1	1	1	1	440	49.221	9.26	High		0	1
FALSE	Medium	Master Protein	G3MXC8	Actin-related protein 2/3 complex subunit 5 OS=Bos taurus OX=9913 GN=ARPC5 PE=3 SV=1	0.0390413	1.48986	12.5828	1	1	1	1	151	16.278	5.67	High		0	1
FALSE	Medium	Master Protein	Q0IIH8	Ubiquitin carboxyl-terminal hydrolase MINDY-3 OS=Bos taurus OX=9913 GN=MINDY3 PE=2 SV=1	0.0390413	1.48905	3.37079	1	1	1	1	445	49.647	4.77	High		0	1
FALSE	Medium	Master Protein	F1MRF0	Olfactory receptor OS=Bos taurus OX=9913 GN=LOC523258 PE=3 SV=3	0.0390413	1.48732	3.23625	1	1	1	1	309	33.995	7.8	High		0	1
FALSE	Medium	Master Protein	E1BD80	G_PROTEIN_RECEP_F1_2 domain-containing protein OS=Bos taurus OX=9913 GN=LOC787810 PE=3 SV=2	0.040237	1.48413	10.0313	1	1	1	1	319	35.669	8.51	High		0	1
FALSE	Medium	Master Protein	Q1LZD9	Paraspeckle component 1 OS=Bos taurus OX=9913 GN=PSPC1 PE=2 SV=1	0.040237	1.48307	2.11538	1	1	1	1	520	58.238	6.99	High		0	1
FALSE	Medium	Master Protein	P51176	Protein-glutamine gamma-glutamyltransferase 2 OS=Bos taurus OX=9913 GN=TGM2 PE=1 SV=1	0.040424	1.47991	2.18341	1	1	1	1	687	77.063	5.26	High		0	1
FALSE	Medium	Master Protein	A0A3Q1LML3	Uncharacterized protein OS=Bos taurus OX=9913 PE=4 SV=1	0.040424	1.47939	2.09372	1	1	1	1	1003	117.124	9.07	High	Acetyl [N-Term]	0	1
FALSE	Medium	Master Protein	P17248	Tryptophan--tRNA ligase, cytoplasmic OS=Bos taurus OX=9913 GN=WARS PE=1 SV=3	0.040424	1.4786	2.52101	1	1	1	1	476	53.778	5.78	High		0	1
FALSE	Medium	Master Protein	G3X720	Chromosome 18 C19orf81 homolog OS=Bos taurus OX=9913 GN=C18H19orf81 PE=4 SV=2	0.040424	1.47677	5.52486	1	1	1	1	181	20.739	7.39	High		0	1
FALSE	Medium	Master Protein	G3MZK6	MAP7 domain containing 3 OS=Bos taurus OX=9913 GN=MAP7D3 PE=4 SV=2	0.040424	1.47573	1.13507	1	1	1	1	881	97.196	5.52	High		0	1
FALSE	Medium	Master Protein	F1MDA1	Microsomal triglyceride transfer protein large subunit OS=Bos taurus OX=9913 GN=MTTP PE=4 SV=1	0.0423645	1.47121	1.11857	1	1	1	1	894	99.723	8.56	High		0	1
FALSE	Medium	Master Protein	A6H796	ISL LIM homeobox 1 OS=Bos taurus OX=9913 GN=ISL1 PE=2 SV=1	0.0423645	1.4707	8.02292	1	1	1	1	349	39.01	8.28	High		0	1
FALSE	Medium	Master Protein	Q05204	Lysosome-associated membrane glycoprotein 1 OS=Bos taurus OX=9913 GN=LAMP1 PE=1 SV=2	0.0433391	1.46852	1.71149	1	1	1	1	409	44.125	8.1	High		0	1
FALSE	Medium	Master Protein	P11116	Galectin-1 OS=Bos taurus OX=9913 GN=LGALS1 PE=1 SV=2	0.0435746	1.46206	8.88889	1	1	1	1	135	14.734	5.5	High		0	1
FALSE	Medium	Master Protein	A0A452DJY5	Unconventional myosin-Ic OS=Bos taurus OX=9913 GN=MYO1C PE=1 SV=1	0.0438833	1.45992	1.54827	1	1	1	1	1098	125.013	9.13	High		0	1
FALSE	Medium	Master Protein	Q3MHN0	Proteasome subunit beta type-6 OS=Bos taurus OX=9913 GN=PSMB6 PE=1 SV=1	0.0438833	1.4573	4.60251	1	1	1	1	239	25.526	5.02	High		0	1
FALSE	Medium	Master Protein	G5E5A9	Fibronectin OS=Bos taurus OX=9913 GN=FN1 PE=4 SV=2	0.0438833	1.45668	0.422914	1	1	1	1	2601	285.068	5.9	High		0	1
FALSE	Medium	Master Protein	E1BHM5	RNA binding motif protein 25 OS=Bos taurus OX=9913 GN=RBM25 PE=4 SV=2	0.0438833	1.45445	1.18624	1	1	1	1	843	100.094	6.32	High		0	1
FALSE	Medium	Master Protein	A0A3Q1M489	Small nuclear ribonucleoprotein-associated protein OS=Bos taurus OX=9913 GN=SNRPB PE=3 SV=1	0.0438833	1.45259	2.89256	1	1	1	1	242	25.109	9.58	High		0	1
FALSE	Medium	Master Protein	F1MBP8	COP9 signalosome subunit 5 OS=Bos taurus OX=9913 GN=COPS5 PE=4 SV=2	0.0450539	1.44346	2.39521	1	1	1	1	334	37.541	6.54	High		0	1
FALSE	Medium	Master Protein	A0JN52	Splicing factor 3B subunit 3 OS=Bos taurus OX=9913 GN=SF3B3 PE=2 SV=1	0.0450539	1.44297	1.31471	1	1	1	1	1217	135.492	5.26	High		0	1
FALSE	Medium	Master Protein	A0A452DJF2	Presenilins-associated rhomboid-like protein, mitochondrial OS=Bos taurus OX=9913 GN=PARL PE=4 SV=1	0.0452766	1.44117	2.72953	1	1	1	1	403	44.889	9.88	High		0	1
FALSE	Medium	Master Protein	A0A452DKH9	Uncharacterized protein OS=Bos taurus OX=9913 GN=LOC101903567 PE=4 SV=1	0.0457325	1.43581	14.2857	1	1	1	1	63	7.307	11	High		0	1
FALSE	Medium	Master Protein	A0A3Q1NIN4	Calsyntenin 1 OS=Bos taurus OX=9913 GN=CLSTN1 PE=4 SV=1	0.0476656	1.43239	0.930714	1	1	1	1	967	108.244	4.88	High		0	1
FALSE	Medium	Master Protein	A0A3Q1M9V2	Tubulin-specific chaperone D OS=Bos taurus OX=9913 GN=TBCD PE=4 SV=1	0.0478165	1.43145	0.773558	1	1	1	1	1422	158.861	7.02	High		0	1
FALSE	Medium	Master Protein	Q2HJH9	Programmed cell death protein 5 OS=Bos taurus OX=9913 GN=PDCD5 PE=2 SV=3	0.0478165	1.42771	9.6	1	1	1	1	125	14.217	6.58	High		0	1
FALSE	Medium	Master Protein	Q58D62	Fetuin-B OS=Bos taurus OX=9913 GN=FETUB PE=1 SV=1	0.0478165	1.42655	2.84238	1	1	1	1	387	42.636	5.77	High		0	1
FALSE	Medium	Master Protein	F1MMA0	Interleukin enhancer binding factor 3 OS=Bos taurus OX=9913 GN=ILF3 PE=4 SV=3	0.0478165	1.42655	1.22358	1	1	1	1	899	95.883	8.81	High		0	1
FALSE	Medium	Master Protein	A0A3Q1M1T1	Human immunodeficiency virus type I enhancer binding protein 1 OS=Bos taurus OX=9913 GN=HIVEP1 PE=4 SV=1	0.0482456	1.4209	0.782414	1	1	1	1	2684	285.311	8.12	High		0	1
FALSE	Medium	Master Protein	Q3MHE8	Signal recognition particle receptor subunit alpha OS=Bos taurus OX=9913 GN=SRPRA PE=2 SV=1	0.0482456	1.42079	1.40845	1	1	1	1	639	69.852	9	High		0	1
FALSE	Medium	Master Protein	P83939	Secernin-1 OS=Bos taurus OX=9913 GN=SCRN1 PE=1 SV=2	0.0494278	1.41851	1.69082	1	1	1	1	414	46.173	4.75	High		0	1
FALSE	Medium	Master Protein	F1N4A0	Centrosomal protein 295 OS=Bos taurus OX=9913 GN=CEP295 PE=4 SV=3	0.0494278	1.41646	0.820008	1	1	1	1	2439	275.329	5.81	High		0	1
FALSE	Medium	Master Protein	Q3SYV6	Importin subunit alpha OS=Bos taurus OX=9913 GN=KPNA2 PE=1 SV=1	0.0495747	1.41556	3.78072	1	1	1	1	529	57.89	5.41	High		0	1
FALSE	Medium	Master Protein	A0A3Q1MMW5	60S ribosomal protein L5 OS=Bos taurus OX=9913 GN=RPL5 PE=1 SV=1	0.0495747	1.41218	3.30789	1	1	1	1	393	44.943	9.85	High		0	1

## Sheet: Table S2
Table S2. Proteome profile of SP.
Checked	Protein FDR Confidence	Master	Accession	Description	Exp. q-value	Sum PEP Score	Coverage	# Peptides	# PSMs	# Unique Peptides	# Protein Groups	# AAs	MW [kDa]	calc. pI	Found in Sample: [S1] F1: Sample	Modifications	Score Sequest HT	# Peptides Sequest HT
FALSE	High	Master Protein	A0A140T897	Serum albumin OS=Bos taurus OX=9913 GN=ALB PE=4 SV=1	0	166.155	42.1746	25	413	25	1	607	69.278	6.18	High		118.682	25
FALSE	High	Master Protein	A0A3Q1N9Y5	Sulfhydryl oxidase OS=Bos taurus OX=9913 GN=QSOX1 PE=4 SV=1	0	155.835	32.4905	19	157	19	1	791	86.109	8.91	High		88.9646	19
FALSE	High	Master Protein	E1BG25	Melanotransferrin OS=Bos taurus OX=9913 GN=MELTF PE=3 SV=1	0	155.657	42.3545	22	263	22	1	739	80.643	5.82	High		68.4759	22
FALSE	High	Master Protein	Q3MHM5	Tubulin beta-4B chain OS=Bos taurus OX=9913 GN=TUBB4B PE=2 SV=1	0	140.057	60.6742	18	170	8	1	445	49.799	4.89	High		63.5426	18
FALSE	High	Master Protein	Q2T9U2	Outer dense fiber protein 2 OS=Bos taurus OX=9913 GN=ODF2 PE=2 SV=1	0	133.347	33.1811	21	133	3	1	657	75.451	7.59	High		55.4492	21
FALSE	High	Master Protein	Q7SIH1	Alpha-2-macroglobulin OS=Bos taurus OX=9913 GN=A2M PE=1 SV=2	0	123.49	25.3642	26	124	26	1	1510	167.47	6.02	High		41.0292	26
FALSE	High	Master Protein	F1MU43	Outer dense fiber protein 2 OS=Bos taurus OX=9913 GN=ODF2 PE=4 SV=3	0	121.782	25.2005	19	112	1	1	873	100.619	8.31	High		48.7408	19
FALSE	High	Master Protein	F1N6H1	LDL receptor related protein 2 OS=Bos taurus OX=9913 GN=LRP2 PE=1 SV=2	0	120.048	9.23044	35	72	35	1	4626	517.294	5.26	High		8.00374	35
FALSE	High	Master Protein	P17697	Clusterin OS=Bos taurus OX=9913 GN=CLU PE=1 SV=1	0	116.505	26.4237	14	398	14	1	439	51.081	6.04	High		49.972	14
FALSE	High	Master Protein	A0A452DHZ5	Nucleobindin-1 OS=Bos taurus OX=9913 GN=NUCB1 PE=4 SV=1	0	112.741	39.1685	16	77	16	1	457	53.248	5.17	High		17.8252	16
FALSE	High	Master Protein	F6RP72	Tubulin alpha chain OS=Bos taurus OX=9913 GN=LOC100295712 PE=3 SV=2	0	97.4259	51.0917	15	178	2	1	458	50.853	5.15	High		34.5074	15
FALSE	High	Master Protein	G3X6N3	Serotransferrin OS=Bos taurus OX=9913 GN=TF PE=1 SV=1	0	95.3274	27.4148	15	99	14	1	704	77.616	7.27	High		20.7675	15
FALSE	High	Master Protein	Q9GLE5	72 kDa type IV collagenase OS=Bos taurus OX=9913 GN=MMP2 PE=2 SV=1	0	92.6757	36.9138	19	94	1	1	661	73.73	5.67	High		11.1834	19
FALSE	High	Master Protein	F1MKH8	72 kDa type IV collagenase OS=Bos taurus OX=9913 GN=MMP2 PE=3 SV=1	0	92.5903	40.9985	19	95	1	1	661	73.801	5.74	High		11.1834	19
FALSE	High	Master Protein	F1MYH5	A-kinase anchoring protein 4 OS=Bos taurus OX=9913 GN=AKAP4 PE=4 SV=1	0	92.3037	23.2311	15	87	15	1	848	93.942	6.65	High		26.9013	15
FALSE	High	Master Protein	A0A452DIL8	Tubulin beta chain OS=Bos taurus OX=9913 GN=TUBB2B PE=3 SV=1	0	92.253	36.3229	11	94	1	1	446	49.939	5	High		39.746	11
FALSE	High	Master Protein	Q28107	Coagulation factor V OS=Bos taurus OX=9913 GN=F5 PE=1 SV=1	0	91.2965	13.0258	21	76	21	1	2211	248.828	5.83	High		5.71135	21
FALSE	High	Master Protein	Q76LV2	Heat shock protein HSP 90-alpha OS=Bos taurus OX=9913 GN=HSP90AA1 PE=1 SV=3	0	89.935	27.558	17	88	11	1	733	84.678	5.01	High		28.1391	17
FALSE	High	Master Protein	F1MQJ0	Angiotensin-converting enzyme OS=Bos taurus OX=9913 GN=ACE PE=3 SV=3	0	89.7019	17.7642	20	142	20	1	1306	150.002	6.33	High		33.6235	20
FALSE	High	Master Protein	A0A3Q1M0F0	Hexokinase-1 OS=Bos taurus OX=9913 GN=HK1 PE=1 SV=1	0	87.7257	27.3367	22	77	22	1	995	110.874	8.32	High		23.5057	22
FALSE	High	Master Protein	Q2HJ86	Tubulin alpha-1D chain OS=Bos taurus OX=9913 GN=TUBA1D PE=1 SV=1	0	87.5377	49.7788	14	170	1	1	452	50.251	5.03	High		26.364	14
FALSE	High	Master Protein	A0A3Q1LZU0	Osteopontin OS=Bos taurus OX=9913 GN=SPP1 PE=4 SV=1	0	87.2772	35.503	9	273	9	1	338	37.096	4.72	High		42.2084	9
FALSE	High	Master Protein	G3X7A5	Complement C3 OS=Bos taurus OX=9913 GN=C3 PE=4 SV=1	0	86.543	17.7002	25	58	25	1	1661	187.028	7.02	High		16.1396	25
FALSE	High	Master Protein	P24627	Lactotransferrin OS=Bos taurus OX=9913 GN=LTF PE=1 SV=2	0	84.4718	32.7684	20	91	18	1	708	78.006	8.32	High		62.0612	20
FALSE	High	Master Protein	A0A3Q1MP45	Complement factor H OS=Bos taurus OX=9913 GN=CFH PE=4 SV=1	0	83.72	19.5161	21	85	12	1	1240	140.877	6.8	High		34.4567	21
FALSE	High	Master Protein	O77797	A-kinase anchor protein 3 OS=Bos taurus OX=9913 GN=AKAP3 PE=2 SV=2	0	82.5936	28.4382	19	73	19	1	858	94.612	6.71	High		38.8239	19
FALSE	High	Master Protein	A0A452DK44	Zinc-alpha-2-glycoprotein OS=Bos taurus OX=9913 GN=AZGP1 PE=3 SV=1	0	79.4325	43.8127	12	118	12	1	299	33.82	5.24	High		26.2948	12
FALSE	High	Master Protein	Q3ZBH0	T-complex protein 1 subunit beta OS=Bos taurus OX=9913 GN=CCT2 PE=1 SV=3	0	76.2089	38.6916	14	62	14	1	535	57.439	6.64	High		18.388	14
FALSE	High	Master Protein	F1MWR8	T-complex protein 1 subunit eta OS=Bos taurus OX=9913 GN=CCT7 PE=3 SV=2	0	75.6432	39.1867	15	60	1	1	541	59.143	7.2	High		18.7382	15
FALSE	High	Master Protein	Q2NKZ1	T-complex protein 1 subunit eta OS=Bos taurus OX=9913 GN=CCT7 PE=1 SV=1	0	75.2452	39.4107	15	60	1	1	543	59.405	7.2	High	Acetyl [N-Term]	18.7382	15
FALSE	High	Master Protein	E1BN79	Carboxylic ester hydrolase OS=Bos taurus OX=9913 GN=CES5A PE=3 SV=1	0	74.2271	27.2569	12	143	12	1	576	64.298	6.24	High		44.6109	12
FALSE	High	Master Protein	P60712	Actin, cytoplasmic 1 OS=Bos taurus OX=9913 GN=ACTB PE=1 SV=1	0	72.225	51.2	11	76	7	1	375	41.71	5.48	High		18.1223	11
FALSE	High	Master Protein	Q3ZCI9	T-complex protein 1 subunit theta OS=Bos taurus OX=9913 GN=CCT8 PE=1 SV=3	0	71.1503	40.8759	18	63	2	1	548	59.571	5.59	High		5.16455	18
FALSE	High	Master Protein	Q3T0P6	Phosphoglycerate kinase 1 OS=Bos taurus OX=9913 GN=PGK1 PE=2 SV=3	0	68.8286	34.2926	10	59	10	1	417	44.509	8.27	High		27.489	10
FALSE	High	Master Protein	P81425	Dipeptidyl peptidase 4 OS=Bos taurus OX=9913 GN=DPP4 PE=1 SV=3	0	68.1825	26.4052	16	89	16	1	765	88.314	6.35	High		18.1981	16
FALSE	High	Master Protein	A5D984	Pyruvate kinase OS=Bos taurus OX=9913 GN=PKM PE=1 SV=1	0	66.768	41.2429	16	53	16	1	531	57.912	7.85	High		12.6421	16
FALSE	High	Master Protein	G3X757	Transitional endoplasmic reticulum ATPase OS=Bos taurus OX=9913 GN=VCP PE=3 SV=1	0	66.7576	25.8065	15	45	15	1	806	89.247	5.26	High		10.8597	15
FALSE	High	Master Protein	F1N3E9	Uncharacterized protein OS=Bos taurus OX=9913 GN=FAM151A PE=4 SV=1	0	66.6226	17.5768	7	51	3	1	586	64.086	6.77	High		24.1062	7
FALSE	High	Master Protein	F1N0E5	T-complex protein 1 subunit delta OS=Bos taurus OX=9913 GN=CCT4 PE=3 SV=2	0	66.3125	36.3469	15	60	14	1	542	58.125	7.61	High		37.1579	15
FALSE	High	Master Protein	F1MLB8	ATP synthase subunit alpha OS=Bos taurus OX=9913 GN=ATP5F1A PE=1 SV=1	0	66.0741	30.5606	11	82	11	1	553	59.653	9.19	High		27.8322	11
FALSE	High	Master Protein	E1BPL8	Membrane metalloendopeptidase OS=Bos taurus OX=9913 GN=MME PE=4 SV=1	0	65.4283	20.6667	13	43	13	1	750	85.845	5.87	High		17.1651	13
FALSE	High	Master Protein	A0A3Q1MP70	Glucose-6-phosphate isomerase OS=Bos taurus OX=9913 GN=GPI PE=1 SV=1	0	65.1251	25.6637	10	47	10	1	565	63.595	7.72	High		16.4746	10
FALSE	High	Master Protein	A0A3Q1MTL6	T-complex protein 1 subunit theta OS=Bos taurus OX=9913 GN=CCT8 PE=1 SV=1	0	64.5341	42.2311	17	57	1	1	502	54.654	5.43	High		6.82591	17
FALSE	High	Master Protein	A0A3Q1MJM1	Hypoxia up-regulated 1 OS=Bos taurus OX=9913 GN=HYOU1 PE=1 SV=1	0	64.1309	22.7228	17	40	17	1	1021	113.469	5.74	High		17.292	17
FALSE	High	Master Protein	F1N1I6	Gelsolin OS=Bos taurus OX=9913 GN=GSN PE=1 SV=2	0	63.3312	19.1489	10	81	10	1	846	92.027	6.86	High		49.811	10
FALSE	High	Master Protein	Q3MHN5	Vitamin D-binding protein OS=Bos taurus OX=9913 GN=GC PE=2 SV=1	0	63.1788	32.7004	10	85	2	1	474	53.307	5.52	High		4.11011	10
FALSE	High	Master Protein	Q3T0K2	T-complex protein 1 subunit gamma OS=Bos taurus OX=9913 GN=CCT3 PE=1 SV=1	0	61.8448	37.0642	18	54	18	1	545	60.547	6.8	High		9.02094	18
FALSE	High	Master Protein	A0A452DII8	ATP synthase subunit beta OS=Bos taurus OX=9913 GN=ATP5F1B PE=3 SV=1	0	61.7341	32.4185	13	59	13	1	583	62.187	5.68	High		12.7929	13
FALSE	High	Master Protein	F1N191	Interleukin 4 induced 1 OS=Bos taurus OX=9913 GN=IL4I1 PE=4 SV=2	0	61.2458	29.0102	10	51	10	1	586	65.326	9.42	High		7.16744	10
FALSE	High	Master Protein	F1MKI5	45 kDa calcium-binding protein OS=Bos taurus OX=9913 GN=SDF4 PE=4 SV=3	0	60.5694	36.0563	9	38	9	1	355	41.108	4.91	High		15.6498	9
FALSE	High	Master Protein	Q4R0H2	Spermadhesin 2 OS=Bos taurus OX=9913 GN=spadh2 PE=2 SV=1	0	60.0768	14.9254	2	167	2	1	134	15.211	6.37	High		33.7038	2
FALSE	High	Master Protein	G5E531	T-complex protein 1 subunit alpha OS=Bos taurus OX=9913 GN=TCP1 PE=3 SV=1	0	59.9258	38.6691	18	47	18	1	556	60.185	6.11	High	Acetyl [N-Term]	7.16096	18
FALSE	High	Master Protein	F6Q8A8	Nucleobindin 2 OS=Bos taurus OX=9913 GN=NUCB2 PE=1 SV=1	0	59.7472	26.5734	8	64	8	1	429	50.897	5.25	High		13.9253	8
FALSE	High	Master Protein	Q2HJB8	Tubulin alpha-8 chain OS=Bos taurus OX=9913 GN=TUBA8 PE=2 SV=1	0	59.6113	34.9666	11	126	4	1	449	50.022	5.2	High		20.769	11
FALSE	High	Master Protein	F1MWD3	Chaperonin containing TCP1 subunit 5 OS=Bos taurus OX=9913 GN=CCT5 PE=1 SV=3	0	59.1725	32.5323	15	47	14	1	541	59.563	5.91	High		35.4685	15
FALSE	High	Master Protein	F1ML59	Uncharacterized protein OS=Bos taurus OX=9913 GN=NT5C1B PE=4 SV=1	0	58.7566	24.2908	8	47	8	1	564	63.987	8.51	High		11.4311	8
FALSE	High	Master Protein	A0A3Q1MEZ5	Alpha-mannosidase OS=Bos taurus OX=9913 GN=LOC528518 PE=3 SV=1	0	57.9575	16.7665	15	47	11	1	1002	114.421	7.33	High		5.211	15
FALSE	High	Master Protein	Q0VCX2	Endoplasmic reticulum chaperone BiP OS=Bos taurus OX=9913 GN=HSPA5 PE=2 SV=1	0	57.9261	28.2443	14	56	12	1	655	72.356	5.16	High		6.56697	14
FALSE	High	Master Protein	P09487	Alkaline phosphatase, tissue-nonspecific isozyme OS=Bos taurus OX=9913 GN=ALPL PE=1 SV=2	0	57.5191	30.5344	13	54	13	1	524	57.156	6.77	High		21.0711	13
FALSE	High	Master Protein	G8JKZ1	Ectonucleotide pyrophosphatase/phosphodiesterase family member 3 OS=Bos taurus OX=9913 GN=ENPP3 PE=4 SV=1	0	57.1093	20.7094	12	42	12	1	874	99.431	5.96	High	Acetyl [N-Term]	12.4768	12
FALSE	High	Master Protein	F1N5M2	Vitamin D-binding protein OS=Bos taurus OX=9913 GN=GC PE=4 SV=2	0	56.8797	33.1224	9	75	1	1	474	53.321	5.6	High		2.09316	9
FALSE	High	Master Protein	P20004	Aconitate hydratase, mitochondrial OS=Bos taurus OX=9913 GN=ACO2 PE=1 SV=4	0	56.2667	22.3077	10	47	10	1	780	85.306	7.83	High		1.90561	10
FALSE	High	Master Protein	F1MYX5	Lymphocyte cytosolic protein 1 OS=Bos taurus OX=9913 GN=LCP1 PE=1 SV=2	0	55.8572	31.2203	15	45	12	1	631	70.605	5.29	High		8.89449	15
FALSE	High	Master Protein	Q58D31	Sorbitol dehydrogenase OS=Bos taurus OX=9913 GN=SORD PE=1 SV=3	0	55.4895	37.9213	8	30	8	1	356	38.075	7.46	High		14.1235	8
FALSE	High	Master Protein	F1N6Y1	Glucosidase II alpha subunit OS=Bos taurus OX=9913 GN=GANAB PE=1 SV=1	0	55.3545	16.6667	11	31	11	1	966	109.403	6.25	High		5.30709	11
FALSE	High	Master Protein	A7E3Q2	Heat shock 70kDa protein 1A OS=Bos taurus OX=9913 GN=HSPA2 PE=2 SV=1	0	54.4816	26.1006	12	50	7	1	636	69.766	5.67	High		5.6813	12
FALSE	High	Master Protein	P02702	Folate receptor alpha OS=Bos taurus OX=9913 GN=FOLR1 PE=1 SV=3	0	54.3079	53.527	9	74	6	1	241	27.903	7.84	High		7.28599	9
FALSE	High	Master Protein	P26779	Prosaposin OS=Bos taurus OX=9913 GN=PSAP PE=1 SV=3	0	53.8076	23.4286	10	35	10	1	525	58.013	5.2	High		17.8284	10
FALSE	High	Master Protein	P0CB32	Heat shock 70 kDa protein 1-like OS=Bos taurus OX=9913 GN=HSPA1L PE=3 SV=1	0	53.6611	28.5491	13	57	6	1	641	70.345	6.2	High		3.51901	13
FALSE	High	Master Protein	Q2KIV8	Glutathione S-transferase OS=Bos taurus OX=9913 GN=GSTM3 PE=1 SV=1	0	53.3418	39.1111	8	78	8	1	225	26.832	7.24	High		10.4522	8
FALSE	High	Master Protein	P79345	NPC intracellular cholesterol transporter 2 OS=Bos taurus OX=9913 GN=NPC2 PE=1 SV=1	0	53.0752	46.3087	7	263	7	1	149	16.629	7.99	High		85.4318	7
FALSE	High	Master Protein	F1MXX6	Lactadherin OS=Bos taurus OX=9913 GN=MFGE8 PE=4 SV=1	0	52.8317	26.6821	11	44	11	1	431	47.815	7.15	High		13.8093	11
FALSE	High	Master Protein	F6R4N7	Superoxide dismutase [Cu-Zn] OS=Bos taurus OX=9913 GN=SOD3 PE=1 SV=1	0	52.3731	33.7302	6	58	6	1	252	27.372	7.06	High		33.5145	6
FALSE	High	Master Protein	Q3SZB7	Fructose-1,6-bisphosphatase 1 OS=Bos taurus OX=9913 GN=FBP1 PE=2 SV=3	0	51.9323	39.9408	10	39	10	1	338	36.705	6.99	High		11.9985	10
FALSE	High	Master Protein	P81265	Polymeric immunoglobulin receptor OS=Bos taurus OX=9913 GN=PIGR PE=2 SV=1	0	51.8023	16.2483	8	57	8	1	757	82.383	7.27	High		19.87	8
FALSE	High	Master Protein	Q95M18	Endoplasmin OS=Bos taurus OX=9913 GN=HSP90B1 PE=2 SV=1	0	51.6206	18.2836	13	30	12	1	804	92.369	4.84	High		7.51994	13
FALSE	High	Master Protein	Q8HZY1	Serine protease inhibitor clade E member 2 OS=Bos taurus OX=9913 GN=SERPINE2 PE=2 SV=1	0	51.4529	27.4559	10	79	10	1	397	43.849	9.52	High		25.6924	10
FALSE	High	Master Protein	F1MC45	Complement factor H OS=Bos taurus OX=9913 GN=CFH PE=4 SV=2	0	51.4477	13.866	10	58	1	1	851	96.53	6.37	High		30.2763	10
FALSE	High	Master Protein	E1B9P4	Epididymal sperm binding protein 1 OS=Bos taurus OX=9913 GN=ELSPBP1 PE=4 SV=1	0	51.2381	56.5022	11	110	11	1	223	25.997	7.94	High		20.628	11
FALSE	High	Master Protein	A0A3Q1NEQ0	Uncharacterized protein OS=Bos taurus OX=9913 GN=LOC525947 PE=1 SV=1	0	50.6748	25.6046	12	28	3	1	703	77.699	7.21	High		4.96247	12
FALSE	High	Master Protein	F1MGQ1	Deoxyribonuclease OS=Bos taurus OX=9913 GN=DNASE1L3 PE=3 SV=2	0	49.8228	46.2541	12	105	12	1	307	35.086	9.29	High		15.6054	12
FALSE	High	Master Protein	G3X6I0	Uncharacterized protein OS=Bos taurus OX=9913 GN=FCGBP PE=1 SV=2	0	49.8227	6.73109	13	43	13	1	3001	318.78	5.16	High		3.61098	13
FALSE	High	Master Protein	Q1RML9	Platelet-activating factor acetylhydrolase OS=Bos taurus OX=9913 GN=PLA2G7 PE=2 SV=1	0	49.8221	25.9009	11	46	11	1	444	50.119	6.6	High		21.1667	11
FALSE	High	Master Protein	E1BNL3	Zonadhesin (gene/pseudogene) OS=Bos taurus OX=9913 GN=ZAN PE=4 SV=2	0	48.1433	5.90599	9	40	9	1	2489	272.158	7.09	High		16.2326	9
FALSE	High	Master Protein	G3N3S2	Maltase-glucoamylase OS=Bos taurus OX=9913 GN=MGAM PE=4 SV=2	0	47.9649	6.30066	14	33	14	1	2714	308.111	5.66	High		10.5764	14
FALSE	High	Master Protein	A0A3Q1M996	Tripeptidyl-peptidase 2 OS=Bos taurus OX=9913 GN=TPP2 PE=4 SV=1	0	47.9116	15.3724	16	31	16	1	1262	139.672	6.49	High		11.5407	16
FALSE	High	Master Protein	F1MVP6	Uncharacterized protein OS=Bos taurus OX=9913 PE=4 SV=2	0	47.7344	7.62359	10	50	10	1	1679	186.518	4.97	High		5.19586	10
FALSE	High	Master Protein	H7BWW2	Beta-hexosaminidase OS=Bos taurus OX=9913 GN=HEXB PE=3 SV=1	0	46.9935	24.9534	11	41	5	1	537	61.223	7.77	High		8.13524	11
FALSE	High	Master Protein	A0A3Q1MHX8	RAB2A, member RAS oncogene family OS=Bos taurus OX=9913 GN=RAB2A PE=1 SV=1	0	46.972	41.8719	9	41	4	1	203	22.456	6.54	High		22.1503	9
FALSE	High	Master Protein	A0A140T881	Apolipoprotein E OS=Bos taurus OX=9913 GN=APOE PE=3 SV=2	0	46.8363	26.1398	9	21	9	1	329	37.4	6.3	High		24.3368	9
FALSE	High	Master Protein	A7MBJ5	Cullin-associated NEDD8-dissociated protein 1 OS=Bos taurus OX=9913 GN=CAND1 PE=2 SV=1	0	46.7257	14.2276	14	26	14	1	1230	136.289	5.78	High		1.60509	14
FALSE	High	Master Protein	Q2KJE5	Glyceraldehyde-3-phosphate dehydrogenase, testis-specific OS=Bos taurus OX=9913 GN=GAPDHS PE=2 SV=1	0	46.5259	34.4304	8	90	8	1	395	43.26	8.12	High		23.7861	8
FALSE	High	Master Protein	G3X6K8	Haptoglobin OS=Bos taurus OX=9913 GN=HP PE=3 SV=1	0	46.1714	33.1671	11	40	11	1	401	44.845	7.71	High		19.3029	11
FALSE	High	Master Protein	F1MXZ0	N-acetylglucosamine-6-sulfatase OS=Bos taurus OX=9913 GN=GNS PE=3 SV=1	0	46.0897	26.0714	11	31	11	1	560	62.759	8.43	High		14.035	11
FALSE	High	Master Protein	A0A3Q1LVC7	Ezrin OS=Bos taurus OX=9913 GN=EZR PE=1 SV=1	0	45.3872	19.8507	13	35	8	1	670	78.703	6.68	High		12.0921	13
FALSE	High	Master Protein	Q08DL0	SLC3A2 protein OS=Bos taurus OX=9913 GN=SLC3A2 PE=1 SV=1	0	45.1429	20.2797	8	27	8	1	572	63.143	5.08	High		9.72404	8
FALSE	High	Master Protein	E1B7S8	Acrosin binding protein OS=Bos taurus OX=9913 GN=ACRBP PE=4 SV=2	0	44.9368	15.6827	6	53	6	1	542	61.234	5.05	High		10.2697	6
FALSE	High	Master Protein	P33097	Aspartate aminotransferase, cytoplasmic OS=Bos taurus OX=9913 GN=GOT1 PE=1 SV=3	0	44.8808	31.7191	10	28	10	1	413	46.37	7.49	High		12.2815	10
FALSE	High	Master Protein	F1MGH5	Tektin-5 OS=Bos taurus OX=9913 GN=TEKT5 PE=4 SV=3	0	44.8743	26.9939	11	33	11	1	489	56.453	7.66	High		7.33789	11
FALSE	High	Master Protein	F1MBJ3	Alpha-mannosidase OS=Bos taurus OX=9913 GN=LOC107132586 PE=3 SV=3	0	44.4637	16.0481	12	36	8	1	997	113.832	7.2	High		7.59897	12
FALSE	High	Master Protein	A6QLB0	Beta-mannosidase OS=Bos taurus OX=9913 GN=MANBA PE=2 SV=1	0	44.0418	20.4778	13	33	13	1	879	101.059	6.89	High		7.40398	13
FALSE	High	Master Protein	E1BJV0	EH domain containing 4 OS=Bos taurus OX=9913 GN=EHD4 PE=3 SV=1	0	43.9686	28.3333	13	34	11	1	540	60.987	7.55	High		7.47095	13
FALSE	High	Master Protein	A5D7J6	Calreticulin OS=Bos taurus OX=9913 GN=CALR PE=2 SV=1	0	43.7091	24.94	7	29	7	1	417	48.068	4.48	High		2.13427	7
FALSE	High	Master Protein	F1MWF0	Huntingtin interacting protein 1 OS=Bos taurus OX=9913 GN=HIP1 PE=4 SV=2	0	43.5121	17.2613	14	22	14	1	1037	116.421	5.47	High		7.80028	14
FALSE	High	Master Protein	F6RMV5	Leucine rich alpha-2-glycoprotein 1 OS=Bos taurus OX=9913 GN=LRG1 PE=1 SV=1	0	43.424	32.8612	9	62	9	1	353	39.169	7.53	High		7.01718	9
FALSE	High	Master Protein	Q3MHL7	T-complex protein 1 subunit zeta OS=Bos taurus OX=9913 GN=CCT6A PE=1 SV=3	0	43.1725	27.307	10	34	7	1	531	57.92	6.76	High		5.26076	10
FALSE	High	Master Protein	A0A3Q1MYU9	Sperm acrosome associated 9 OS=Bos taurus OX=9913 GN=SPACA9 PE=4 SV=1	0	43.0914	29.4643	4	36	4	1	224	25.121	8.7	High		9.51533	4
FALSE	High	Master Protein	E1BQ21	Family with sequence similarity 3 member B OS=Bos taurus OX=9913 GN=FAM3B PE=4 SV=1	0	42.9326	29.3617	6	54	6	1	235	26.025	8.66	High		19.626	6
FALSE	High	Master Protein	F1MSB7	Plastin-3 OS=Bos taurus OX=9913 GN=PLS3 PE=1 SV=1	0	42.8845	28.3255	13	27	10	1	639	71.757	5.62	High	Acetyl [N-Term]	8.81591	13
FALSE	High	Master Protein	Q32LG3	Malate dehydrogenase, mitochondrial OS=Bos taurus OX=9913 GN=MDH2 PE=1 SV=1	0	42.2847	37.2781	9	30	9	1	338	35.646	8.54	High		21.108	9
FALSE	High	Master Protein	F1MX65	Protein OS-9 OS=Bos taurus OX=9913 GN=OS9 PE=4 SV=1	0	41.9943	18.8906	11	29	11	1	667	75.76	4.91	High		9.26442	11
FALSE	High	Master Protein	E1BJL8	Folate receptor alpha OS=Bos taurus OX=9913 GN=FOLR1 PE=4 SV=2	0	41.7622	39.1473	7	68	4	1	258	29.503	7.91	High		3.48617	7
FALSE	High	Master Protein	Q76LV1	Heat shock protein HSP 90-beta OS=Bos taurus OX=9913 GN=HSP90AB1 PE=2 SV=3	0	41.3691	15.6077	9	32	2	1	724	83.201	5.03	High		7.699	9
FALSE	High	Master Protein	P19858	L-lactate dehydrogenase A chain OS=Bos taurus OX=9913 GN=LDHA PE=2 SV=2	0	41.2702	28.6145	9	24	6	1	332	36.574	8	High		9.22506	9
FALSE	High	Master Protein	P52175	Nucleoside diphosphate kinase A 2 OS=Bos taurus OX=9913 GN=NME1-2 PE=1 SV=3	0	41.2309	46.7105	6	18	3	1	152	17.287	7.99	High		2.51666	6
FALSE	High	Master Protein	A0A3Q1MT05	UTP--glucose-1-phosphate uridylyltransferase OS=Bos taurus OX=9913 GN=UGP2 PE=1 SV=1	0	40.7198	28.0156	10	26	10	1	514	57.526	7.58	High		14.0481	10
FALSE	High	Master Protein	F1ME38	Ubiquitin like modifier activating enzyme 6 OS=Bos taurus OX=9913 GN=UBA6 PE=4 SV=1	0	39.8495	16.3671	14	25	14	1	1057	118.716	5.83	High		3.45365	14
FALSE	High	Master Protein	Q3T0Q4	Nucleoside diphosphate kinase B OS=Bos taurus OX=9913 GN=NME2 PE=1 SV=1	0	39.7736	38.1579	5	15	2	1	152	17.305	7.97	High		2.51666	5
FALSE	High	Master Protein	A0A3Q1MXQ0	Alpha-enolase OS=Bos taurus OX=9913 GN=ENO1 PE=3 SV=1	0	39.5713	28.6	10	45	10	1	500	54.261	8.98	High		14.1591	10
FALSE	High	Master Protein	Q9BGI1	Peroxiredoxin-5, mitochondrial OS=Bos taurus OX=9913 GN=PRDX5 PE=2 SV=2	0	39.4366	39.2694	8	46	8	1	219	23.238	8.07	High		12.2406	8
FALSE	High	Master Protein	A0A3Q1MG13	F-actin-capping protein subunit beta OS=Bos taurus OX=9913 GN=CAPZB PE=3 SV=1	0	39.1972	32.6797	7	26	7	1	306	34.383	5.92	High		11.8728	7
FALSE	High	Master Protein	F1MCF5	Glutathione peroxidase OS=Bos taurus OX=9913 GN=GPX6 PE=3 SV=2	0	39.0146	49.635	5	52	5	1	137	15.649	8.75	High		45.0942	5
FALSE	High	Master Protein	A0A3Q1M558	Actin, alpha cardiac muscle 1 OS=Bos taurus OX=9913 GN=ACTC1 PE=3 SV=1	0	38.9349	16.3265	5	39	1	1	392	43.541	5.44	High		10.933	5
FALSE	High	Master Protein	E1BIN5	Cullin 3 OS=Bos taurus OX=9913 GN=CUL3 PE=3 SV=2	0	38.5902	17.8385	12	27	12	1	768	88.902	8.48	High		5.06915	12
FALSE	High	Master Protein	A0A3Q1MKZ3	Vitamin K-dependent protein S OS=Bos taurus OX=9913 GN=PROS1 PE=4 SV=1	0	38.3175	14.645	8	27	8	1	676	75.133	5.53	High		3.42425	8
FALSE	High	Master Protein	E1BC58	RAB2B, member RAS oncogene family OS=Bos taurus OX=9913 GN=RAB2B PE=4 SV=1	0	38.28	40.7407	8	33	3	1	216	24.152	7.08	High		13.4657	8
FALSE	High	Master Protein	F1MWT0	Mannosidase alpha class 2C member 1 OS=Bos taurus OX=9913 GN=MAN2C1 PE=4 SV=2	0	38.1739	14.0385	11	26	11	1	1040	115.787	6.42	High		9.40617	11
FALSE	High	Master Protein	E1BNS9	L-lactate dehydrogenase OS=Bos taurus OX=9913 GN=LDHC PE=3 SV=2	0	38.1361	35.5422	11	26	9	1	332	35.992	7.71	High		7.61731	11
FALSE	High	Master Protein	P63103	14-3-3 protein zeta/delta OS=Bos taurus OX=9913 GN=YWHAZ PE=1 SV=1	0	37.9543	41.2245	8	41	6	1	245	27.728	4.79	High		7.82158	8
FALSE	High	Master Protein	A0A3Q1LL67	Golgi glycoprotein 1 OS=Bos taurus OX=9913 GN=GLG1 PE=1 SV=1	0	37.8166	14.0084	10	21	10	1	1185	134.675	6.86	High		0	10
FALSE	High	Master Protein	P13696	Phosphatidylethanolamine-binding protein 1 OS=Bos taurus OX=9913 GN=PEBP1 PE=1 SV=2	0	37.6173	62.0321	7	32	7	1	187	20.973	7.49	High		15.2529	7
FALSE	High	Master Protein	G3X6U1	Aldehyde dehydrogenase 1 family member A2 OS=Bos taurus OX=9913 GN=ALDH1A2 PE=3 SV=2	0	37.563	28.3784	10	18	10	1	518	56.655	5.73	High		5.72219	10
FALSE	High	Master Protein	Q2T9S4	Glycerol-3-phosphate phosphatase OS=Bos taurus OX=9913 GN=PGP PE=2 SV=1	0	37.3479	33.9564	8	22	8	1	321	34.298	5.34	High		16.6152	8
FALSE	High	Master Protein	E1BCW3	ATP-dependent 6-phosphofructokinase OS=Bos taurus OX=9913 GN=PFKP PE=3 SV=3	0	37.1083	18.2292	13	20	13	1	960	102.902	7.96	High		3.67357	13
FALSE	High	Master Protein	F1MFI4	Cartilage acidic protein 1 OS=Bos taurus OX=9913 GN=CRTAC1 PE=4 SV=3	0	37.0291	23.2558	10	27	10	1	645	70.29	5.19	High		1.71546	10
FALSE	High	Master Protein	A5D7E8	Protein disulfide-isomerase OS=Bos taurus OX=9913 GN=PDIA3 PE=2 SV=1	0	36.9763	20.198	9	24	9	1	505	56.894	6.81	High		7.67527	9
FALSE	High	Master Protein	G1K1X0	Cytochrome b-c1 complex subunit 1, mitochondrial OS=Bos taurus OX=9913 GN=UQCRC1 PE=4 SV=1	0	36.9146	24.7917	7	26	7	1	480	52.716	6.38	High		9.59669	7
FALSE	High	Master Protein	A1A4K5	Ectonucleotide pyrophosphatase/phosphodiesterase family member 2 OS=Bos taurus OX=9913 GN=ENPP2 PE=1 SV=1	0	36.5843	15.7658	10	22	10	1	888	101.651	7.53	High		3.88428	10
FALSE	High	Master Protein	P00515	cAMP-dependent protein kinase type II-alpha regulatory subunit OS=Bos taurus OX=9913 GN=PRKAR2A PE=1 SV=2	0	36.2866	32.419	10	32	10	1	401	45.066	4.93	High		0	10
FALSE	High	Master Protein	F1MHK9	Uncharacterized protein OS=Bos taurus OX=9913 PE=4 SV=2	0	35.8987	4.8243	6	18	6	1	1679	190.645	7.93	High		4.54453	6
FALSE	High	Master Protein	A0A3Q1M171	Uncharacterized protein OS=Bos taurus OX=9913 GN=FAM151A PE=4 SV=1	0	35.8339	15.1064	5	29	1	1	470	51.417	7.69	High		21.4459	5
FALSE	High	Master Protein	Q58D62	Fetuin-B OS=Bos taurus OX=9913 GN=FETUB PE=1 SV=1	0	35.7173	20.4134	8	70	8	1	387	42.636	5.77	High		21.821	8
FALSE	High	Master Protein	P62261	14-3-3 protein epsilon OS=Bos taurus OX=9913 GN=YWHAE PE=2 SV=1	0	35.7067	43.5294	9	35	7	1	255	29.155	4.74	High	Acetyl [N-Term]	8.18034	9
FALSE	High	Master Protein	F1MGS8	N-acetylated alpha-linked acidic dipeptidase 2 OS=Bos taurus OX=9913 GN=NAALAD2 PE=4 SV=2	0	35.5752	15.8108	8	26	8	1	740	82.993	7.66	High		13.616	8
FALSE	High	Master Protein	E1BH49	Fibrous sheath interacting protein 2 OS=Bos taurus OX=9913 GN=FSIP2 PE=4 SV=2	0	35.3654	2.15932	11	18	11	1	6854	770.819	6.48	High		1.72279	11
FALSE	High	Master Protein	Q58DP6	Ribonuclease A family member 4 OS=Bos taurus OX=9913 GN=RNASE4 PE=2 SV=1	0	35.2904	42.8571	5	75	5	1	147	16.927	8.85	High		2.04703	5
FALSE	High	Master Protein	A0A3Q1M347	ST6 beta-galactoside alpha-2,6-sialyltransferase 1 OS=Bos taurus OX=9913 GN=ST6GAL1 PE=3 SV=1	0	35.266	18.5185	6	24	6	1	405	46.245	8.95	High		5.61303	6
FALSE	High	Master Protein	A0A3Q1LSI9	Uncharacterized protein OS=Bos taurus OX=9913 GN=CALM2 PE=3 SV=1	0	35.2306	42.3077	5	45	5	1	156	17.79	4.5	High		15.2292	5
FALSE	High	Master Protein	Q5E9R3	EH domain-containing protein 1 OS=Bos taurus OX=9913 GN=EHD1 PE=1 SV=1	0	35.1949	19.2884	9	23	7	1	534	60.644	6.83	High		8.91719	9
FALSE	High	Master Protein	F1N0F2	Sialic acid acetylesterase OS=Bos taurus OX=9913 GN=SIAE PE=4 SV=1	0	34.8153	17.8236	7	18	7	1	533	59.635	8.21	High		5.91828	7
FALSE	High	Master Protein	A0A3Q1LUG2	Amyloid-beta A4 protein OS=Bos taurus OX=9913 GN=APP PE=4 SV=1	0	34.748	13.3766	7	20	7	1	770	86.857	4.83	High		0	7
FALSE	High	Master Protein	F1N369	Zona pellucida binding protein OS=Bos taurus OX=9913 GN=ZPBP PE=4 SV=3	0	34.461	21.7143	7	25	7	1	350	39.458	8.88	High		7.40983	7
FALSE	High	Master Protein	F1N058	Ropporin-1 OS=Bos taurus OX=9913 GN=ROPN1 PE=4 SV=1	0	34.4039	28.7736	4	23	4	1	212	23.962	5.43	High		6.49868	4
FALSE	High	Master Protein	A0A3Q1M524	Carboxypeptidase Q OS=Bos taurus OX=9913 GN=CPQ PE=4 SV=1	0	34.3694	14.0496	5	17	5	1	484	52.976	6.21	High		8.33611	5
FALSE	High	Master Protein	A0A452DI77	Sperm equatorial segment protein 1 OS=Bos taurus OX=9913 GN=SPESP1 PE=4 SV=1	0	34.3054	33.6043	9	34	9	1	369	41.743	6.21	High		1.87941	9
FALSE	High	Master Protein	A0A3Q1N2Q9	Adenylate kinase isoenzyme 1 OS=Bos taurus OX=9913 GN=AK1 PE=1 SV=1	0	34.2509	39.1304	8	23	8	1	230	25.179	8.63	High		13.8269	8
FALSE	High	Master Protein	E1B9E8	Beta-hexosaminidase OS=Bos taurus OX=9913 GN=LOC786974 PE=3 SV=3	0	34.2103	17.6471	8	28	1	1	544	61.884	8.29	High		15.33	8
FALSE	High	Master Protein	Q3T145	Malate dehydrogenase, cytoplasmic OS=Bos taurus OX=9913 GN=MDH1 PE=2 SV=3	0	34.1557	32.3353	8	17	8	1	334	36.415	6.58	High		6.5734	8
FALSE	High	Master Protein	P15497	Apolipoprotein A-I OS=Bos taurus OX=9913 GN=APOA1 PE=1 SV=3	0	33.9156	34.717	8	21	8	1	265	30.258	5.97	High		11.6805	8
FALSE	High	Master Protein	A0A3Q1NJC3	Lipocln_cytosolic_FA-bd_dom domain-containing protein OS=Bos taurus OX=9913 GN=LOC101908350 PE=3 SV=1	0	33.8401	43.0233	4	29	4	1	172	19.284	4.61	High		15.9724	4
FALSE	High	Master Protein	Q28068	Calicin OS=Bos taurus OX=9913 GN=CCIN PE=1 SV=1	0	33.6625	16.4966	8	25	8	1	588	66.847	8.18	High		8.77287	8
FALSE	High	Master Protein	E1B9E8	Beta-hexosaminidase OS=Bos taurus OX=9913 PE=3 SV=2	0	33.4112	15.4128	7	32	1	1	545	62.427	8.07	High		15.33	7
FALSE	High	Master Protein	E1BM92	Prominin 2 OS=Bos taurus OX=9913 GN=PROM2 PE=4 SV=2	0	32.9052	11.5246	8	38	8	1	833	91.463	6.49	High		23.1207	8
FALSE	High	Master Protein	A6H782	Tektin-3 OS=Bos taurus OX=9913 GN=TEKT3 PE=1 SV=1	0	32.7573	21.0204	7	25	7	1	490	56.646	6.89	High		0	7
FALSE	High	Master Protein	A0A3Q1LMS5	Heat shock cognate 71 kDa protein OS=Bos taurus OX=9913 GN=HSPA8 PE=1 SV=1	0	32.6688	14.0673	7	31	2	1	654	71.72	5.52	High		5.60288	7
FALSE	High	Master Protein	F1MD73	Uncharacterized protein OS=Bos taurus OX=9913 PE=1 SV=2	0	32.4386	13.5922	9	31	9	1	1751	189.978	5.86	High		0	9
FALSE	High	Master Protein	F1MD77	Laminin subunit gamma 1 OS=Bos taurus OX=9913 GN=LAMC1 PE=1 SV=2	0	32.3106	8.20896	10	14	10	1	1608	177.579	5.15	High		9.35738	10
FALSE	High	Master Protein	Q2T9Q6	Tektin-2 OS=Bos taurus OX=9913 GN=TEKT2 PE=2 SV=1	0	32.2868	22.3256	6	18	6	1	430	49.855	6.3	High		0	6
FALSE	High	Master Protein	A0A3Q1NC75	Calumenin OS=Bos taurus OX=9913 GN=CALU PE=1 SV=1	0	32.2323	33.0159	7	16	3	1	315	37.054	4.64	High		6.20732	7
FALSE	High	Master Protein	P28800	Alpha-2-antiplasmin OS=Bos taurus OX=9913 GN=SERPINF2 PE=1 SV=2	0	31.9748	14.0244	7	26	7	1	492	54.676	5.72	High		16.7095	7
FALSE	High	Master Protein	F1MBZ1	Kelch like family member 10 OS=Bos taurus OX=9913 GN=KLHL10 PE=4 SV=1	0	31.7524	15.2961	8	18	8	1	608	68.872	5.77	High		6.61303	8
FALSE	High	Master Protein	E1BI82	Uncharacterized protein OS=Bos taurus OX=9913 GN=LOC525947 PE=1 SV=2	0	31.5829	22.1865	9	20	1	1	622	69.104	7.96	High		4.96247	9
FALSE	High	Master Protein	F1MKX4	Proteasome activator complex subunit 4 OS=Bos taurus OX=9913 GN=PSME4 PE=1 SV=1	0	31.4665	6.17886	8	14	1	1	1845	211.465	6.87	High		2.18919	8
FALSE	High	Master Protein	E1BKM4	Programmed cell death 6 interacting protein OS=Bos taurus OX=9913 GN=PDCD6IP PE=1 SV=2	0	31.4145	13.895	11	19	11	1	914	100.928	7.44	High		2.39053	11
FALSE	High	Master Protein	Q9BGI2	Peroxiredoxin-4 OS=Bos taurus OX=9913 GN=PRDX4 PE=2 SV=1	0	31.2133	28.4672	5	16	5	1	274	30.722	6.44	High		6.93107	5
FALSE	High	Master Protein	F1MLW2	BPI fold-containing family B member 1 OS=Bos taurus OX=9913 GN=BPIFB1 PE=4 SV=1	0	31.0415	19.6617	7	31	7	1	473	51.683	8.72	High		3.57874	7
FALSE	High	Master Protein	E1BI74	NAD(P)(+)--arginine ADP-ribosyltransferase OS=Bos taurus OX=9913 GN=LOC507756 PE=3 SV=3	0	30.8944	22.9773	5	42	4	1	309	33.869	7.09	High		10.9447	5
FALSE	High	Master Protein	A5PKC2	SHBG protein OS=Bos taurus OX=9913 GN=SHBG PE=2 SV=1	0	30.8738	22.9426	6	22	6	1	401	43.288	6.14	High		18.5341	6
FALSE	High	Master Protein	A0A3Q1N1J5	Phospholipase B-like OS=Bos taurus OX=9913 GN=PLBD2 PE=3 SV=1	0	30.7039	17.4051	8	23	8	1	632	70.635	8.73	High		6.64439	8
FALSE	High	Master Protein	A0A3Q1MTZ4	Adhesion G protein-coupled receptor G6 OS=Bos taurus OX=9913 GN=ADGRG6 PE=3 SV=1	0	30.6982	7.52602	7	30	7	1	1249	139.256	8.22	High		1.74623	7
FALSE	High	Master Protein	Q3MHR3	Dynein light chain 2, cytoplasmic OS=Bos taurus OX=9913 GN=DYNLL2 PE=3 SV=1	0	30.6151	50.5618	4	33	1	1	89	10.343	7.37	High		5.80695	4
FALSE	High	Master Protein	A0A452DIX3	Triosephosphate isomerase OS=Bos taurus OX=9913 GN=TPI1 PE=3 SV=1	0	30.4709	36.3636	6	21	6	1	286	30.558	6.24	High		4.30803	6
FALSE	High	Master Protein	Q3MHL4	Adenosylhomocysteinase OS=Bos taurus OX=9913 GN=AHCY PE=2 SV=3	0	30.1452	27.0833	9	20	9	1	432	47.607	6.29	High		13.4493	9
FALSE	High	Master Protein	G8JKV7	Procollagen-lysine,2-oxoglutarate 5-dioxygenase 1 OS=Bos taurus OX=9913 GN=PLOD1 PE=4 SV=1	0	30.0342	14.9931	8	11	8	1	727	83.528	6.6	High		1.68893	8
FALSE	High	Master Protein	A0A452DIY4	Proteasome activator complex subunit 4 OS=Bos taurus OX=9913 GN=PSME4 PE=4 SV=1	0	29.8649	6.07705	8	14	1	1	1843	211.224	6.83	High		2.18919	8
FALSE	High	Master Protein	F1N5H2	Alpha-L-fucosidase 2 OS=Bos taurus OX=9913 GN=FUCA2 PE=4 SV=1	0	29.8361	22.4359	8	22	8	1	468	53.643	6.86	High		5.90312	8
FALSE	High	Master Protein	G5E5C6	Acrosin OS=Bos taurus OX=9913 GN=ACR PE=3 SV=2	0	29.6769	13.5266	5	39	5	1	414	45.465	9.54	High		9.938	5
FALSE	High	Master Protein	P34955	Alpha-1-antiproteinase OS=Bos taurus OX=9913 GN=SERPINA1 PE=1 SV=1	0	29.5544	12.7404	5	23	5	1	416	46.075	6.52	High		13.0268	5
FALSE	High	Master Protein	E1BH06	Uncharacterized protein OS=Bos taurus OX=9913 GN=C4A PE=1 SV=2	0	29.4523	8.27111	11	16	4	1	1741	192.644	7.43	High		0	11
FALSE	High	Master Protein	F1MUZ9	60 kDa heat shock protein, mitochondrial OS=Bos taurus OX=9913 GN=HSPD1 PE=1 SV=1	0	29.4341	21.9895	8	20	8	1	573	60.939	5.87	High		0	8
FALSE	High	Master Protein	F1MSI2	Agrin OS=Bos taurus OX=9913 GN=AGRN PE=1 SV=2	0	29.3612	6.06208	9	14	9	1	2062	218.286	6.1	High		5.12212	9
FALSE	High	Master Protein	A0A3Q1LGY9	Angiotensinogen OS=Bos taurus OX=9913 GN=AGT PE=1 SV=1	0	28.7158	16.3866	6	16	6	1	476	51.392	6.96	High		5.2301	6
FALSE	High	Master Protein	A0A3Q1MPF1	Rab GDP dissociation inhibitor OS=Bos taurus OX=9913 GN=GDI2 PE=3 SV=1	0	28.6129	29.1759	9	13	8	1	449	51.036	6.24	High		4.36184	9
FALSE	High	Master Protein	F1MF73	Chromosome 3 C1orf56 homolog OS=Bos taurus OX=9913 GN=C3H1orf56 PE=4 SV=1	0	28.4853	25.4072	5	27	5	1	307	33.023	7.08	High		4.99458	5
FALSE	High	Master Protein	F6Q9Q9	Protein disulfide-isomerase OS=Bos taurus OX=9913 GN=P4HB PE=1 SV=1	0	28.4036	20.531	10	23	10	1	565	63.312	5.33	High		0	10
FALSE	High	Master Protein	A6H768	Galactokinase OS=Bos taurus OX=9913 GN=GALK1 PE=2 SV=2	0	28.2903	13.0102	4	10	4	1	392	42.201	6.15	High		10.8886	4
FALSE	High	Master Protein	A6QPW2	Leucine zipper protein 2 OS=Bos taurus OX=9913 GN=LUZP2 PE=2 SV=1	0	28.2823	16.8539	4	21	4	1	267	30.556	5.78	High		13.5123	4
FALSE	High	Master Protein	Q32LE5	Isoaspartyl peptidase/L-asparaginase OS=Bos taurus OX=9913 GN=ASRGL1 PE=2 SV=1	0	28.2819	30.5195	6	23	6	1	308	32.03	7.4	High	Acetyl [N-Term]	10.6432	6
FALSE	High	Master Protein	F6R695	WAP four-disulfide core domain 2 OS=Bos taurus OX=9913 GN=WFDC2 PE=1 SV=1	0	28.2325	28.6585	3	167	1	1	164	16.926	4.7	High		80.7675	3
FALSE	High	Master Protein	A7Z057	14-3-3 protein gamma OS=Bos taurus OX=9913 GN=YWHAG PE=2 SV=1	0	28.1639	24.6964	5	21	3	1	247	28.285	4.89	High		9.2526	5
FALSE	High	Master Protein	F1N3H1	Calumenin OS=Bos taurus OX=9913 GN=CALU PE=1 SV=1	0	28.0088	25.3968	6	15	2	1	315	37.063	4.59	High		4.43283	6
FALSE	High	Master Protein	F1MP48	T-complex protein 1 subunit zeta-2 OS=Bos taurus OX=9913 GN=CCT6B PE=3 SV=1	0	27.9943	15.2542	6	24	3	1	531	57.929	7.69	High		0	6
FALSE	High	Master Protein	Q2KIV7	Pyrophosphatase (Inorganic) 2 OS=Bos taurus OX=9913 GN=PPA2 PE=1 SV=1	0	27.7442	39.7554	8	19	8	1	327	36.94	6.84	High		1.66037	8
FALSE	High	Master Protein	F1N1D5	Glucosylceramidase OS=Bos taurus OX=9913 GN=GBA PE=3 SV=1	0	27.5466	18.4701	7	19	7	1	536	59.802	7.78	High		5.99133	7
FALSE	High	Master Protein	A0A3Q1MQV3	Thrombospondin-1 OS=Bos taurus OX=9913 GN=THBS1 PE=4 SV=1	0	27.2771	10.8936	9	16	9	1	1175	129.795	4.93	High		5.04962	9
FALSE	High	Master Protein	Q3T077	Tubulin polymerization-promoting protein family member 2 OS=Bos taurus OX=9913 GN=TPPP2 PE=2 SV=1	0	27.0515	39.1813	5	22	5	1	171	18.552	9.03	High		8.67479	5
FALSE	High	Master Protein	G5E589	Proteasome subunit beta type OS=Bos taurus OX=9913 GN=PSMB1 PE=3 SV=1	0	26.8279	18.6722	3	9	3	1	241	26.301	7.81	High		3.70051	3
FALSE	High	Master Protein	F1MUP9	Vesicle amine transport 1 OS=Bos taurus OX=9913 GN=VAT1 PE=1 SV=3	0	26.7722	15.1741	5	16	5	1	402	42.803	6.44	High		5.5237	5
FALSE	High	Master Protein	Q2NL29	Inositol-3-phosphate synthase 1 OS=Bos taurus OX=9913 GN=ISYNA1 PE=2 SV=1	0	26.5086	27.289	10	21	10	1	557	60.723	6	High		1.88017	10
FALSE	High	Master Protein	P40682	V-type proton ATPase subunit S1 OS=Bos taurus OX=9913 GN=ATP6AP1 PE=1 SV=1	0	26.4412	19.2308	6	24	6	1	468	51.748	5.17	High		5.41492	6
FALSE	High	Master Protein	Q27965	Heat shock 70 kDa protein 1B OS=Bos taurus OX=9913 GN=HSPA1B PE=2 SV=1	0	26.353	15.7566	7	23	1	1	641	70.185	5.92	High		1.91741	7
FALSE	High	Master Protein	P00727	Cytosol aminopeptidase OS=Bos taurus OX=9913 GN=LAP3 PE=1 SV=3	0	26.2677	22.158	8	20	8	1	519	56.254	6.48	High		3.42464	8
FALSE	High	Master Protein	P48818	Very long-chain specific acyl-CoA dehydrogenase, mitochondrial OS=Bos taurus OX=9913 GN=ACADVL PE=2 SV=3	0	26.2575	13.5878	6	18	6	1	655	70.604	8.54	High		2.05548	6
FALSE	High	Master Protein	F1MD66	Annexin OS=Bos taurus OX=9913 GN=ANXA11 PE=3 SV=3	0	26.2559	19.802	8	18	8	1	505	54.177	7.68	High		11.9624	8
FALSE	High	Master Protein	G3MX67	Uncharacterized protein OS=Bos taurus OX=9913 GN=LOC101907989 PE=4 SV=2	0	26.0469	13.8028	5	52	5	1	355	40.753	6.27	High		12.6899	5
FALSE	High	Master Protein	A0A452DJG1	V-type proton ATPase catalytic subunit A OS=Bos taurus OX=9913 GN=ATP6V1A PE=1 SV=1	0	25.9062	11.6505	5	13	5	1	618	68.432	5.58	High		6.56792	5
FALSE	High	Master Protein	P00517	cAMP-dependent protein kinase catalytic subunit alpha OS=Bos taurus OX=9913 GN=PRKACA PE=1 SV=3	0	25.8571	22.2222	7	26	7	1	351	40.594	8.65	High		8.75482	7
FALSE	High	Master Protein	A0A3Q1M6R0	Prostatic acid phosphatase OS=Bos taurus OX=9913 GN=ACPP PE=3 SV=1	0	25.8262	19.3317	6	26	6	1	419	48.301	6.98	High		3.46741	6
FALSE	High	Master Protein	F1N206	Dihydrolipoyl dehydrogenase OS=Bos taurus OX=9913 GN=DLD PE=1 SV=2	0	25.8065	21.0216	6	18	6	1	509	54.153	7.68	High		7.5208	6
FALSE	High	Master Protein	Q06283	Lysozyme C-2 OS=Bos taurus OX=9913 GN=LYZ2 PE=1 SV=2	0	25.7334	38.7755	4	56	3	1	147	16.293	7.25	High		12.4206	4
FALSE	High	Master Protein	P01035	Cystatin-C OS=Bos taurus OX=9913 GN=CST3 PE=1 SV=2	0	25.4811	22.2973	2	52	2	1	148	16.254	9.04	High		4.86883	2
FALSE	High	Master Protein	A0A3Q1MZX7	Uncharacterized protein OS=Bos taurus OX=9913 PE=4 SV=1	0	25.2269	21.4953	3	42	3	1	107	12.291	8.65	High		26.8504	3
FALSE	High	Master Protein	E1BM47	Maestro heat like repeat family member 2B OS=Bos taurus OX=9913 GN=MROH2B PE=4 SV=1	0	25.2134	6.67086	9	16	9	1	1589	180.914	6.55	High		1.62412	9
FALSE	High	Master Protein	A0A3Q1M858	Lipocln_cytosolic_FA-bd_dom domain-containing protein OS=Bos taurus OX=9913 GN=LOC100295548 PE=3 SV=1	0	25.1017	29.4444	3	49	3	1	180	19.556	8.4	High		14.1676	3
FALSE	High	Master Protein	A0A3Q1NDR1	Hydroxyacyl-CoA dehydrogenase trifunctional multienzyme complex subunit alpha OS=Bos taurus OX=9913 GN=HADHA PE=1 SV=1	0	24.9756	13.8781	8	20	8	1	771	84.527	8.98	High		1.7954	8
FALSE	High	Master Protein	F1ME41	Dynein light chain OS=Bos taurus OX=9913 GN=LOC101902172 PE=3 SV=1	0	24.8437	50.5618	4	18	1	1	89	10.433	7.44	High		7.04301	4
FALSE	High	Master Protein	Q2TA38	Tektin-4 OS=Bos taurus OX=9913 GN=TEKT4 PE=2 SV=1	0	24.8095	21.2528	6	16	6	1	447	51.913	6.44	High		5.08134	6
FALSE	High	Master Protein	A0A3Q1MMM4	Nephronectin OS=Bos taurus OX=9913 GN=NPNT PE=4 SV=1	0	24.7773	15.2597	7	11	7	1	616	67.883	8.28	High		6.34898	7
FALSE	High	Master Protein	F1MN74	Isocitrate dehydrogenase [NAD] subunit, mitochondrial OS=Bos taurus OX=9913 GN=IDH3A PE=3 SV=1	0	24.7708	17.7596	5	17	5	1	366	39.644	6.98	High		2.90327	5
FALSE	High	Master Protein	F1MYN5	Fibulin-1 OS=Bos taurus OX=9913 GN=FBLN1 PE=1 SV=2	0	24.5951	21.1048	7	20	7	1	706	77.434	5.06	High		3.53771	7
FALSE	High	Master Protein	F1MVK1	Uncharacterized protein OS=Bos taurus OX=9913 GN=LOC107131209 PE=4 SV=3	0	24.5518	6.91643	9	14	2	1	1735	192.1	7.52	High		0	9
FALSE	High	Master Protein	A0A3Q1MJT2	Alpha-1B-glycoprotein OS=Bos taurus OX=9913 GN=A1BG PE=1 SV=1	0	24.5298	16.5529	5	15	5	1	586	61.922	5.92	High		0	5
FALSE	High	Master Protein	A0A3Q1LK04	Ubiquitin carboxyl-terminal hydrolase OS=Bos taurus OX=9913 GN=UCHL1 PE=3 SV=1	0	24.4012	19.174	5	11	5	1	339	37.921	6.98	High		5.51957	5
FALSE	High	Master Protein	A0A3Q1LMG1	Fructose-bisphosphate aldolase OS=Bos taurus OX=9913 GN=ALDOA PE=1 SV=1	0	24.3615	20.274	5	23	5	1	365	39.508	8.34	High		1.69642	5
FALSE	High	Master Protein	Q32KZ2	Actin-like protein 7A OS=Bos taurus OX=9913 GN=ACTL7A PE=2 SV=1	0	24.2593	26.9406	8	16	8	1	438	48.985	6.74	High		2.02572	8
FALSE	High	Master Protein	Q0III8	RNASET2 protein (Fragment) OS=Bos taurus OX=9913 GN=RNASET2 PE=2 SV=1	0	24.2567	16.1512	3	11	3	1	291	32.808	8.27	High		9.09768	3
FALSE	High	Master Protein	Q32KS3	Capping actin protein of muscle Z-line alpha subunit 3 OS=Bos taurus OX=9913 GN=CAPZA3 PE=2 SV=1	0	24.1723	19.7324	4	13	4	1	299	35.044	8.1	High		2.7946	4
FALSE	High	Master Protein	Q2KIM0	Tissue alpha-L-fucosidase OS=Bos taurus OX=9913 GN=FUCA1 PE=2 SV=1	0	24.0926	14.5299	6	21	6	1	468	54.054	7.3	High		7.4212	6
FALSE	High	Master Protein	Q58D55	Beta-galactosidase OS=Bos taurus OX=9913 GN=GLB1 PE=2 SV=1	0	24.0672	14.7014	7	23	7	1	653	73.367	7.46	High		11.9426	7
FALSE	High	Master Protein	E1BHL1	Superoxide dismutase [Mn], mitochondrial OS=Bos taurus OX=9913 GN=SOD2 PE=4 SV=3	0	24.0336	14.4309	4	17	4	1	492	51.949	10.36	High		3.72385	4
FALSE	High	Master Protein	A5PJL8	C1QTNF5 protein OS=Bos taurus OX=9913 GN=C1QTNF5 PE=2 SV=1	0	23.9844	18.107	3	49	3	1	243	25.334	6.54	High		16.984	3
FALSE	High	Master Protein	F1MYA6	IZUMO family member 4 OS=Bos taurus OX=9913 GN=IZUMO4 PE=4 SV=3	0	23.84	34.2723	6	26	6	1	213	24.359	6.71	High		15.9673	6
FALSE	High	Master Protein	Q148D3	Fumarate hydratase OS=Bos taurus OX=9913 GN=FH PE=1 SV=1	0	23.7074	21.1765	6	18	6	1	510	54.656	9	High		1.64807	6
FALSE	High	Master Protein	Q3MHX5	Succinate--CoA ligase [GDP-forming] subunit beta, mitochondrial OS=Bos taurus OX=9913 GN=SUCLG2 PE=2 SV=1	0	23.6879	17.5926	6	22	6	1	432	46.662	7.62	High		2.44123	6
FALSE	High	Master Protein	P68002	Voltage-dependent anion-selective channel protein 2 OS=Bos taurus OX=9913 GN=VDAC2 PE=2 SV=2	0	23.6227	33.3333	6	22	6	1	294	31.6	7.55	High		0	6
FALSE	High	Master Protein	F1MRA8	ADAM metallopeptidase domain 7 OS=Bos taurus OX=9913 GN=ADAM7 PE=4 SV=2	0	23.5647	12.5964	8	16	8	1	778	88.439	6.62	High		3.26364	8
FALSE	High	Master Protein	B0JYR0	Furin (Paired basic amino acid cleaving enzyme) OS=Bos taurus OX=9913 GN=FURIN PE=2 SV=1	0	23.4897	15.1819	8	15	8	1	797	87.235	6.47	High		1.67288	8
FALSE	High	Master Protein	Q5DPW9	Cystatin E/M OS=Bos taurus OX=9913 GN=CST6 PE=3 SV=1	0	23.253	40.9396	5	29	5	1	149	16.345	7.74	High		5.88298	5
FALSE	High	Master Protein	A0A3Q1MLW0	Serine/threonine-protein phosphatase OS=Bos taurus OX=9913 GN=PPP1CC PE=3 SV=1	0	23.0077	24.3323	6	19	6	1	337	38.523	6.13	High		0	6
FALSE	High	Master Protein	F1N076	Ceruloplasmin OS=Bos taurus OX=9913 GN=CP PE=1 SV=2	0	23.0061	10.5991	8	14	8	1	1085	123.731	6.19	High		0	8
FALSE	High	Master Protein	P49951	Clathrin heavy chain 1 OS=Bos taurus OX=9913 GN=CLTC PE=1 SV=1	0	22.9988	7.8209	9	10	9	1	1675	191.467	5.69	High		0	9
FALSE	High	Master Protein	A6QNX2	DPP7 protein OS=Bos taurus OX=9913 GN=DPP7 PE=2 SV=1	0	22.899	15.9836	6	23	6	1	488	53.609	5.24	High		8.84629	6
FALSE	High	Master Protein	E1BD83	Proteasome subunit alpha type OS=Bos taurus OX=9913 GN=PSMA8 PE=3 SV=2	0	22.8738	22.6054	5	9	3	1	261	29.184	9.11	High		6.76591	5
FALSE	High	Master Protein	A0A3Q1MRI8	Isocitrate dehydrogenase [NAD] subunit, mitochondrial OS=Bos taurus OX=9913 GN=IDH3G PE=3 SV=1	0	22.8241	25.5696	6	21	6	1	395	43.163	8.21	High		5.34896	6
FALSE	High	Master Protein	Q3T0Z0	WAP four-disulfide core domain 2 OS=Bos taurus OX=9913 GN=WFDC2 PE=1 SV=1	0	22.7615	49.5935	3	151	1	1	123	12.72	4.54	High		80.7675	3
FALSE	High	Master Protein	E1BPZ1	Sortilin related receptor 1 OS=Bos taurus OX=9913 GN=SORL1 PE=4 SV=3	0	22.7312	5.29172	8	10	8	1	2211	247.68	5.45	High		0	8
FALSE	High	Master Protein	Q5E946	Protein/nucleic acid deglycase DJ-1 OS=Bos taurus OX=9913 GN=PARK7 PE=2 SV=1	0	22.7068	33.3333	6	18	6	1	189	20.023	7.33	High		11.4002	6
FALSE	High	Master Protein	Q2T9Y3	Pyruvate dehydrogenase E1 component subunit alpha OS=Bos taurus OX=9913 GN=PDHA2 PE=2 SV=1	0	22.6672	22.5064	6	13	6	1	391	43.264	8.35	High		0	6
FALSE	High	Master Protein	Q32PB1	Profilin-3 OS=Bos taurus OX=9913 GN=PFN3 PE=2 SV=1	0	22.5965	25.5474	3	8	3	1	137	14.62	8.69	High		8.90419	3
FALSE	High	Master Protein	G3MX66	Vitelline membrane outer layer 1 homolog OS=Bos taurus OX=9913 GN=VMO1 PE=4 SV=1	0	22.4715	27.6382	3	8	3	1	199	21.352	4.54	High		5.43672	3
FALSE	High	Master Protein	P61585	Transforming protein RhoA OS=Bos taurus OX=9913 GN=RHOA PE=1 SV=1	0	22.2649	32.1244	5	15	5	1	193	21.754	6.1	High		2.13192	5
FALSE	High	Master Protein	Q2HJ49	Moesin OS=Bos taurus OX=9913 GN=MSN PE=2 SV=3	0	22.2058	9.53206	6	16	1	1	577	67.933	6.16	High		7.05111	6
FALSE	High	Master Protein	F6QVC9	Annexin OS=Bos taurus OX=9913 GN=ANXA5 PE=1 SV=1	0	22.0348	23.3645	6	12	6	1	321	36.052	4.96	High		0	6
FALSE	High	Master Protein	E1B8N5	Sodium/potassium-transporting ATPase subunit alpha OS=Bos taurus OX=9913 GN=ATP1A4 PE=3 SV=2	0	22.025	10.5825	6	14	4	1	1030	113.661	6.27	High		1.65691	6
FALSE	High	Master Protein	A0A3Q1MQS3	14-3-3 protein theta OS=Bos taurus OX=9913 GN=YWHAQ PE=1 SV=1	0	21.6979	30.7393	6	26	4	1	257	29.036	5.21	High		6.19339	6
FALSE	High	Master Protein	E1BNM8	WNT inhibitory factor 1 OS=Bos taurus OX=9913 GN=WIF1 PE=4 SV=1	0	21.686	19.1601	6	15	6	1	381	41.692	7.84	High		0	6
FALSE	High	Master Protein	Q2TA43	Actin-related protein T2 OS=Bos taurus OX=9913 GN=ACTRT2 PE=2 SV=1	0	21.666	17.7719	6	16	6	1	377	41.886	5.71	High		5.37651	6
FALSE	High	Master Protein	A0A3Q1MUX4	Biotinidase OS=Bos taurus OX=9913 GN=BTD PE=4 SV=1	0	21.3846	10.8614	5	15	5	1	534	59.175	6.32	High		5.17509	5
FALSE	High	Master Protein	P62992	Ubiquitin-40S ribosomal protein S27a OS=Bos taurus OX=9913 GN=RPS27A PE=1 SV=2	0	21.2469	30.1282	4	25	4	1	156	17.953	9.64	High		6.86244	4
FALSE	High	Master Protein	A0A3Q1MFM8	Sortilin OS=Bos taurus OX=9913 GN=SORT1 PE=4 SV=1	0	21.2179	5.17052	5	12	5	1	909	99.935	6.7	High		2.29857	5
FALSE	High	Master Protein	E1BLR9	Carboxypeptidase D OS=Bos taurus OX=9913 GN=CPD PE=4 SV=3	0	21.2097	5.80973	6	11	6	1	1377	152.489	6.06	High		7.05753	6
FALSE	High	Master Protein	P80311	Peptidyl-prolyl cis-trans isomerase B OS=Bos taurus OX=9913 GN=PPIB PE=1 SV=4	0	21.039	24.0741	5	15	5	1	216	23.729	9.32	High		8.74367	5
FALSE	High	Master Protein	F1MAU3	Gamma-interferon-inducible lysosomal thiol reductase OS=Bos taurus OX=9913 GN=IFI30 PE=4 SV=2	0	20.9182	22.541	4	20	4	1	244	27.53	5.1	High		1.69223	4
FALSE	High	Master Protein	F1MIL6	Acrosomal vesicle protein 1 OS=Bos taurus OX=9913 GN=ACRV1 PE=4 SV=1	0	20.7942	14.2857	2	75	2	1	273	28.962	4.58	High		5.16489	2
FALSE	High	Master Protein	Q3ZC84	Cytosolic non-specific dipeptidase OS=Bos taurus OX=9913 GN=CNDP2 PE=2 SV=1	0	20.7802	17.8947	6	14	6	1	475	52.622	5.87	High		3.47967	6
FALSE	High	Master Protein	A0A3Q1MSS6	Cadherin-1 OS=Bos taurus OX=9913 GN=CDH1 PE=4 SV=1	0	20.7364	7.48299	5	16	5	1	882	97.813	4.87	High		5.05121	5
FALSE	High	Master Protein	P25326	Cathepsin S OS=Bos taurus OX=9913 GN=CTSS PE=1 SV=2	0	20.6839	16.6163	4	22	4	1	331	37.152	7.27	High		1.71272	4
FALSE	High	Master Protein	F1MJQ7	Fibronectin type III domain-containing protein 8 OS=Bos taurus OX=9913 GN=FNDC8 PE=4 SV=1	0	20.582	16.1994	3	22	3	1	321	35.321	5.57	High		0	3
FALSE	High	Master Protein	A0A3Q1LZ62	Lipocln_cytosolic_FA-bd_dom domain-containing protein OS=Bos taurus OX=9913 GN=LCN1 PE=3 SV=1	0	20.5793	34.2723	4	12	4	1	213	23.586	5.03	High		1.70398	4
FALSE	High	Master Protein	F1MNQ4	Superoxide dismutase [Cu-Zn] OS=Bos taurus OX=9913 PE=3 SV=2	0	20.5372	24.3421	3	10	3	1	152	15.678	6.52	High		7.17639	3
FALSE	High	Master Protein	A0A452DIU4	Tetranectin OS=Bos taurus OX=9913 GN=CLEC3B PE=4 SV=1	0	20.4343	24.4681	5	15	5	1	282	30.547	6.93	High		3.72867	5
FALSE	High	Master Protein	A0A140T894	14-3-3 protein beta/alpha OS=Bos taurus OX=9913 GN=YWHAB PE=3 SV=1	0	20.3444	19.9187	4	20	2	1	246	28.065	4.83	High		6.19339	4
FALSE	High	Master Protein	F1MGN0	Semaphorin 3F OS=Bos taurus OX=9913 GN=SEMA3F PE=3 SV=2	0	20.3105	13.8889	7	9	7	1	792	88.981	8.18	High		1.63808	7
FALSE	High	Master Protein	A0A3Q1M7H2	Dynein axonemal heavy chain 17 OS=Bos taurus OX=9913 GN=DNAH17 PE=4 SV=1	0	20.2834	1.89352	7	10	7	1	4489	511.747	5.71	High		0	7
FALSE	High	Master Protein	P81187	Complement factor B OS=Bos taurus OX=9913 GN=CFB PE=1 SV=2	0	20.1321	9.72405	6	19	6	1	761	85.312	7.68	High		3.23912	6
FALSE	High	Master Protein	P16116	Aldo-keto reductase family 1 member B1 OS=Bos taurus OX=9913 GN=AKR1B1 PE=1 SV=2	0	20.1067	19.6825	5	14	5	1	315	35.896	6.3	High	Acetyl [N-Term]	4.03753	5
FALSE	High	Master Protein	Q32KV6	Nucleotide exchange factor SIL1 OS=Bos taurus OX=9913 GN=SIL1 PE=2 SV=1	0	19.9771	14.2857	6	14	6	1	462	52.548	5.74	High		4.51642	6
FALSE	High	Master Protein	A0A3Q1MCG3	5'-nucleotidase OS=Bos taurus OX=9913 GN=NT5E PE=3 SV=1	0	19.9077	10.8014	5	10	5	1	574	63.01	6.92	High		2.52301	5
FALSE	High	Master Protein	E1BE98	Exportin 1 OS=Bos taurus OX=9913 GN=XPO1 PE=4 SV=2	0	19.6295	9.80392	7	13	7	1	1071	123.062	6.11	High		1.66516	7
FALSE	High	Master Protein	A2VDL2	Solute carrier family 2 (Facilitated glucose transporter), member 3 OS=Bos taurus OX=9913 GN=SLC2A3 PE=2 SV=1	0	19.4483	8.50202	4	18	4	1	494	54.083	5.86	High		6.71657	4
FALSE	High	Master Protein	Q0P598	Glutaminyl-peptide cyclotransferase OS=Bos taurus OX=9913 GN=QPCT PE=2 SV=1	0	19.3987	16.8975	5	14	5	1	361	41.179	6.48	High		7.09713	5
FALSE	High	Master Protein	P00514	cAMP-dependent protein kinase type I-alpha regulatory subunit OS=Bos taurus OX=9913 GN=PRKAR1A PE=1 SV=2	0	19.3498	16.8421	7	16	7	1	380	42.866	5.35	High		1.67492	7
FALSE	High	Master Protein	G3N0V2	Keratin 1 OS=Bos taurus OX=9913 GN=KRT1 PE=1 SV=2	0	19.3104	5.77558	4	22	4	1	606	63.127	8.46	High		8.50782	4
FALSE	High	Master Protein	Q3SYR8	Immunoglobulin J chain OS=Bos taurus OX=9913 GN=JCHAIN PE=1 SV=1	0	19.3028	21.0191	3	13	3	1	157	17.846	5.22	High		8.15365	3
FALSE	High	Master Protein	E1BCN4	Acyl-CoA synthetase bubblegum family member 2 OS=Bos taurus OX=9913 GN=ACSBG2 PE=4 SV=2	0	19.2043	9.58702	5	10	5	1	678	75.666	7.65	High		2.05338	5
FALSE	High	Master Protein	F1MUB8	Spermatogenesis and centriole associated 1 OS=Bos taurus OX=9913 GN=SPATC1 PE=4 SV=2	0	18.9758	12.3499	5	12	5	1	583	61.529	8.09	High		7.59123	5
FALSE	High	Master Protein	A6QM01	N-acetyl-alpha-glucosaminidase OS=Bos taurus OX=9913 GN=NAGLU PE=2 SV=1	0	18.9613	12.1439	6	10	6	1	667	74.029	6.21	High		5.36365	6
FALSE	High	Master Protein	O46414	Ferritin heavy chain OS=Bos taurus OX=9913 GN=FTH1 PE=2 SV=3	0	18.9221	35.9116	5	17	5	1	181	21.038	5.87	High		0	5
FALSE	High	Master Protein	Q3MHP2	Ras-related protein Rab-11B OS=Bos taurus OX=9913 GN=RAB11B PE=2 SV=3	0	18.8062	32.5688	5	10	5	1	218	24.473	5.94	High		6.70599	5
FALSE	High	Master Protein	A0A140T8D4	Legumain OS=Bos taurus OX=9913 GN=LGMN PE=4 SV=1	0	18.656	13.6259	5	16	5	1	433	49.204	6.6	High		0	5
FALSE	High	Master Protein	Q3T0X5	Proteasome subunit alpha type-1 OS=Bos taurus OX=9913 GN=PSMA1 PE=1 SV=1	0	18.5529	22.4335	5	13	5	1	263	29.567	6.61	High		2.0132	5
FALSE	High	Master Protein	A0A3Q1MHG7	Annexin OS=Bos taurus OX=9913 GN=ANXA4 PE=1 SV=1	0	18.5478	25.0784	6	11	6	1	319	35.882	5.72	High		3.28557	6
FALSE	High	Master Protein	G3MX54	Dynein light chain OS=Bos taurus OX=9913 PE=3 SV=1	0	18.4667	50.5618	4	19	1	1	89	10.371	7.4	High		1.7571	4
FALSE	High	Master Protein	G3N2D2	Testis-specific serine/threonine-protein kinase 1 OS=Bos taurus OX=9913 GN=TSSK1B PE=3 SV=1	0	18.4062	7.90191	3	8	2	1	367	41.514	7.46	High		2.32005	3
FALSE	High	Master Protein	Q5EA61	Creatine kinase B-type OS=Bos taurus OX=9913 GN=CKB PE=1 SV=1	0	18.3816	31.4961	7	9	7	1	381	42.692	5.78	High		2.2035	7
FALSE	High	Master Protein	A0A452DI66	Prothrombin OS=Bos taurus OX=9913 GN=F2 PE=3 SV=1	0	18.3665	15.52	7	11	7	1	625	70.53	6.44	High		0	7
FALSE	High	Master Protein	A0A452DI25	Hemopexin OS=Bos taurus OX=9913 GN=HPX PE=4 SV=1	0	18.1795	10.8932	5	27	5	1	459	52.133	7.66	High		0	5
FALSE	High	Master Protein	A7E3W2	Galectin-3-binding protein OS=Bos taurus OX=9913 GN=LGALS3BP PE=1 SV=1	0	18.0887	8.28829	4	25	4	1	555	62.087	5.6	High		1.71985	4
FALSE	High	Master Protein	F1N2F2	Phosphoglycerate mutase OS=Bos taurus OX=9913 GN=PGAM2 PE=3 SV=2	0	18.0607	24.5059	6	26	5	1	253	28.681	8.9	High		1.73013	6
FALSE	High	Master Protein	A0A3Q1M7E3	Glutathione peroxidase OS=Bos taurus OX=9913 GN=LOC112441537 PE=3 SV=1	0	17.9659	19.1781	3	27	3	1	219	25.067	8.05	High		1.65306	3
FALSE	High	Master Protein	A0A3Q1MQM3	ST13 Hsp70 interacting protein OS=Bos taurus OX=9913 GN=ST13 PE=4 SV=1	0	17.9435	21.1082	7	14	5	1	379	42.344	5.45	High		2.34239	7
FALSE	High	Master Protein	Q3SX46	C1GALT1-specific chaperone 1 OS=Bos taurus OX=9913 GN=C1GALT1C1 PE=2 SV=1	0	17.8185	20.1258	6	17	6	1	318	36.417	6.71	High		5.41447	6
FALSE	High	Master Protein	Q3MI05	Lysosomal protective protein OS=Bos taurus OX=9913 GN=CTSA PE=2 SV=1	0	17.7999	12.7349	5	10	5	1	479	53.946	6.37	High		6.83108	5
FALSE	High	Master Protein	A5PKI3	Protein FAM3C OS=Bos taurus OX=9913 GN=FAM3C PE=2 SV=1	0	17.7582	26.4317	5	20	5	1	227	24.781	8.51	High		5.57599	5
FALSE	High	Master Protein	A0A3Q1M7S6	Protein-tyrosine sulfotransferase OS=Bos taurus OX=9913 GN=TPST2 PE=3 SV=1	0	17.7484	7.45968	3	6	3	1	496	54.436	9.39	High		3.86984	3
FALSE	High	Master Protein	A0A3Q1LW78	Stress-induced-phosphoprotein 1 OS=Bos taurus OX=9913 GN=STIP1 PE=4 SV=1	0	17.6387	10.9231	6	12	6	1	650	74.192	8.81	High		1.67167	6
FALSE	High	Master Protein	P08728	Keratin, type I cytoskeletal 19 OS=Bos taurus OX=9913 GN=KRT19 PE=2 SV=1	0	17.6025	14.2857	6	8	3	1	399	43.858	5.01	High		4.44547	6
FALSE	High	Master Protein	F1N3U5	Vanin 2 OS=Bos taurus OX=9913 GN=VNN2 PE=4 SV=3	0	17.5505	7.49064	3	8	3	1	534	59.924	6.92	High		5.70259	3
FALSE	High	Master Protein	A0A3S5ZPV0	Stabilizer of axonemal microtubules 1 OS=Bos taurus OX=9913 GN=SAXO1 PE=4 SV=1	0	17.4486	20.1258	5	10	5	1	477	54.558	8.53	High		0	5
FALSE	High	Master Protein	A0A3Q1NE33	BPI fold-containing family A member 1 OS=Bos taurus OX=9913 GN=BPIFA1 PE=4 SV=1	0	17.222	11.3703	3	26	3	1	343	36.342	8.35	High		3.99134	3
FALSE	High	Master Protein	A7MBA2	26S proteasome non-ATPase regulatory subunit 1 OS=Bos taurus OX=9913 GN=PSMD1 PE=1 SV=1	0	17.0407	8.39454	5	6	5	1	953	105.819	5.39	High		0	5
FALSE	High	Master Protein	A0A3Q1M7W6	Calmin OS=Bos taurus OX=9913 GN=CLMN PE=1 SV=1	0	17.0059	9.82553	6	7	6	1	1089	121.527	5.2	High		0	6
FALSE	High	Master Protein	A4FUZ6	Hydroxysteroid dehydrogenase-like protein 2 OS=Bos taurus OX=9913 GN=HSDL2 PE=2 SV=1	0	16.8446	18.6603	5	7	5	1	418	45.12	8.25	High		1.75847	5
FALSE	High	Master Protein	A0A3Q1MGG8	Uncharacterized protein OS=Bos taurus OX=9913 PE=4 SV=1	0	16.8302	2.06215	4	9	4	1	3540	363.316	9.16	High		0	4
FALSE	High	Master Protein	Q3ZBG0	Proteasome subunit alpha type-7 OS=Bos taurus OX=9913 GN=PSMA7 PE=1 SV=1	0	16.8212	16.129	3	6	1	1	248	27.852	8.46	High		6.76591	3
FALSE	High	Master Protein	A0A3Q1M083	Protein CutA OS=Bos taurus OX=9913 GN=CUTA PE=4 SV=1	0	16.644	10.3175	2	8	2	1	252	28.115	9.28	High		7.28103	2
FALSE	High	Master Protein	F1MG05	Elongation factor 1-gamma OS=Bos taurus OX=9913 GN=EEF1G PE=4 SV=1	0	16.6287	7.72727	3	6	3	1	440	50.33	6.74	High		4.46871	3
FALSE	High	Master Protein	A0A452DI93	Serine protease HTRA1 OS=Bos taurus OX=9913 GN=HTRA1 PE=4 SV=1	0	16.5342	13.447	6	14	6	1	528	55.935	8.35	High		1.62122	6
FALSE	High	Master Protein	F1MTV1	Hyaluronidase OS=Bos taurus OX=9913 GN=SPAM1 PE=3 SV=1	0	16.4329	9.76492	5	10	5	1	553	62.241	8.48	High		1.83325	5
FALSE	High	Master Protein	A0A3Q1NJR8	Antithrombin-III OS=Bos taurus OX=9913 GN=SERPINC1 PE=3 SV=1	0	16.4279	9.24528	4	16	4	1	530	60.031	8.68	High		5.6366	4
FALSE	High	Master Protein	P31408	V-type proton ATPase subunit B, brain isoform OS=Bos taurus OX=9913 GN=ATP6V1B2 PE=1 SV=3	0	16.4081	9.78474	4	7	4	1	511	56.541	5.81	High		5.87293	4
FALSE	High	Master Protein	P84080	ADP-ribosylation factor 1 OS=Bos taurus OX=9913 GN=ARF1 PE=1 SV=2	0	16.3424	35.9116	5	12	3	1	181	20.684	6.8	High		3.2767	5
FALSE	High	Master Protein	E1BCW0	HGF activator OS=Bos taurus OX=9913 GN=HGFAC PE=3 SV=3	0	16.332	10.2919	6	12	6	1	651	69.515	7.64	High		3.23537	6
FALSE	High	Master Protein	G3X6E2	Family with sequence similarity 166 member A OS=Bos taurus OX=9913 GN=FAM166A PE=4 SV=1	0	16.2181	14.6875	3	6	3	1	320	36.181	9.16	High		0	3
FALSE	High	Master Protein	A0A3Q1MA90	Transmembrane protein 190 OS=Bos taurus OX=9913 GN=TMEM190 PE=4 SV=1	0	16.1497	12.0155	2	5	2	1	258	28.293	6.6	High		2.02622	2
FALSE	High	Master Protein	F1MKG2	Collagen type VI alpha 2 chain OS=Bos taurus OX=9913 GN=COL6A2 PE=1 SV=2	0	16.1483	5.84226	5	8	5	1	1027	109.253	6.68	High		5.67198	5
FALSE	High	Master Protein	E1B9F6	Elongation factor 1-alpha OS=Bos taurus OX=9913 PE=3 SV=2	0	16.1027	11.9048	4	7	4	1	462	50.138	9.07	High		4.56934	4
FALSE	High	Master Protein	F1MN30	Sperm acrosome membrane-associated protein 1 OS=Bos taurus OX=9913 GN=SPACA1 PE=4 SV=1	0	16.098	16.0714	3	12	3	1	280	30.962	4.59	High		5.13534	3
FALSE	High	Master Protein	A0A3Q1LV92	Alpha-1,6-mannosylglycoprotein 6-beta-N-acetylglucosaminyltransferase OS=Bos taurus OX=9913 GN=MGAT5 PE=4 SV=1	0	15.954	6.13333	4	9	4	1	750	85.816	8.56	High		3.72028	4
FALSE	High	Master Protein	Q2HJ54	Phosphatidylinositol transfer protein alpha isoform OS=Bos taurus OX=9913 GN=PITPNA PE=1 SV=3	0	15.6962	24.0741	4	6	4	1	270	31.829	6.55	High		0	4
FALSE	High	Master Protein	P15103	Glutamine synthetase OS=Bos taurus OX=9913 GN=GLUL PE=2 SV=4	0	15.6918	13.941	3	6	3	1	373	42.004	6.84	High		0	3
FALSE	High	Master Protein	Q3ZCK9	Proteasome subunit alpha type-4 OS=Bos taurus OX=9913 GN=PSMA4 PE=1 SV=1	0	15.6788	24.1379	5	11	5	1	261	29.465	7.72	High		4.50732	5
FALSE	High	Master Protein	F1MJH0	Serine peptidase inhibitor, Kazal type 5 OS=Bos taurus OX=9913 GN=SPINK5 PE=4 SV=3	0	15.6625	2.73128	3	6	3	1	1135	129.047	8.25	High		5.21585	3
FALSE	High	Master Protein	A0A3Q1MQ92	Arrestin domain containing 1 OS=Bos taurus OX=9913 GN=ARRDC1 PE=4 SV=1	0	15.6496	8.41121	3	4	3	1	428	45.97	9.1	High		4.27401	3
FALSE	High	Master Protein	A5D7D1	Alpha-actinin-4 OS=Bos taurus OX=9913 GN=ACTN4 PE=2 SV=1	0	15.6335	8.45225	5	6	5	1	911	104.862	5.44	High		3.00602	5
FALSE	High	Master Protein	Q2YDE4	Proteasome subunit alpha type-6 OS=Bos taurus OX=9913 GN=PSMA6 PE=1 SV=1	0	15.522	23.1707	5	12	5	1	246	27.382	6.76	High		3.38001	5
FALSE	High	Master Protein	A0A3Q1MG04	Fibrinogen beta chain OS=Bos taurus OX=9913 GN=FGB PE=4 SV=1	0	15.5189	12.6984	4	6	4	1	504	57.43	8.12	High		1.62677	4
FALSE	High	Master Protein	P04896	Guanine nucleotide-binding protein G(s) subunit alpha isoforms short OS=Bos taurus OX=9913 GN=GNAS PE=1 SV=1	0	15.4149	12.6904	4	6	3	1	394	45.68	5.71	High		1.89367	4
FALSE	High	Master Protein	F1MZ40	Growth arrest specific 6 OS=Bos taurus OX=9913 GN=GAS6 PE=4 SV=2	0	15.4023	7.91789	6	8	6	1	682	74.644	5.9	High		0	6
FALSE	High	Master Protein	P10096	Glyceraldehyde-3-phosphate dehydrogenase OS=Bos taurus OX=9913 GN=GAPDH PE=1 SV=4	0	15.3468	20.7207	5	14	4	1	333	35.845	8.35	High		1.65815	5
FALSE	High	Master Protein	F1MHC2	Syntaxin binding protein 2 OS=Bos taurus OX=9913 GN=STXBP2 PE=1 SV=1	0	15.2706	13.6594	5	8	5	1	593	66.314	6.87	High		6.42665	5
FALSE	High	Master Protein	Q2HJH1	Aspartyl aminopeptidase OS=Bos taurus OX=9913 GN=DNPEP PE=1 SV=1	0	15.2201	11.465	4	9	4	1	471	51.796	6.92	High		0	4
FALSE	High	Master Protein	A0A3Q1LRW4	Uncharacterized protein OS=Bos taurus OX=9913 PE=1 SV=1	0	15.2024	7.23982	3	13	3	1	442	47.13	7.85	High		8.62711	3
FALSE	High	Master Protein	E1B9R5	Dynein axonemal heavy chain 8 OS=Bos taurus OX=9913 GN=DNAH8 PE=4 SV=2	0	15.1815	1.52188	6	14	6	1	4731	541.022	6.01	High		0	6
FALSE	High	Master Protein	Q3SZT9	Cytochrome c 2 OS=Bos taurus OX=9913 GN=CYCT PE=3 SV=3	0	15.1325	47.619	5	18	4	1	105	11.732	9.44	High		3.85054	5
FALSE	High	Master Protein	A3KMY8	Beta-glucuronidase OS=Bos taurus OX=9913 GN=GUSB PE=2 SV=1	0	15.1298	9.5092	7	12	7	1	652	74.422	6.46	High		3.55622	7
FALSE	High	Master Protein	P21856	Rab GDP dissociation inhibitor alpha OS=Bos taurus OX=9913 GN=GDI1 PE=1 SV=1	0	15.0992	13.1991	4	8	3	1	447	50.533	5.14	High		1.82732	4
FALSE	High	Master Protein	F1MH34	Staufen double-stranded RNA binding protein 1 OS=Bos taurus OX=9913 GN=STAU1 PE=4 SV=2	0	15.0976	11.4449	6	10	6	1	699	76.843	9.57	High		0	6
FALSE	High	Master Protein	Q0VCU3	Cathepsin F OS=Bos taurus OX=9913 GN=CTSF PE=2 SV=1	0	15.0887	14.3478	5	16	5	1	460	50.861	8.35	High		0	5
FALSE	High	Master Protein	Q3ZBG1	RAB14 protein OS=Bos taurus OX=9913 GN=RAB14 PE=1 SV=2	0	15.0776	21.3953	4	5	3	1	215	23.882	6.21	High		4.3825	4
FALSE	High	Master Protein	Q0VC36	14-3-3 protein sigma OS=Bos taurus OX=9913 GN=SFN PE=2 SV=1	0	14.9097	16.129	4	19	2	1	248	27.832	4.72	High		6.19339	4
FALSE	High	Master Protein	A0JNM6	Lysozyme-like protein 1 OS=Bos taurus OX=9913 GN=LYZL1 PE=2 SV=1	0	14.8978	22.2973	2	14	2	1	148	16.768	7.83	High		4.30672	2
FALSE	High	Master Protein	A0A3Q1MGZ4	Triokinase/FMN cyclase OS=Bos taurus OX=9913 GN=TKFC PE=4 SV=1	0	14.8864	12.8411	5	9	5	1	623	64.076	7.17	High		0	5
FALSE	High	Master Protein	E1B8W3	Armadillo repeat containing 4 OS=Bos taurus OX=9913 GN=ARMC4 PE=4 SV=3	0	14.8584	7.75862	5	6	5	1	1044	115.786	7.31	High		0	5
FALSE	High	Master Protein	G3N136	Testis specific serine kinase 2 OS=Bos taurus OX=9913 GN=TSSK2 PE=3 SV=1	0	14.8106	8.93855	3	7	2	1	358	40.737	9.07	High		2.32005	3
FALSE	High	Master Protein	A0A140T843	Beta-2-glycoprotein 1 OS=Bos taurus OX=9913 GN=APOH PE=4 SV=1	0	14.7818	17.3913	3	8	3	1	345	38.22	8.15	High		1.62459	3
FALSE	High	Master Protein	A0A3Q1M7H9	Uncharacterized protein OS=Bos taurus OX=9913 PE=3 SV=1	0	14.7271	9.71302	3	6	1	1	453	48.177	8.88	High		0	3
FALSE	High	Master Protein	A0A3Q1M4R3	L-lactate dehydrogenase OS=Bos taurus OX=9913 PE=3 SV=1	0	14.6879	11.976	4	7	2	1	334	36.745	6.11	High		3.96317	4
FALSE	High	Master Protein	F1MC11	Keratin, type I cytoskeletal 14 OS=Bos taurus OX=9913 GN=KRT14 PE=1 SV=3	0	14.6375	12.0388	6	6	2	1	515	55.861	5.27	High		2.08564	6
FALSE	High	Master Protein	P81019	Seminal plasma protein BSP-30 kDa OS=Bos taurus OX=9913 PE=1 SV=2	0	14.6277	12.0219	2	10	2	1	183	21.255	6.01	High		2.28993	2
FALSE	High	Master Protein	A0A3Q1LSE5	N-ethylmaleimide sensitive factor, vesicle fusing ATPase OS=Bos taurus OX=9913 GN=NSF PE=4 SV=1	0	14.6047	7.5227	5	12	5	1	771	85.456	7.78	High		0	5
FALSE	High	Master Protein	Q9MZ13	Voltage-dependent anion-selective channel protein 3 OS=Bos taurus OX=9913 GN=VDAC3 PE=2 SV=1	0	14.5395	23.6749	5	10	5	1	283	30.719	8.78	High		1.64548	5
FALSE	High	Master Protein	Q9N285	Mitochondrial carrier homolog 2 OS=Bos taurus OX=9913 GN=MTCH2 PE=2 SV=2	0	14.532	20.7921	4	5	4	1	303	33.272	8.05	High		4.98385	4
FALSE	High	Master Protein	A0A3Q1LKR8	Ubiquitin-like modifier-activating enzyme 1 OS=Bos taurus OX=9913 GN=UBA1 PE=1 SV=1	0	14.5161	5.99829	5	8	5	1	1167	129.371	5.8	High		0	5
FALSE	High	Master Protein	P11966	Pyruvate dehydrogenase E1 component subunit beta, mitochondrial OS=Bos taurus OX=9913 GN=PDHB PE=1 SV=2	0	14.4809	13.9276	5	15	5	1	359	39.101	6.65	High		1.76817	5
FALSE	High	Master Protein	A0A3Q1MG52	NADH dehydrogenase [ubiquinone] flavoprotein 1, mitochondrial OS=Bos taurus OX=9913 GN=NDUFV1 PE=3 SV=1	0	14.3555	6.06061	3	6	3	1	561	60.322	8.87	High		2.84432	3
FALSE	High	Master Protein	F1N554	Polypeptide N-acetylgalactosaminyltransferase OS=Bos taurus OX=9913 GN=GALNT10 PE=3 SV=3	0	14.35	10.2819	4	8	4	1	603	68.893	8.43	High		0	4
FALSE	High	Master Protein	F6RJ91	Phosphoribosyl pyrophosphate synthetase 2 OS=Bos taurus OX=9913 GN=PRPS2 PE=4 SV=2	0	14.326	20.4748	5	12	2	1	337	37.179	7.93	High		1.83706	5
FALSE	High	Master Protein	G3X894	Uncharacterized protein OS=Bos taurus OX=9913 PE=3 SV=1	0	14.1934	9.48718	3	8	2	1	390	44.606	6.02	High		3.76572	3
FALSE	High	Master Protein	A0A3Q1MCJ8	Uncharacterized protein OS=Bos taurus OX=9913 PE=3 SV=1	0	14.1293	10.8168	3	7	1	1	453	48.087	9.13	High		0	3
FALSE	High	Master Protein	F1N7T2	Alpha-mannosidase OS=Bos taurus OX=9913 GN=MAN2A1 PE=3 SV=3	0	14.091	5.47945	5	8	5	1	1168	133.469	7.88	High		1.98329	5
FALSE	High	Master Protein	Q5E9F5	Transgelin-2 OS=Bos taurus OX=9913 GN=TAGLN2 PE=2 SV=3	0	14.09	28.6432	4	8	4	1	199	22.412	8.24	High		0	4
FALSE	High	Master Protein	E1BHJ0	Profilin OS=Bos taurus OX=9913 PE=3 SV=1	0	14.0666	32.1429	4	7	4	1	140	15.048	8.28	High		2.01869	4
FALSE	High	Master Protein	A0A3Q1M7L5	Heat shock protein family A (Hsp70) member 4 like OS=Bos taurus OX=9913 GN=HSPA4L PE=3 SV=1	0	14.0506	7.40375	6	8	6	1	1013	114.269	5.52	High		0	6
FALSE	High	Master Protein	A0A3Q1MRJ9	Nectin cell adhesion molecule 2 OS=Bos taurus OX=9913 GN=NECTIN2 PE=4 SV=1	0	13.9041	13.1725	4	7	4	1	539	58.041	5.12	High		0	4
FALSE	High	Master Protein	Q0VCQ9	Reticulocalbin 2 OS=Bos taurus OX=9913 GN=RCN2 PE=2 SV=1	0	13.7914	19.5584	4	7	4	1	317	36.887	4.4	High		0	4
FALSE	High	Master Protein	Q3MHN2	Complement component C9 OS=Bos taurus OX=9913 GN=C9 PE=2 SV=1	0	13.7859	8.21168	4	6	4	1	548	61.958	5.9	High		2.65142	4
FALSE	High	Master Protein	P15690	NADH-ubiquinone oxidoreductase 75 kDa subunit, mitochondrial OS=Bos taurus OX=9913 GN=NDUFS1 PE=1 SV=1	0	13.7643	7.15268	4	6	4	1	727	79.391	6.15	High		1.97054	4
FALSE	High	Master Protein	G3MWU1	Thioredoxin reductase 1, cytoplasmic OS=Bos taurus OX=9913 GN=TXNRD1 PE=3 SV=1	0	13.7337	7.71757	4	9	4	1	609	66.51	6.35	High		2.06787	4
FALSE	High	Master Protein	Q2HJD7	3-hydroxyisobutyrate dehydrogenase, mitochondrial OS=Bos taurus OX=9913 GN=HIBADH PE=2 SV=1	0	13.7295	14.881	3	7	3	1	336	35.387	8.13	High		3.85787	3
FALSE	High	Master Protein	A0A140T8A5	Isocitrate dehydrogenase [NADP] OS=Bos taurus OX=9913 GN=IDH1 PE=1 SV=1	0	13.6704	10.3865	4	8	4	1	414	46.729	6.55	High		3.30713	4
FALSE	High	Master Protein	G3MY67	Succinate dehydrogenase [ubiquinone] flavoprotein subunit, mitochondrial OS=Bos taurus OX=9913 GN=SDHA PE=3 SV=1	0	13.5872	10.6352	5	10	5	1	677	74.234	7.62	High		4.14758	5
FALSE	High	Master Protein	A0A3Q1LRU5	Platelet derived growth factor D OS=Bos taurus OX=9913 GN=PDGFD PE=3 SV=1	0	13.5644	15.1862	4	11	4	1	349	40.535	8.15	High		1.77951	4
FALSE	High	Master Protein	F1N2D5	Sulfatase domain-containing protein OS=Bos taurus OX=9913 GN=IDS PE=4 SV=3	0	13.5398	10.6033	4	6	4	1	547	61.119	5.8	High		2.28476	4
FALSE	High	Master Protein	A0A3S5ZPM3	6-phosphogluconate dehydrogenase, decarboxylating OS=Bos taurus OX=9913 GN=PGD PE=1 SV=1	0	13.5118	12.3435	5	7	5	1	559	60.741	8.19	High		1.69491	5
FALSE	High	Master Protein	G3N2L2	Reticulocalbin 1 OS=Bos taurus OX=9913 GN=RCN1 PE=1 SV=2	0	13.5016	17.5227	4	6	4	1	331	38.797	4.88	High		0	4
FALSE	High	Master Protein	A0A3Q1LPX2	Acyl-CoA synthetase long chain family member 6 OS=Bos taurus OX=9913 GN=ACSL6 PE=4 SV=1	0	13.4733	9.69529	5	12	5	1	722	80.885	6.49	High		0	5
FALSE	High	Master Protein	F1N3Q7	Apolipoprotein A-IV OS=Bos taurus OX=9913 GN=APOA4 PE=3 SV=2	0	13.4094	10.7527	5	9	5	1	465	52.259	5.68	High		4.14619	5
FALSE	High	Master Protein	F2Z4F5	Dipeptidyl peptidase 3 OS=Bos taurus OX=9913 GN=DPP3 PE=1 SV=2	0	13.2747	8.14419	4	8	4	1	749	83.749	5.14	High		0	4
FALSE	High	Master Protein	Q3T0W4	Protein phosphatase 1 regulatory subunit 7 OS=Bos taurus OX=9913 GN=PPP1R7 PE=1 SV=1	0	13.2524	13.6111	4	7	4	1	360	41.362	4.96	High		0	4
FALSE	High	Master Protein	G3MZM7	Uncharacterized protein OS=Bos taurus OX=9913 PE=4 SV=2	0	13.2375	9.61538	3	6	3	1	520	55.93	6.13	High		3.96546	3
FALSE	High	Master Protein	A0A3S5ZPC6	Complement C2 OS=Bos taurus OX=9913 GN=C2 PE=3 SV=1	0	13.2364	6.8615	4	8	4	1	787	86.943	8.46	High		1.66203	4
FALSE	High	Master Protein	F1N4A1	Armadillo repeat containing 12 OS=Bos taurus OX=9913 GN=ARMC12 PE=4 SV=1	0	13.2013	10.5882	2	6	2	1	340	38.254	7.78	High		2.30643	2
FALSE	High	Master Protein	Q2KJ46	26S proteasome non-ATPase regulatory subunit 3 OS=Bos taurus OX=9913 GN=PSMD3 PE=2 SV=1	0	13.1824	8.8015	4	7	4	1	534	60.919	8.6	High		0	4
FALSE	High	Master Protein	F1MMR6	Cathepsin D OS=Bos taurus OX=9913 GN=CTSD PE=3 SV=1	0	13.1796	11.6505	4	8	4	1	412	44.676	7.65	High		0	4
FALSE	High	Master Protein	A0A452DIF3	Carboxylic ester hydrolase OS=Bos taurus OX=9913 GN=BCHE PE=3 SV=1	0	13.1572	7.46501	3	6	3	1	643	73.296	8.19	High		1.76432	3
FALSE	High	Master Protein	F1MUW5	Beta-1,3-galactosyl-O-glycosyl-glycoprotein beta-1,6-N-acetylglucosaminyltransferase OS=Bos taurus OX=9913 GN=GCNT1 PE=4 SV=1	0	13.1461	14.486	5	7	5	1	428	49.784	8.41	High		0	5
FALSE	High	Master Protein	Q58DU5	Proteasome subunit alpha type-3 OS=Bos taurus OX=9913 GN=PSMA3 PE=1 SV=3	0	13.1296	16.0784	4	8	4	1	255	28.387	5.33	High		0	4
FALSE	High	Master Protein	F1MNN7	Lipopolysaccharide-binding protein OS=Bos taurus OX=9913 GN=LBP PE=4 SV=1	0	13.0765	6.02911	2	6	2	1	481	53.661	7.09	High		1.72456	2
FALSE	High	Master Protein	A0A452DIM5	Cytochrome c oxidase subunit 6A, mitochondrial OS=Bos taurus OX=9913 GN=COX6A1 PE=3 SV=1	0	13.0637	10.5263	1	3	1	1	171	19.173	10.26	High		0	1
FALSE	High	Master Protein	A0A3Q1MHB0	Receptor protein-tyrosine kinase OS=Bos taurus OX=9913 GN=EGFR PE=3 SV=1	0	13.0598	4.4702	4	10	4	1	1208	133.85	7.14	High		3.34323	4
FALSE	High	Master Protein	Q2KJ93	Cell division control protein 42 homolog OS=Bos taurus OX=9913 GN=CDC42 PE=1 SV=1	0	13.0597	19.8953	3	6	3	1	191	21.245	6.55	High		2.5363	3
FALSE	High	Master Protein	P05631	ATP synthase subunit gamma, mitochondrial OS=Bos taurus OX=9913 GN=ATP5F1C PE=1 SV=3	0	12.9281	11.0738	3	16	3	1	298	33.051	9.33	High		0	3
FALSE	High	Master Protein	F1MT40	RAN binding protein 17 OS=Bos taurus OX=9913 GN=RANBP17 PE=4 SV=2	0	12.8805	4.7619	4	5	4	1	1092	124.469	6.47	High		0	4
FALSE	High	Master Protein	P51694	Peptide YY OS=Bos taurus OX=9913 GN=PYY PE=3 SV=1	0	12.8173	29.8969	2	23	2	1	97	11.085	8.18	High		5.58523	2
FALSE	High	Master Protein	A0JNI4	Serine racemase OS=Bos taurus OX=9913 GN=SRR PE=2 SV=1	0	12.7112	17.9641	4	13	4	1	334	36.158	6.04	High		1.61847	4
FALSE	High	Master Protein	A0A3Q1MGQ6	Inter-alpha-trypsin inhibitor heavy chain H4 OS=Bos taurus OX=9913 GN=ITIH4 PE=4 SV=1	0	12.694	4.69584	4	8	4	1	937	103.295	7.15	High		2.29686	4
FALSE	High	Master Protein	A3KFF6	Postacrosomal sheath WW domain-binding protein OS=Bos taurus OX=9913 GN=WBP2NL PE=2 SV=1	0	12.6834	12.7796	4	7	4	1	313	31.946	5.86	High		3.83064	4
FALSE	High	Master Protein	Q2KIU7	Radial spoke head protein 9 homolog OS=Bos taurus OX=9913 GN=RSPH9 PE=2 SV=1	0	12.6494	22.8261	5	8	5	1	276	31.274	5.57	High		0	5
FALSE	High	Master Protein	F1MZ38	Succinate--CoA ligase [ADP/GDP-forming] subunit alpha, mitochondrial OS=Bos taurus OX=9913 GN=SUCLG1 PE=3 SV=1	0	12.6316	15.3179	4	8	4	1	346	36.116	9.32	High		2.75326	4
FALSE	High	Master Protein	A0A3Q1MUT5	Renin receptor OS=Bos taurus OX=9913 GN=ATP6AP2 PE=4 SV=1	0	12.5976	11.9363	4	11	4	1	377	42.422	5.87	High		5.24373	4
FALSE	High	Master Protein	P37141	Glutathione peroxidase 3 OS=Bos taurus OX=9913 GN=GPX3 PE=2 SV=2	0	12.5648	18.1416	3	16	3	1	226	25.648	7.3	High		5.04096	3
FALSE	High	Master Protein	F1N1Z8	Uncharacterized protein OS=Bos taurus OX=9913 PE=4 SV=2	0	12.4992	20.297	4	13	4	1	202	22.034	9.39	High		6.58615	4
FALSE	High	Master Protein	P29392	Spermadhesin-1 OS=Bos taurus OX=9913 GN=SPADH1 PE=1 SV=1	0	12.4793	35.8209	3	19	3	1	134	15.026	5.16	High		2.04179	3
FALSE	High	Master Protein	G3MXN0	Anterior gradient 3, protein disulphide isomerase family member OS=Bos taurus OX=9913 GN=AGR3 PE=4 SV=1	0	12.4781	23.494	3	7	3	1	166	19.184	7.46	High		2.09086	3
FALSE	High	Master Protein	Q32L61	Calcium binding tyrosine phosphorylation regulated OS=Bos taurus OX=9913 GN=CABYR PE=2 SV=1	0	12.4745	9.03084	3	8	3	1	454	48.534	4.92	High		5.26189	3
FALSE	High	Master Protein	E1BN01	Dynein axonemal light intermediate chain 1 OS=Bos taurus OX=9913 GN=DNALI1 PE=4 SV=2	0	12.4712	18.7713	4	10	4	1	293	33.126	8.32	High		5.26243	4
FALSE	High	Master Protein	F1MUB9	Serine protease 8 OS=Bos taurus OX=9913 GN=PRSS8 PE=3 SV=1	0	12.4171	9.91254	2	16	2	1	343	36.671	6.62	High		6.87789	2
FALSE	High	Master Protein	G8JKW7	Uncharacterized protein OS=Bos taurus OX=9913 GN=SERPINA3 PE=3 SV=1	0	12.3507	11.4078	4	15	1	1	412	46.315	6.74	High		1.62429	4
FALSE	High	Master Protein	Q2HJE5	Protein FAM234A OS=Bos taurus OX=9913 GN=FAM234A PE=2 SV=1	0	12.3286	5.97826	3	4	3	1	552	58.73	6.18	High		1.79376	3
FALSE	High	Master Protein	F1MUE3	NAD(P)(+)--arginine ADP-ribosyltransferase OS=Bos taurus OX=9913 GN=ART3 PE=3 SV=2	0	12.3249	8.97436	3	10	3	1	390	43.941	5.48	High		1.6401	3
FALSE	High	Master Protein	E1BKH1	EF-hand domain containing 1 OS=Bos taurus OX=9913 GN=EFHC1 PE=4 SV=1	0	12.3159	11.875	4	9	4	1	640	73.985	6.14	High		0	4
FALSE	High	Master Protein	F1MU34	Aminopeptidase OS=Bos taurus OX=9913 GN=ERAP1 PE=3 SV=1	0	12.2518	4.56476	4	6	4	1	942	106.995	6.13	High		1.63813	4
FALSE	High	Master Protein	F1MX05	Saccharopine dehydrogenase-like oxidoreductase OS=Bos taurus OX=9913 GN=SCCPDH PE=4 SV=2	0	12.2038	14.4522	4	7	4	1	429	47.285	8.92	High		5.802	4
FALSE	High	Master Protein	Q17QL7	KRT15 protein OS=Bos taurus OX=9913 GN=KRT15 PE=1 SV=2	0	12.17	9.93377	5	7	1	1	453	48.969	4.88	High		2.08564	5
FALSE	High	Master Protein	Q5E9B7	Chloride intracellular channel protein 1 OS=Bos taurus OX=9913 GN=CLIC1 PE=2 SV=3	0	12.1663	25.3112	4	8	4	1	241	26.975	5.27	High		2.04286	4
FALSE	High	Master Protein	F6QJG7	Uncharacterized protein OS=Bos taurus OX=9913 GN=ZPBP2 PE=4 SV=1	0	12.153	22.3926	5	11	5	1	326	37.385	8.21	High		0	5
FALSE	High	Master Protein	Q9N2J2	Phospholipid hydroperoxide glutathione peroxidase OS=Bos taurus OX=9913 GN=GPX4 PE=2 SV=2	0	12.1499	7.1066	1	10	1	1	197	22.226	8.65	High		9.14603	1
FALSE	High	Master Protein	A7MBI6	GLOD4 protein OS=Bos taurus OX=9913 GN=GLOD4 PE=1 SV=1	0	12.0929	17.4497	5	8	5	1	298	33.232	5.96	High		4.94677	5
FALSE	High	Master Protein	F1N650	Annexin OS=Bos taurus OX=9913 GN=ANXA1 PE=3 SV=1	0	12.0725	12.4277	3	7	3	1	346	38.955	6.81	High		3.53068	3
FALSE	High	Master Protein	Q3SZ62	Phosphoglycerate mutase 1 OS=Bos taurus OX=9913 GN=PGAM1 PE=2 SV=3	0	12.0405	23.2283	4	7	3	1	254	28.834	7.18	High		0	4
FALSE	High	Master Protein	Q2KJJ8	5'-3' exonuclease PLD3 OS=Bos taurus OX=9913 GN=PLD3 PE=2 SV=1	0	12.0154	6.32653	3	5	3	1	490	54.585	6.65	High		3.91504	3
FALSE	High	Master Protein	A0A3Q1LZC0	Glycerol kinase OS=Bos taurus OX=9913 GN=GK PE=3 SV=1	0	11.9745	8.95009	4	10	3	1	581	62.944	5.68	High		0	4
FALSE	High	Master Protein	F1N6V7	ST6 N-acetylgalactosaminide alpha-2,6-sialyltransferase 1 OS=Bos taurus OX=9913 GN=ST6GALNAC1 PE=3 SV=2	0	11.9343	4.01338	3	4	3	1	598	66.991	10.07	High		2.5664	3
FALSE	High	Master Protein	Q28024	Guanine nucleotide-binding protein G(I)/G(S)/G(O) subunit gamma-12 OS=Bos taurus OX=9913 GN=GNG12 PE=1 SV=2	0	11.9009	41.6667	2	6	2	1	72	8.052	8.97	High		0	2
FALSE	High	Master Protein	A0A3Q1MJQ1	Histone H4 OS=Bos taurus OX=9913 GN=LOC112445732 PE=3 SV=1	0	11.8673	20.1342	3	13	3	1	149	16.466	10.52	High		6.99891	3
FALSE	High	Master Protein	A0A452DJK6	Serpin A3-1 OS=Bos taurus OX=9913 GN=SERPINA3-1 PE=3 SV=1	0	11.8521	10	4	13	1	1	470	52.462	6.42	High		1.62429	4
FALSE	High	Master Protein	A0A3Q1LJU0	Guanine nucleotide-binding protein G(I)/G(S)/G(T) subunit beta-1 OS=Bos taurus OX=9913 GN=GNB1 PE=4 SV=1	0	11.8178	14.8045	3	5	3	1	358	39.506	6.6	High		0	3
FALSE	High	Master Protein	A0A452DJ82	Rho GDP-dissociation inhibitor 1 OS=Bos taurus OX=9913 GN=ARHGDIA PE=4 SV=1	0	11.814	14.0468	3	5	3	1	299	32.777	5.97	High		0	3
FALSE	High	Master Protein	F6Q334	Alpha-soluble NSF attachment protein OS=Bos taurus OX=9913 GN=NAPA PE=4 SV=1	0	11.78	9.68992	4	5	4	1	516	56.54	7.43	High		0	4
FALSE	High	Master Protein	Q9XSC9	Transcobalamin-2 OS=Bos taurus OX=9913 GN=TCN2 PE=1 SV=1	0	11.7797	6.94444	2	7	2	1	432	47.928	9.11	High		0	2
FALSE	High	Master Protein	A0A3Q1MGH3	ST3 beta-galactoside alpha-2,3-sialyltransferase 4 OS=Bos taurus OX=9913 GN=ST3GAL4 PE=3 SV=1	0	11.7517	10.1266	3	7	3	1	395	44.657	8.94	High		5.04191	3
FALSE	High	Master Protein	Q95121	Pigment epithelium-derived factor OS=Bos taurus OX=9913 GN=SERPINF1 PE=1 SV=1	0	11.7481	13.7019	5	13	5	1	416	46.2	7.05	High		0	5
FALSE	High	Master Protein	A6BMK7	Sialidase-1 OS=Bos taurus OX=9913 GN=NEU1 PE=2 SV=2	0	11.7311	18.5542	5	7	5	1	415	45.404	6.86	High		1.68379	5
FALSE	High	Master Protein	B2D1N9	ATP-binding cassette sub-family G member 2 OS=Bos taurus OX=9913 GN=ABCG2 PE=2 SV=1	0	11.7257	4.86322	3	7	3	1	658	73.05	8.73	High		5.01972	3
FALSE	High	Master Protein	W0UV04	Ribonuclease A K2 OS=Bos taurus OX=9913 GN=RAK2 PE=3 SV=1	0	11.7182	15.7143	3	4	3	1	210	24.351	7.93	High		0	3
FALSE	High	Master Protein	P67774	Serine/threonine-protein phosphatase 2A catalytic subunit alpha isoform OS=Bos taurus OX=9913 GN=PPP2CA PE=1 SV=1	0	11.6532	20.3883	4	7	3	1	309	35.571	5.54	High		1.66208	4
FALSE	High	Master Protein	F1MDK8	ADP/ATP translocase 4 OS=Bos taurus OX=9913 GN=SLC25A31 PE=3 SV=1	0	11.6099	14.8607	4	14	4	1	323	35.632	9.55	High		1.67594	4
FALSE	High	Master Protein	A0A5H1ZRH6	Cadherin-2 OS=Bos taurus OX=9913 GN=CDH2 PE=4 SV=1	0	11.6033	4.16667	5	8	5	1	1272	137.771	8.84	High		0	5
FALSE	High	Master Protein	F6R7W8	Uncharacterized protein OS=Bos taurus OX=9913 GN=C8G PE=4 SV=1	0	11.5606	7.23982	2	6	2	1	442	46.744	10.95	High		0	2
FALSE	High	Master Protein	A0A452DJ80	c-Myc-binding protein OS=Bos taurus OX=9913 GN=MYCBP PE=4 SV=1	0	11.488	34.9206	3	5	3	1	126	14.035	5.91	High		0	3
FALSE	High	Master Protein	E1B726	Plasminogen OS=Bos taurus OX=9913 GN=PLG PE=3 SV=2	0	11.471	6.7734	4	8	1	1	812	91.184	7.64	High		0	4
FALSE	High	Master Protein	A6QLZ3	ARSB protein OS=Bos taurus OX=9913 GN=ARSB PE=2 SV=1	0	11.4429	6.75422	3	8	3	1	533	59.318	7.24	High		1.62952	3
FALSE	High	Master Protein	P06868	Plasminogen OS=Bos taurus OX=9913 GN=PLG PE=1 SV=2	0	11.4209	5.78818	4	8	1	1	812	91.157	7.5	High		0	4
FALSE	High	Master Protein	Q5E9I4	MGAT1 protein OS=Bos taurus OX=9913 GN=MGAT1 PE=2 SV=1	0	11.3832	12.528	5	14	5	1	447	51.67	8.65	High		0	5
FALSE	High	Master Protein	G3N2D8	Uncharacterized protein OS=Bos taurus OX=9913 GN=GGT1 PE=1 SV=2	0	11.3687	3.69718	2	10	2	1	568	60.836	6.35	High		11.9094	2
FALSE	High	Master Protein	F1MVS9	Mannan binding lectin serine peptidase 1 OS=Bos taurus OX=9913 GN=MASP1 PE=3 SV=1	0	11.306	6.18132	4	8	4	1	728	81.246	5.15	High		0	4
FALSE	High	Master Protein	Q3MHW9	NADH-cytochrome b5 reductase 1 OS=Bos taurus OX=9913 GN=CYB5R1 PE=2 SV=1	0	11.2613	14.7541	2	6	2	1	305	33.839	9.25	High		0	2
FALSE	High	Master Protein	Q3MHE8	Signal recognition particle receptor subunit alpha OS=Bos taurus OX=9913 GN=SRPRA PE=2 SV=1	0	11.2569	6.88576	4	5	4	1	639	69.852	9	High		0	4
FALSE	High	Master Protein	A0A3Q1LUP0	Phosphatidylethanolamine binding protein 4 OS=Bos taurus OX=9913 GN=PEBP4 PE=4 SV=1	0	11.2046	13.7931	3	16	3	1	290	31.66	6.23	High		9.09764	3
FALSE	High	Master Protein	F1MJ59	Omega-amidase NIT2 OS=Bos taurus OX=9913 GN=NIT2 PE=4 SV=2	0	11.1784	19.4346	4	6	4	1	283	31.139	7.28	High		1.73368	4
FALSE	High	Master Protein	A0A3Q1MNM3	Immunoglobulin superfamily member 5 OS=Bos taurus OX=9913 GN=IGSF5 PE=4 SV=1	0	11.1711	31.8182	2	7	2	1	132	13.987	5.14	High		4.17283	2
FALSE	High	Master Protein	Q0P565	HD domain-containing protein 2 OS=Bos taurus OX=9913 GN=HDDC2 PE=2 SV=1	0	11.0156	19.5122	3	8	3	1	205	23.309	5.16	High		1.7201	3
FALSE	High	Master Protein	E1BEL7	Heat shock protein beta-1 OS=Bos taurus OX=9913 GN=HSPB1 PE=3 SV=2	0	11.0061	20.197	3	4	3	1	203	22.564	6.13	High		4.07351	3
FALSE	High	Master Protein	F1N690	Acetyltransferase component of pyruvate dehydrogenase complex OS=Bos taurus OX=9913 GN=DLAT PE=1 SV=1	0	10.9875	4.63679	2	12	2	1	647	69.023	8.12	High		1.65884	2
FALSE	High	Master Protein	A0A3Q1LMW6	SERPIN domain-containing protein OS=Bos taurus OX=9913 GN=LOC107131803 PE=3 SV=1	0	10.9866	10.9974	4	8	2	1	391	44.346	6.62	High		3.76572	4
FALSE	High	Master Protein	Q32LM2	Small glutamine-rich tetratricopeptide repeat-containing protein alpha OS=Bos taurus OX=9913 GN=SGTA PE=2 SV=1	0	10.9451	17.2524	5	8	5	1	313	34.192	4.84	High		0	5
FALSE	High	Master Protein	F1MG47	Peroxisomal N(1)-acetyl-spermine/spermidine oxidase OS=Bos taurus OX=9913 GN=PAOX PE=4 SV=2	0	10.9205	10.5469	4	7	4	1	512	56.319	5.5	High		1.63623	4
FALSE	High	Master Protein	A0A3Q1LN63	Leukocyte elastase inhibitor OS=Bos taurus OX=9913 GN=SERPINB1 PE=1 SV=1	0	10.8961	14.1463	4	7	4	1	410	45.688	5.67	High		1.64813	4
FALSE	High	Master Protein	F1MCK4	Uncharacterized protein OS=Bos taurus OX=9913 GN=RAB4B PE=4 SV=3	0	10.8927	11.0092	2	3	1	1	218	24.127	6.06	High		5.93698	2
FALSE	High	Master Protein	A6H797	MLEC protein OS=Bos taurus OX=9913 GN=MLEC PE=1 SV=1	0	10.88	18.0212	4	6	4	1	283	31.546	5.54	High		0	4
FALSE	High	Master Protein	A0A3Q1LKG3	Beta-defensin OS=Bos taurus OX=9913 GN=DEFB116 PE=3 SV=1	0	10.8016	16.5049	1	10	1	1	103	11.689	8.76	High		1.63096	1
FALSE	High	Master Protein	F1MY02	Uncharacterized protein OS=Bos taurus OX=9913 GN=ADAM1B PE=4 SV=2	0	10.7837	5.04926	2	6	2	1	812	89.902	4.91	High		1.9425	2
FALSE	High	Master Protein	A6QPE3	TEX101 protein OS=Bos taurus OX=9913 GN=TEX101 PE=2 SV=1	0	10.7801	12.6482	2	16	2	1	253	27.268	6.49	High		3.36505	2
FALSE	High	Master Protein	Q3SZF2	ADP-ribosylation factor 4 OS=Bos taurus OX=9913 GN=ARF4 PE=2 SV=3	0	10.7728	26.1111	3	6	1	1	180	20.515	6.19	High		0	3
FALSE	High	Master Protein	A0A3Q1MG60	Uncharacterized protein OS=Bos taurus OX=9913 GN=DEFB113 PE=4 SV=1	0	10.7575	8.84354	1	4	1	1	147	16.681	8.44	High		6.62764	1
FALSE	High	Master Protein	Q2KJD2	Vesicle-associated membrane protein 3 OS=Bos taurus OX=9913 GN=VAMP3 PE=3 SV=1	0	10.7539	31.7308	2	11	2	1	104	11.528	8.79	High		1.79661	2
FALSE	High	Master Protein	P13753	BOLA class I histocompatibility antigen, alpha chain BL3-7 OS=Bos taurus OX=9913 PE=2 SV=1	0	10.7526	13.7363	3	4	3	1	364	41.487	5.95	High		3.18291	3
FALSE	High	Master Protein	Q2YDJ4	Histidine triad nucleotide-binding protein 3 OS=Bos taurus OX=9913 GN=HINT3 PE=2 SV=1	0	10.7509	20.3297	2	6	2	1	182	20.457	6.25	High		1.7587	2
FALSE	High	Master Protein	P62935	Peptidyl-prolyl cis-trans isomerase A OS=Bos taurus OX=9913 GN=PPIA PE=1 SV=2	0	10.7015	26.2195	4	9	4	1	164	17.858	8.16	High		0	4
FALSE	High	Master Protein	Q3SZH7	Leukotriene A-4 hydrolase OS=Bos taurus OX=9913 GN=LTA4H PE=2 SV=3	0	10.6466	6.71031	3	6	3	1	611	69.262	6.37	High		0	3
FALSE	High	Master Protein	P42029	NADH dehydrogenase [ubiquinone] 1 alpha subcomplex subunit 8 OS=Bos taurus OX=9913 GN=NDUFA8 PE=1 SV=2	0	10.6364	9.88372	1	3	1	1	172	20.078	7.9	High		0	1
FALSE	High	Master Protein	F1MEZ5	Uncharacterized protein OS=Bos taurus OX=9913 GN=GZMB PE=1 SV=1	0	10.6325	9.16335	2	7	2	1	251	27.552	8.95	High		2.62061	2
FALSE	High	Master Protein	F6RFP6	Basigin OS=Bos taurus OX=9913 GN=BSG PE=1 SV=1	0	10.6215	9.0625	2	3	2	1	320	34.876	8.43	High		2.06034	2
FALSE	High	Master Protein	Q3T0I2	Pro-cathepsin H OS=Bos taurus OX=9913 GN=CTSH PE=2 SV=1	0	10.6017	4.77612	2	9	2	1	335	37.327	7.96	High		0	2
FALSE	High	Master Protein	Q32KS2	Dynein intermediate chain 1, axonemal OS=Bos taurus OX=9913 GN=DNAI1 PE=2 SV=1	0	10.5878	8.97436	4	5	4	1	702	79.844	6.65	High		0	4
FALSE	High	Master Protein	A7Z066	Calnexin OS=Bos taurus OX=9913 GN=CANX PE=1 SV=1	0	10.5488	9.78078	4	7	4	1	593	67.733	4.63	High		0	4
FALSE	High	Master Protein	Q3T0B6	Complement component 1 Q subcomponent-binding protein, mitochondrial OS=Bos taurus OX=9913 GN=C1QBP PE=2 SV=1	0	10.5411	12.2302	2	7	2	1	278	30.587	4.86	High		0	2
FALSE	High	Master Protein	E1B836	Enkurin, TRPC channel interacting protein OS=Bos taurus OX=9913 GN=ENKUR PE=4 SV=2	0	10.5241	17.3745	3	4	3	1	259	30.138	9.39	High		2.09409	3
FALSE	High	Master Protein	G3X7E0	Lysozyme-like protein 4 OS=Bos taurus OX=9913 GN=LYZL4 PE=3 SV=1	0	10.5239	23.4483	2	5	2	1	145	16.282	8.12	High		0	2
FALSE	High	Master Protein	F1MNJ4	APC down-regulated 1 OS=Bos taurus OX=9913 GN=APCDD1 PE=4 SV=2	0	10.4502	6.79612	3	6	3	1	515	58.087	8.28	High		0	3
FALSE	High	Master Protein	Q5E9F9	26S proteasome regulatory subunit 7 OS=Bos taurus OX=9913 GN=PSMC2 PE=2 SV=3	0	10.3991	14.7806	5	5	5	1	433	48.603	5.95	High		0	5
FALSE	High	Master Protein	A0A3Q1MWA3	Ras-related protein Rab-1B OS=Bos taurus OX=9913 GN=RAB1B PE=4 SV=1	0	10.3751	7.43243	2	5	1	1	296	32.281	9.36	High		7.73881	2
FALSE	High	Master Protein	F1MSA1	Palmitoyl-protein thioesterase 1 OS=Bos taurus OX=9913 GN=PPT1 PE=4 SV=3	0	10.3566	11.9048	3	6	3	1	336	37.441	8.44	High		0	3
FALSE	High	Master Protein	P04272	Annexin A2 OS=Bos taurus OX=9913 GN=ANXA2 PE=1 SV=2	0	10.3438	12.9794	3	5	3	1	339	38.588	7.31	High		4.5554	3
FALSE	High	Master Protein	F1MZB4	Peptidyl-glycine alpha-amidating monooxygenase OS=Bos taurus OX=9913 GN=PAM PE=4 SV=1	0	10.3202	4.11523	3	8	3	1	972	108.078	6.65	High		3.96964	3
FALSE	High	Master Protein	G3MWG7	EF-hand calcium binding domain 6 OS=Bos taurus OX=9913 GN=EFCAB6 PE=4 SV=1	0	10.2284	3.13542	3	4	3	1	1499	172.891	8.51	High		1.81192	3
FALSE	High	Master Protein	A0A452DI16	A-Raf proto-oncogene, serine/threonine kinase OS=Bos taurus OX=9913 GN=ARAF PE=4 SV=1	0	10.192	3.77358	2	3	2	1	795	88.946	9.13	High		0	2
FALSE	High	Master Protein	F1MK52	Prominin 1 OS=Bos taurus OX=9913 GN=PROM1 PE=4 SV=3	0	10.1728	3.93519	3	5	3	1	864	97.771	6.93	High		4.35456	3
FALSE	High	Master Protein	A0A3Q1MCA4	Dynactin subunit 2 OS=Bos taurus OX=9913 GN=DCTN2 PE=1 SV=1	0	10.1346	7.81991	3	5	3	1	422	46.331	5.25	High		3.47262	3
FALSE	High	Master Protein	F1N4M7	Complement factor I OS=Bos taurus OX=9913 GN=CFI PE=1 SV=2	0	10.0677	8.41424	3	6	3	1	618	68.859	7.74	High		1.62101	3
FALSE	High	Master Protein	F6R4P6	Serpin family D member 1 OS=Bos taurus OX=9913 GN=SERPIND1 PE=3 SV=1	0	10.0621	5.47703	3	5	3	1	566	62.665	6.68	High		0	3
FALSE	High	Master Protein	F1MHV9	NAD(P)(+)--arginine ADP-ribosyltransferase OS=Bos taurus OX=9913 GN=LOC618664 PE=3 SV=3	0	10.055	6.01266	2	12	1	1	316	34.902	8.1	High		11.8317	2
FALSE	High	Master Protein	G5E5T5	Uncharacterized protein OS=Bos taurus OX=9913 PE=1 SV=2	0	10.0104	10.4331	4	8	4	1	508	56.008	6.25	High		0	4
FALSE	High	Master Protein	F1MZM5	Outer dense fiber protein 1 OS=Bos taurus OX=9913 GN=ODF1 PE=4 SV=1	0	10.0063	8.39695	2	14	2	1	262	29.385	7.97	High		0	2
FALSE	High	Master Protein	F1MZY2	Glutamine--fructose-6-phosphate transaminase 1 OS=Bos taurus OX=9913 GN=GFPT1 PE=1 SV=2	0	9.96738	8.51689	4	5	4	1	681	76.703	6.84	High		0	4
FALSE	High	Master Protein	G5E5A9	Fibronectin OS=Bos taurus OX=9913 GN=FN1 PE=4 SV=2	0	9.95812	1.88389	3	7	3	1	2601	285.068	5.9	High		0	3
FALSE	High	Master Protein	E1BLA8	Golgi membrane protein 1 OS=Bos taurus OX=9913 GN=GOLM1 PE=4 SV=1	0	9.92726	12.0988	4	9	4	1	405	45.509	4.88	High		1.63591	4
[truncated: 729 more rows]

## Sheet: Table S3
Table S3. Proteome profile of SPEs.
[truncated: 1,344 more rows]

## Sheet: Table S4
Table S4. DEPs list of SPEs.
[truncated: 161 more rows]

## Sheet: Table S5
Table S5. GO_BP enrichment of DEPs
[truncated: 1,687 more rows]

[truncated: 4 more sheets: Table S6, Table S7, Table S8, Table S9]
